# Supplementary material for: Proteomic Analysis Reveals That Metabolic Flows Affect the Susceptibility of Aeromonas hydrophila to Antibiotics
Source: Sci Rep. 2016 Dec 19;6:39413. doi: 10.1038/srep39413 (PMC5171847; doi:10.1038/srep39413)
Supplement: Supplementary Dataset 1 [file srep39413-s2.xls]

## Sheet: Title
Proteomic Analysis Reveals That Metabolic Flows Affect the Susceptibility of Aeromonas hydrophila to Antibiotics
Zujie Yao 1,2 , Wanxin Li 1,2, Yi Lin3, Qian Wu1,2, Feifei Yu1,2, Wenxiong Lin1,2# & Xiangmin Lin1,2*#
1 Fujian Provincial Key Laboratory of Agroecological Processing and Safety Monitoring, College of Life Sciences, Fujian Agriculture and Forestry University, Fuzhou 350002, PR China
2 Key Laboratory of Crop Ecology and Molecular Physiology of Fujian Universities, Fujian Agriculture and Forestry University, Fuzhou 350002, PR China
3 Nanping Enter-Exit Inspection and Quarantine Bureau, Nanping 353000, PR China
#Corresponding author: Xiangmin Lin, E-mail: xiangmin@fafu.edu.cn and Wenxiong Lin, E-mail: lwx@fjau.edu.cn,
Agroecological Institute,
Fujian Agriculture and Forestry University, Fuzhou 350002, Fujian, PR China.
Tel: +86059183769440; Fax: +86059183769440;
Supplementary Dataset 1. Identification and quantification results of Dimethyl labeling and Label-Free methods

## Sheet: Label free raw data
Protein IDs	Majority protein IDs	Peptide counts (all)	Peptide counts (razor+unique)	Peptide counts (unique)	Fasta headers	Number of proteins	Peptides	Razor + unique peptides	Unique peptides	Peptides 1_1	Peptides 1_2	Peptides 1_3	Razor + unique peptides 1_1	Razor + unique peptides 1_2	Razor + unique peptides 1_3	Unique peptides 1_1	Unique peptides 1_2	Unique peptides 1_3	Sequence coverage [%]	Unique + razor sequence coverage [%]	Unique sequence coverage [%]	Mol. weight [kDa]	Sequence length	Sequence lengths	Experiment 1_1	Experiment 1_2	Experiment 1_3	PEP	Ratio M/L	Ratio M/L normalized	Ratio M/L variability [%]	Ratio M/L count	Ratio H/L	Ratio H/L normalized	Ratio H/L variability [%]	Ratio H/L count	Ratio H/M	Ratio H/M normalized	Ratio H/M variability [%]	Ratio H/M count	Ratio M/L 1_1	Ratio M/L normalized 1_1	Ratio M/L variability [%] 1_1	Ratio M/L count 1_1	Ratio H/L 1_1	Ratio H/L normalized 1_1	Ratio H/L variability [%] 1_1	Ratio H/L count 1_1	Ratio H/M 1_1
R4VZY9;A0KQA4;K1J818	R4VZY9;A0KQA4;K1J818	76;76;71	76;76;71	76;76;71	>tr|R4VZY9|R4VZY9_AERHY DNA-directed RNA polymerase OS=Aeromonas hydrophila ML09-119 GN=AHML_21255 PE=3 SV=1;>sp|A0KQA4|RPOC_AERHH DNA-directed RNA polymerase subunit beta OS=Aeromonas hydrophila subsp. hydrophila (strain ATCC 7966 / NCIB 9240) GN=rpoC PE	3	76	76	76	64	62	65	64	62	65	64	62	65	56.7	56.7	56.7	158.23	1434	1434;1434;1434	121	123	125	0	1.2372	0.9849	42.712	306	1.1003	1.0204	53.249	307	0.89377	0.99894	31.338	307	1.2601	0.99334	37.137	102	1.055	0.99828	54.494	102	0.88468
R4W2F4;A0KQA5;K1JFD8;L7Z8U5;L7Z369;L7Z7P0;D8L7N5;M1FXG4;M1FV62;H6VJD5;H6VJ89;H6VJ88;H6VJ87;H6VJ86;H6VJ52;G8EX81;I1W6D8;I1W6E2;I1W6D0;I1W6C3;I1W6C2;I1W6D3;I1W6C9;I1W6C0;I1W6B9;C6GH46;R4I3S3;I1W6E4;I1W6C7;I1W6C5;I1W6D1;I1W6C6;I1W6E3;I1W6D5;Q2TL30;Q0QCG1;Q0QCG0;Q0QCF9;M1FX63;M1FXM9;M1FX71;M1FX08;M1FXN7	R4W2F4;A0KQA5;K1JFD8;L7Z8U5;L7Z369;L7Z7P0	75;75;73;73;69;61;17;11;11;10;10;10;10;10;10;10;10;10;10;10;10;10;10;10;10;10;10;10;10;10;10;10;10;10;10;10;10;10;10;10;10;10;10	75;75;73;73;69;61;17;11;11;10;10;10;10;10;10;10;10;10;10;10;10;10;10;10;10;10;10;10;10;10;10;10;10;10;10;10;10;10;10;10;10;10;10	75;75;73;73;69;61;17;11;11;10;10;10;10;10;10;10;10;10;10;10;10;10;10;10;10;10;10;10;10;10;10;10;10;10;10;10;10;10;10;10;10;10;10	>tr|R4W2F4|R4W2F4_AERHY DNA-directed RNA polymerase subunit beta OS=Aeromonas hydrophila ML09-119 GN=rpoB PE=3 SV=1;>sp|A0KQA5|RPOB_AERHH DNA-directed RNA polymerase subunit beta OS=Aeromonas hydrophila subsp. hydrophila (strain ATCC 7966 / NCIB 9240) GN=r	43	75	75	75	64	67	66	64	67	66	64	67	66	56.8	56.8	56.8	150.23	1342	1342;1342;1342;1363;1363;1363;289;179;180;142;142;142;142;142;142;155;161;165;166;166;166;167;167;167;167;167;168;168;168;168;169;169;170;170;172;172;172;172;176;178;178;178;179	147	137	137	0	1.3948	1.1168	33.044	332	1.1141	1.0422	35.989	332	0.81789	0.92104	29.452	332	1.4191	1.1342	29.617	115	1.1149	1.0449	37.652	115	0.81058
A0KPV1;R4W221;K1J903	A0KPV1;R4W221;K1J903	54;50;45	54;50;45	54;50;45	>tr|A0KPV1|A0KPV1_AERHH Pyruvate dehydrogenase E1 component OS=Aeromonas hydrophila subsp. hydrophila (strain ATCC 7966 / NCIB 9240) GN=AHA_3863 PE=3 SV=1;>tr|R4W221|R4W221_AERHY Pyruvate dehydrogenase E1 component OS=Aeromonas hydrophila ML09-119 GN=aceE	3	54	54	54	48	49	47	48	49	47	48	49	47	63.1	63.1	63.1	98.747	886	886;886;886	133	129	125	0	1.4687	1.1791	34.33	320	1.3796	1.2728	38.622	321	0.94825	1.0532	19.287	320	1.4256	1.1456	37.78	112	1.3614	1.2447	38.226	112	0.94046
R4W2E5;A0KQ96;K1JIZ9	R4W2E5;A0KQ96;K1JIZ9	48;48;40	48;48;40	48;48;40	>tr|R4W2E5|R4W2E5_AERHY Elongation factor G OS=Aeromonas hydrophila ML09-119 GN=fusA PE=3 SV=1;>sp|A0KQ96|EFG_AERHH Elongation factor G OS=Aeromonas hydrophila subsp. hydrophila (strain ATCC 7966 / NCIB 9240) GN=fusA PE=3 SV=1;>tr|K1JIZ9|K1JIZ9_AERHY Elong	3	48	48	48	46	48	47	46	48	47	46	48	47	75.3	75.3	75.3	77.555	701	701;701;701	235	233	203	0	1.1819	0.95454	34.501	555	1.0674	1.0286	38.775	554	0.90367	1.0239	25.497	554	1.1725	0.91923	25.638	197	1.0614	1.0507	31.632	196	0.90299
R4W0U9;A0KNE3;K1JI69	R4W0U9;A0KNE3;K1JI69	42;41;33	42;41;33	42;41;33	>tr|R4W0U9|R4W0U9_AERHY Translation initiation factor IF-2 OS=Aeromonas hydrophila ML09-119 GN=infB PE=3 SV=1;>sp|A0KNE3|IF2_AERHH Translation initiation factor IF-2 OS=Aeromonas hydrophila subsp. hydrophila (strain ATCC 7966 / NCIB 9240) GN=infB PE=3 SV=1	3	42	42	42	34	36	36	34	36	36	34	36	36	50.3	50.3	50.3	98.155	897	897;897;900	69	72	66	0	1.4527	1.1812	33.333	172	1.2916	1.2418	39.474	171	0.93591	1.0591	27.383	172	1.4259	1.1473	29.974	58	1.2562	1.2233	41.744	58	0.90896
R4W030;A0KMI6;K1K857;H6VH56;H6VH13;H6VGP3;H6VH11;H6VH10	R4W030;A0KMI6;K1K857	40;40;25;14;14;14;8;8	40;40;25;14;14;14;8;8	40;40;25;14;14;14;8;8	>tr|R4W030|R4W030_AERHY Chaperone protein DnaK OS=Aeromonas hydrophila ML09-119 GN=dnaK PE=3 SV=1;>sp|A0KMI6|DNAK_AERHH Chaperone protein DnaK OS=Aeromonas hydrophila subsp. hydrophila (strain ATCC 7966 / NCIB 9240) GN=dnaK PE=3 SV=1;>tr|K1K857|K1K857_AERH	8	40	40	40	35	37	39	35	37	39	35	37	39	62.6	62.6	62.6	69.428	642	642;642;642;272;272;272;272;272	111	130	138	0	0.86397	0.69659	28.01	297	0.63621	0.62757	36.287	290	0.73686	0.84595	30.225	295	0.84825	0.67503	23.625	99	0.6446	0.62161	28.134	96	0.72986
R4VY60;A0KJU0;K1K9E4;REV__R4VHS1;REV__K1J940;REV__A0KLQ5	R4VY60;A0KJU0;K1K9E4	37;35;33;1;1;1	37;35;33;1;1;1	37;35;33;1;1;1	>tr|R4VY60|R4VY60_AERHY Trigger factor OS=Aeromonas hydrophila ML09-119 GN=tig PE=3 SV=1;>sp|A0KJU0|TIG_AERHH Trigger factor OS=Aeromonas hydrophila subsp. hydrophila (strain ATCC 7966 / NCIB 9240) GN=tig PE=3 SV=1;>tr|K1K9E4|K1K9E4_AERHY Trigger factor OS	6	37	37	37	29	33	34	29	33	34	29	33	34	80.5	80.5	80.5	47.834	436	436;436;436;641;641;641	90	82	90	0	0.82386	0.6601	27.964	216	0.77681	0.71127	35.436	216	0.90948	1.012	27.993	216	0.83131	0.66082	24.173	74	0.78998	0.7241	29.517	73	0.90598
R4VNB7;A0KJ93;K1JFZ8;REV__R4VVU3;REV__K1JCW9;REV__A0KIN6;K1JP20;A0KL64;REV__A0KJB1	R4VNB7;A0KJ93;K1JFZ8	36;36;35;1;1;1;1;1;1	36;36;35;1;1;1;1;1;1	36;36;35;1;1;1;1;1;1	>tr|R4VNB7|R4VNB7_AERHY 30S ribosomal protein S1 OS=Aeromonas hydrophila ML09-119 GN=rpsA PE=3 SV=1;>tr|A0KJ93|A0KJ93_AERHH 30S ribosomal protein S1 OS=Aeromonas hydrophila subsp. hydrophila (strain ATCC 7966 / NCIB 9240) GN=rpsA PE=3 SV=1;>tr|K1JFZ8|K1JFZ	9	36	36	36	33	35	33	33	35	33	33	35	33	57.9	57.9	57.9	61.356	556	556;556;556;218;218;218;317;317;439	119	101	109	0	1.2082	0.94721	50.879	282	1.0882	1.0045	61.129	280	0.92873	1.0506	41.711	281	1.1862	0.92388	47.271	95	1.0607	0.99381	60.887	94	0.94702
R4VYS5;A0KLH4;K1JE74;R4VE10	R4VYS5;A0KLH4;K1JE74	35;35;24;1	35;35;24;1	35;35;24;1	>tr|R4VYS5|R4VYS5_AERHY Bifunctional acetaldehyde-CoA/alcohol dehydrogenase OS=Aeromonas hydrophila ML09-119 GN=AHML_13890 PE=4 SV=1;>tr|A0KLH4|A0KLH4_AERHH Aldehyde-alcohol dehydrogenase OS=Aeromonas hydrophila subsp. hydrophila (strain ATCC 7966 / NCIB 9	4	35	35	35	27	27	33	27	27	33	27	27	33	50.1	50.1	50.1	95.943	887	887;891;887;382	44	57	64	0	0.15903	0.13201	98.879	137	0.085361	0.080514	133.6	128	0.56101	0.62027	71.29	128	0.13112	0.10465	99.434	37	0.080918	0.079938	114.15	35	0.54926
A0KPF5;K1JA68	A0KPF5;K1JA68	35;31	35;31	2;1	>tr|A0KPF5|A0KPF5_AERHH Valine--tRNA ligase OS=Aeromonas hydrophila subsp. hydrophila (strain ATCC 7966 / NCIB 9240) GN=valS PE=3 SV=1;>tr|K1JA68|K1JA68_AERHY Valine--tRNA ligase OS=Aeromonas hydrophila SSU GN=valS PE=3 SV=1	2	35	35	2	29	26	22	29	26	22	1	2	1	43.3	43.3	3.7	109.94	971	971;954	49	40	35	1.15e-286	1.0434	0.88673	31.584	101	0.99138	0.96618	38.567	101	0.89708	0.98312	31.097	101	1.0776	0.884	31.385	40	1.0535	1.0588	39.623	40	0.89017
R4VCY8;A0KJM1;K1JFF6;Q9S4V8;REV__C6GA35	R4VCY8;A0KJM1;K1JFF6	35;34;32;4;1	35;34;32;4;1	34;33;31;3;1	>tr|R4VCY8|R4VCY8_AERHY Pyruvate formate-lyase OS=Aeromonas hydrophila ML09-119 GN=AHML_10485 PE=4 SV=1;>tr|A0KJM1|A0KJM1_AERHH Formate acetyltransferase OS=Aeromonas hydrophila subsp. hydrophila (strain ATCC 7966 / NCIB 9240) GN=pflB PE=3 SV=1;>tr|K1JFF6|	5	35	35	34	31	30	28	31	30	28	31	29	27	49.3	49.3	48.4	85.087	760	760;773;760;760;422	48	45	41	0	0.19248	0.15515	49.39	111	0.1076	0.10173	76.5	103	0.51947	0.5804	58.046	103	0.19189	0.15363	48.003	43	0.11242	0.10377	75.866	39	0.46971
R4VKK2	R4VKK2	34	1	1	>tr|R4VKK2|R4VKK2_AERHY Valine--tRNA ligase OS=Aeromonas hydrophila ML09-119 GN=valS PE=3 SV=1	1	34	1	1	29	25	22	1	1	1	1	1	1	41.8	1.4	1.4	107.57	950	950	1	1	1	8.97e-297	0.92308	0.73422	11.449	3	0.75066	0.70793	16.469	3	0.86086	0.99628	1.6321	3	0.81368	0.65181	NaN	1	0.69841	0.69034	NaN	1	0.86086
R4VKY1;A0KPU4;K1JKB1	R4VKY1;A0KPU4;K1JKB1	34;33;31	34;33;31	34;33;31	>tr|R4VKY1|R4VKY1_AERHY Aconitate hydratase 2 OS=Aeromonas hydrophila ML09-119 GN=AHML_20430 PE=3 SV=1;>tr|A0KPU4|A0KPU4_AERHH Aconitate hydratase 2 OS=Aeromonas hydrophila subsp. hydrophila (strain ATCC 7966 / NCIB 9240) GN=acnB PE=3 SV=1;>tr|K1JKB1|K1JKB	3	34	34	34	28	25	28	28	25	28	28	25	28	52	52	52	93.147	865	865;878;865	36	33	35	0	0.4221	0.35428	35.732	98	0.40249	0.36816	33.013	99	0.94818	1.0372	37.818	98	0.42314	0.34951	33.931	35	0.39685	0.38004	27.984	35	0.90872
R4VCD2;A0KGH2;K1K182;Q8GE64;K1KE13;R4VYF2;A0KNW2	R4VCD2;A0KGH2;K1K182;Q8GE64	31;31;25;22;1;1;1	31;31;25;22;1;1;1	31;31;25;22;1;1;1	>tr|R4VCD2|R4VCD2_AERHY CTP synthase OS=Aeromonas hydrophila ML09-119 GN=pyrG PE=3 SV=1;>sp|A0KGH2|PYRG_AERHH CTP synthase OS=Aeromonas hydrophila subsp. hydrophila (strain ATCC 7966 / NCIB 9240) GN=pyrG PE=3 SV=1;>tr|K1K182|K1K182_AERHY CTP synthase OS=Ae	7	31	31	31	27	27	25	27	27	25	27	27	25	59.6	59.6	59.6	59.98	545	545;545;545;498;185;199;199	70	68	68	0	1.1438	0.92523	57.77	172	0.97585	0.92566	69.202	170	0.85348	0.96918	33.682	171	1.0822	0.86771	68.485	56	0.97746	0.91975	70.14	55	0.85427
A0KPG1	A0KPG1	31	31	1	>sp|A0KPG1|SYA_AERHH Alanine--tRNA ligase OS=Aeromonas hydrophila subsp. hydrophila (strain ATCC 7966 / NCIB 9240) GN=alaS PE=3 SV=1	1	31	31	1	23	24	26	23	24	26	1	0	1	40.8	40.8	0.9	95.941	874	874	36	38	52	7.23e-256	1.1826	0.98592	41.26	102	1.0856	1.0289	48.237	102	0.8681	0.98909	35.183	101	1.1648	0.96283	55.264	28	1.0199	1.0289	60.575	28	0.87791
R4VV29;A0KQY0;K1K3U5	R4VV29;A0KQY0;K1K3U5	31;31;29	31;31;29	30;30;28	>tr|R4VV29|R4VV29_AERHY ATP synthase subunit alpha OS=Aeromonas hydrophila ML09-119 GN=atpA PE=3 SV=1;>sp|A0KQY0|ATPA_AERHH ATP synthase subunit alpha OS=Aeromonas hydrophila subsp. hydrophila (strain ATCC 7966 / NCIB 9240) GN=atpA PE=3 SV=1;>tr|K1K3U5|K1K	3	31	31	30	26	31	29	26	31	29	25	30	29	67.8	67.8	66.7	55.243	513	513;513;513	58	59	69	0	0.83667	0.66508	34.224	148	0.75368	0.67765	35.572	148	0.88847	0.99047	32.518	148	0.81226	0.66503	47.731	44	0.76542	0.71072	39.173	44	0.90196
R4VTN4	R4VTN4	31	2	0	>tr|R4VTN4|R4VTN4_AERHY Alanine--tRNA ligase OS=Aeromonas hydrophila ML09-119 GN=alaS PE=3 SV=1	1	31	2	0	23	24	25	2	1	1	0	0	0	40.7	1.9	0	95.897	874	874	3	2	1	1.15e-270	0.86872	0.72091	23.401	4	0.87547	0.79205	21.094	4	0.96808	1.0652	5.7014	4	1.0685	0.86393	36.169	2	0.97257	0.9675	29.088	2	0.89814
R4VLD1;A0KQ95;K1K3Z2;K1JFC7;D1MWM9;K1J5H9	R4VLD1;A0KQ95;K1K3Z2;K1JFC7;D1MWM9	30;30;28;26;21;3	30;30;28;26;21;3	30;30;28;26;21;3	>tr|R4VLD1|R4VLD1_AERHY Elongation factor Tu OS=Aeromonas hydrophila ML09-119 GN=tuf PE=3 SV=1;>sp|A0KQ95|EFTU_AERHH Elongation factor Tu OS=Aeromonas hydrophila subsp. hydrophila (strain ATCC 7966 / NCIB 9240) GN=tuf1 PE=3 SV=1;>tr|K1K3Z2|K1K3Z2_AERHY Elo	6	30	30	30	28	30	29	28	30	29	28	30	29	83.8	83.8	83.8	43.381	394	394;394;394;365;257;61	160	172	140	0	0.89839	0.70325	30.45	401	0.80079	0.73169	35.79	399	0.90091	1.0052	33.771	399	0.89839	0.70325	29.181	137	0.79778	0.72819	38.393	137	0.90472
R4VC00;A0KG39;K1J6B8	R4VC00;A0KG39;K1J6B8	29;29;20	29;29;20	29;29;20	>tr|R4VC00|R4VC00_AERHY Isoleucine--tRNA ligase OS=Aeromonas hydrophila ML09-119 GN=ileS PE=3 SV=1;>sp|A0KG39|SYI_AERHH Isoleucine--tRNA ligase OS=Aeromonas hydrophila subsp. hydrophila (strain ATCC 7966 / NCIB 9240) GN=ileS PE=3 SV=1;>tr|K1J6B8|K1J6B8_AER	3	29	29	29	23	22	24	23	22	24	23	22	24	39.1	39.1	39.1	106.15	953	953;953;953	38	29	32	1.83e-253	0.86455	0.70229	34.709	86	0.80622	0.74572	60.031	84	0.90914	1.0157	53.806	84	0.8938	0.74195	40.361	33	0.82184	0.74973	69.377	32	0.93235
R4VKE4;A0KGL1;E1APG5;E1APG3;E1APG4	R4VKE4;A0KGL1	29;29;9;9;9	29;29;9;9;9	7;7;2;2;2	>tr|R4VKE4|R4VKE4_AERHY 60 kDa chaperonin OS=Aeromonas hydrophila ML09-119 GN=groEL PE=3 SV=1;>sp|A0KGL1|CH60_AERHH 60 kDa chaperonin OS=Aeromonas hydrophila subsp. hydrophila (strain ATCC 7966 / NCIB 9240) GN=groL PE=3 SV=1	5	29	29	7	22	25	24	22	25	24	5	6	5	61.4	61.4	17.3	57.18	544	544;544;177;177;178	46	48	34	5.71e-268	0.57464	0.46558	32.205	110	0.5145	0.49858	45.543	110	0.93479	1.051	30.53	110	0.56936	0.44363	25.873	37	0.4893	0.48603	47.919	37	0.93239
R4VKG8;A0KGN7;K1JLJ0	R4VKG8;A0KGN7;K1JLJ0	29;29;27	29;29;27	29;29;27	>tr|R4VKG8|R4VKG8_AERHY Phosphate acetyltransferase OS=Aeromonas hydrophila ML09-119 GN=AHML_04510 PE=3 SV=1;>tr|A0KGN7|A0KGN7_AERHH Phosphate acetyltransferase OS=Aeromonas hydrophila subsp. hydrophila (strain ATCC 7966 / NCIB 9240) GN=AHA_0890 PE=3 SV=1;	3	29	29	29	24	25	27	24	25	27	24	25	27	48.1	48.1	48.1	77.663	717	717;717;712	50	42	43	0	1.0661	0.85723	37.526	115	1.0087	0.94091	40.665	115	0.94967	1.0735	25.764	115	1.058	0.85238	38.361	41	0.97483	0.94091	40.987	41	0.95098
K1JLA8;A0KKP9;R4VUF8	K1JLA8;A0KKP9;R4VUF8	29;29;28	29;29;28	29;29;28	>tr|K1JLA8|K1JLA8_AERHY Threonine--tRNA ligase OS=Aeromonas hydrophila SSU GN=thrS PE=3 SV=1;>sp|A0KKP9|SYT_AERHH Threonine--tRNA ligase OS=Aeromonas hydrophila subsp. hydrophila (strain ATCC 7966 / NCIB 9240) GN=thrS PE=3 SV=1;>tr|R4VUF8|R4VUF8_AERHY Thre	3	29	29	29	22	24	25	22	24	25	22	24	25	50	50	50	72.925	642	642;642;642	37	49	44	7.65e-254	1.3943	1.1458	40.595	105	1.3464	1.2564	58.052	104	0.97127	1.0569	58.193	104	1.3939	1.1329	32.798	32	1.3297	1.2661	71.938	32	0.97798
R4VX89;A0KKQ2;K1JPT3;F5ASC8;F5ASD1;Q9AEX0;K7QSK0;Q93LJ3;Q8GLE2;Q8GLE1;A6N982;J7K565;Q93LJ2;Q8GLD9;Q8GLE0	R4VX89;A0KKQ2;K1JPT3	29;29;26;9;8;6;5;5;5;5;4;4;4;4;3	29;29;26;9;8;6;5;5;5;5;4;4;4;4;3	29;29;26;9;8;6;5;5;5;5;4;4;4;4;3	>tr|R4VX89|R4VX89_AERHY DNA gyrase subunit A OS=Aeromonas hydrophila ML09-119 GN=gyrA PE=3 SV=1;>tr|A0KKQ2|A0KKQ2_AERHH DNA gyrase subunit A OS=Aeromonas hydrophila subsp. hydrophila (strain ATCC 7966 / NCIB 9240) GN=gyrA PE=3 SV=1;>tr|K1JPT3|K1JPT3_AERHY	15	29	29	29	18	22	21	18	22	21	18	22	21	36.2	36.2	36.2	100.48	915	915;915;915;235;235;147;190;195;195;195;152;186;195;195;195	24	28	29	3e-119	1.3422	1.1208	35.488	71	1.1032	1.0199	49.066	71	0.80755	0.88804	33.005	71	1.3497	1.126	29.464	21	1.0284	1.0224	40.332	21	0.78977
R4V7D3;L7Z374;J9UUF1;J9TM93;L7Z8V3;J9UMQ5;A0KEE9;L7Z994;K1JIU4;F2X2X1;J9U6P8;J9QSF9;J9QRG1;J9QQ70;J9QIN2;J9UCP8;J7HVM1;Q5NDH1;Q1JR90;A1L082;H9BWE1;H9BWD7;H9BWD6;H9BWC4;H9BWC3;H9BWB7;H9BWB3;H9BWA8;G8GPU8;G8GPU2;G8GPT5;D2KC65;Q56BA2;D9YUU7;Q9REW3;B9VVN5;B9VVN6;C7FEL6;F2X2X0;J7I2F6;H9C583;J9UKW8;H9C574;C6GH47;K4I706;J9UCR5;J7HYY9;J7HVH0;J7HYZ3;J7I2Q4;J7HZ03;J7HVH2;J9QSG1;Q1JR89;Q1JR88;Q8GQK4;H9BWD8;…	R4V7D3;L7Z374;J9UUF1;J9TM93;L7Z8V3;J9UMQ5;A0KEE9;L7Z994;K1JIU4;F2X2X1;J9U6P8;J9QSF9;J9QRG1;J9QQ70;J9QIN2;J9UCP8;J7HVM1;Q5NDH1;Q1JR90;A1L082;H9BWE1;H9BWD7;H9BWD6;H9BWC4;H9BWC3;H9BWB7;H9BWB3;H9BWA8;G8GPU8;G8GPU2;G8GPT5;D2KC65;Q56BA2;D9YUU7;Q9REW3;B9VVN5;B9VVN6;C7FEL6;F2X2X0	29;29;29;29;28;28;28;27;25;16;15;15;15;15;15;15;15;15;15;15;15;15;15;15;15;15;15;15;15;15;15;15;15;15;15;15;15;15;15;14;14;14;14;14;14;14;14;14;14;14;14;14;14;14;14;14;14;14;14;14;14;14;14;14;14;14;14;14;14;14;13;13;13;13;13;13;13;13;13;13;13;13;13;13;13;13;13;13;13;13;13;13;13;13;13;13;12;12;12;12;12;12;12;12;12;12;12;12;12;11;11;11;11;11;11;10;10;10;10;9;9;9;9;9;9;8;8;8;8;8;8;8;7;7;7;7;7;7;6;6;…	29;29;29;29;28;28;28;27;25;16;15;15;15;15;15;15;15;15;15;15;15;15;15;15;15;15;15;15;15;15;15;15;15;15;15;15;15;15;15;14;14;14;14;14;14;14;14;14;14;14;14;14;14;14;14;14;14;14;14;14;14;14;14;14;14;14;14;14;14;14;13;13;13;13;13;13;13;13;13;13;13;13;13;13;13;13;13;13;13;13;13;13;13;13;13;13;12;12;12;12;12;12;12;12;12;12;12;12;12;11;11;11;11;11;11;10;10;10;10;9;9;9;9;9;9;8;8;8;8;8;8;8;7;7;7;7;7;7;6;6;…	18;18;18;18;17;17;17;16;14;5;4;4;4;4;4;4;4;4;4;4;4;4;4;4;4;4;4;4;4;4;4;4;4;4;4;4;4;4;4;4;4;4;4;4;4;4;4;4;4;4;4;4;3;3;3;4;3;3;4;3;3;3;3;3;3;3;3;3;3;3;4;4;4;4;4;4;4;4;4;4;4;4;4;4;3;3;4;4;4;4;4;4;4;4;3;4;3;3;3;3;3;3;4;3;3;3;2;3;3;4;4;4;4;3;3;2;4;2;3;2;4;4;3;3;3;4;4;4;4;4;3;1;1;3;3;3;3;3;3;3;3;2;3;3;3;3;3;3;2;2;2;2;2;2;2;0;1;4;4;3;3;0;0	>tr|R4V7D3|R4V7D3_AERHY DNA gyrase subunit B OS=Aeromonas hydrophila ML09-119 GN=gyrB PE=3 SV=1;>tr|L7Z374|L7Z374_AERHY DNA gyrase subunit B OS=Aeromonas hydrophila GN=gyrB PE=3 SV=1;>tr|J9UUF1|J9UUF1_AERHY DNA gyrase subunit B OS=Aeromonas hydrophila subs	163	29	29	18	20	24	26	20	24	26	14	16	17	40.6	40.6	25.5	89.505	803	803;803;803;803;803;803;803;803;803;416;358;362;362;362;362;364;364;371;371;371;374;374;374;374;374;374;374;374;374;374;374;374;376;376;384;387;388;389;416;337;339;341;341;342;344;347;347;348;352;356;356;357;362;371;371;371;374;374;374;374;381;383;385;385;385;385;386;387;387;389;307;307;307;332;332;336;337;338;338;338;338;338;338;338;339;339;340;342;342;343;344;345;346;356;374;386;307;332;338;338…	31	42	40	0	0.89123	0.72943	31.312	90	0.7353	0.68978	33.671	90	0.84322	0.94443	18.014	89	0.86312	0.69015	39.481	25	0.75803	0.69389	41.444	25	0.84221
R4VGT8;K1JE38;A0KND9;REV__R4VEX2;REV__A0KLP6	R4VGT8;K1JE38;A0KND9	29;26;26;1;1	29;26;26;1;1	29;26;26;1;1	>tr|R4VGT8|R4VGT8_AERHY Polyribonucleotide nucleotidyltransferase OS=Aeromonas hydrophila ML09-119 GN=pnp PE=3 SV=1;>tr|K1JE38|K1JE38_AERHY Polyribonucleotide nucleotidyltransferase OS=Aeromonas hydrophila SSU GN=pnp PE=3 SV=1;>sp|A0KND9|PNP_AERHH Polyribo	5	29	29	29	26	27	25	26	27	25	26	27	25	44.8	44.8	44.8	76.32	712	712;712;712;793;888	62	66	65	0	0.97606	0.80469	30.986	135	0.85561	0.7953	32.37	134	0.89119	0.98312	24.209	134	0.95951	0.77486	37.33	45	0.85106	0.79092	35.992	45	0.88791
R4VYC5;A0KL53;K1J9T3	R4VYC5;A0KL53;K1J9T3	29;27;23	29;27;23	29;27;23	>tr|R4VYC5|R4VYC5_AERHY Chaperone protein HtpG OS=Aeromonas hydrophila ML09-119 GN=htpG PE=3 SV=1;>sp|A0KL53|HTPG_AERHH Chaperone protein HtpG OS=Aeromonas hydrophila subsp. hydrophila (strain ATCC 7966 / NCIB 9240) GN=htpG PE=3 SV=1;>tr|K1J9T3|K1J9T3_AERH	3	29	29	29	25	25	26	25	25	26	25	25	26	55.9	55.9	55.9	71.642	637	637;641;648	62	52	59	0	0.59111	0.48544	41.472	158	0.45731	0.41862	45.916	157	0.78333	0.8598	26.592	158	0.6017	0.47459	26.613	53	0.45951	0.42439	27.775	53	0.78858
R4VRI9;A0KHH1;K1JCT4	R4VRI9;A0KHH1;K1JCT4	28;28;24	28;28;24	28;28;24	>tr|R4VRI9|R4VRI9_AERHY Outer membrane protein assembly factor BamA OS=Aeromonas hydrophila ML09-119 GN=bamA PE=3 SV=1;>tr|A0KHH1|A0KHH1_AERHH Outer membrane protein assembly factor BamA OS=Aeromonas hydrophila subsp. hydrophila (strain ATCC 7966 / NCIB 92	3	28	28	28	24	23	21	24	23	21	24	23	21	42.4	42.4	42.4	88.943	799	799;807;807	33	30	29	7.54e-226	1.012	0.84421	26.814	74	0.95905	0.94446	39.913	74	0.94001	1.0453	26.291	74	1.0198	0.84254	29.933	24	0.93793	0.93377	50.217	24	0.95775
A0KJU5;R4VY56	A0KJU5;R4VY56	28;27	28;27	6;6	>tr|A0KJU5|A0KJU5_AERHH Peptidylprolyl cis-trans isomerase D OS=Aeromonas hydrophila subsp. hydrophila (strain ATCC 7966 / NCIB 9240) GN=ppiD PE=4 SV=1;>tr|R4VY56|R4VY56_AERHY Peptidylprolyl cis-trans isomerase D OS=Aeromonas hydrophila ML09-119 GN=AHML_12	2	28	28	6	21	25	23	21	25	23	5	6	6	49.2	49.2	14.6	69.732	636	636;637	39	43	42	0	1.0273	0.84836	23.964	104	0.94525	0.92507	32.708	104	0.88446	1.0021	23.308	104	0.9954	0.80456	19.492	34	0.92236	0.8823	31.315	34	0.86671
A0KKG2;R4VDL6;K1JLP3	A0KKG2;R4VDL6;K1JLP3	28;26;20	28;26;20	28;26;20	>tr|A0KKG2|A0KKG2_AERHH Ribonuclease E OS=Aeromonas hydrophila subsp. hydrophila (strain ATCC 7966 / NCIB 9240) GN=AHA_2239 PE=4 SV=1;>tr|R4VDL6|R4VDL6_AERHY Ribonuclease E OS=Aeromonas hydrophila ML09-119 GN=AHML_11745 PE=4 SV=1;>tr|K1JLP3|K1JLP3_AERHY Rn	3	28	28	28	23	20	23	23	20	23	23	20	23	39.3	39.3	39.3	113.64	1039	1039;1030;1044	69	45	58	0	1.9286	1.5755	28.587	138	2.011	1.815	35.519	138	1.0642	1.1639	34.793	138	1.8466	1.5059	33.26	50	2.011	1.8611	40.39	50	1.0464
A0KKZ5;R4VD40;K1JQI9	A0KKZ5;R4VD40;K1JQI9	28;26;24	28;26;24	28;26;24	>tr|A0KKZ5|A0KKZ5_AERHH Phosphorylase OS=Aeromonas hydrophila subsp. hydrophila (strain ATCC 7966 / NCIB 9240) GN=AHA_2431 PE=3 SV=1;>tr|R4VD40|R4VD40_AERHY Phosphorylase OS=Aeromonas hydrophila ML09-119 GN=AHML_10810 PE=3 SV=1;>tr|K1JQI9|K1JQI9_AERHY Phos	3	28	28	28	23	24	24	23	24	24	23	24	24	40.7	40.7	40.7	93.312	824	824;824;824	30	28	27	0	0.20951	0.17387	49.449	79	0.19603	0.19845	53.603	77	0.8448	0.96759	50.275	77	0.20977	0.17601	41.735	29	0.19765	0.19854	58.27	28	0.93988
K1JJ29;A0KMQ3;R4VIX4	K1JJ29;A0KMQ3;R4VIX4	28;28;27	28;28;27	28;28;27	>tr|K1JJ29|K1JJ29_AERHY Pyruvate kinase OS=Aeromonas hydrophila SSU GN=HMPREF1171_02198 PE=3 SV=1;>tr|A0KMQ3|A0KMQ3_AERHH Pyruvate kinase OS=Aeromonas hydrophila subsp. hydrophila (strain ATCC 7966 / NCIB 9240) GN=pyk-3 PE=3 SV=1;>tr|R4VIX4|R4VIX4_AERHY Py	3	28	28	28	20	23	22	20	23	22	20	23	22	68.1	68.1	68.1	50.677	474	474;482;470	41	54	36	0	0.64382	0.49972	40.888	116	0.53708	0.4854	51.083	117	0.84122	0.94401	25.707	116	0.65135	0.51836	21.291	36	0.53598	0.48483	44.662	36	0.82526
R4VJK2;A0KNF0;K1KDS1	R4VJK2;A0KNF0;K1KDS1	28;28;26	28;28;26	28;28;26	>tr|R4VJK2|R4VJK2_AERHY ATP-dependent zinc metalloprotease FtsH OS=Aeromonas hydrophila ML09-119 GN=ftsH PE=3 SV=1;>tr|A0KNF0|A0KNF0_AERHH ATP-dependent zinc metalloprotease FtsH OS=Aeromonas hydrophila subsp. hydrophila (strain ATCC 7966 / NCIB 9240) GN=h	3	28	28	28	19	21	20	19	21	20	19	21	20	41.6	41.6	41.6	71.629	649	649;649;649	24	29	26	2.52e-140	0.85641	0.71199	45.201	73	0.76269	0.75121	48.848	73	0.88363	0.9786	26.518	73	0.91237	0.74083	62.548	24	0.77533	0.74948	70.129	24	0.88768
R4VRZ2;A0KMX2;K1JMS5	R4VRZ2;A0KMX2;K1JMS5	27;26;15	27;26;15	27;26;15	>tr|R4VRZ2|R4VRZ2_AERHY Transketolase OS=Aeromonas hydrophila ML09-119 GN=AHML_16815 PE=4 SV=1;>tr|A0KMX2|A0KMX2_AERHH Transketolase OS=Aeromonas hydrophila subsp. hydrophila (strain ATCC 7966 / NCIB 9240) GN=tkt PE=4 SV=1;>tr|K1JMS5|K1JMS5_AERHY Transketo	3	27	27	27	25	25	23	25	25	23	25	25	23	55.5	55.5	55.5	71.603	663	663;663;663	55	53	48	0	0.37025	0.30715	42.257	126	0.28805	0.28713	37.717	125	0.7879	0.89415	37.257	125	0.36918	0.30074	34.267	43	0.29417	0.29395	31.605	43	0.7879
R4W157;A0KNT0;K1JIH6;R4VSU4;REV__R4VNF5;REV__K1JEY3;REV__A0KEP9	R4W157;A0KNT0;K1JIH6	27;25;21;1;1;1;1	27;25;21;1;1;1;1	27;25;21;1;1;1;1	>tr|R4W157|R4W157_AERHY Glutamate--tRNA ligase OS=Aeromonas hydrophila ML09-119 GN=gltX PE=3 SV=1;>sp|A0KNT0|SYE_AERHH Glutamate--tRNA ligase OS=Aeromonas hydrophila subsp. hydrophila (strain ATCC 7966 / NCIB 9240) GN=gltX PE=3 SV=1;>tr|K1JIH6|K1JIH6_AERHY	7	27	27	27	21	23	19	21	23	19	21	23	19	62.6	62.6	62.6	52.809	471	471;471;471;27;287;287;287	38	32	36	1.25e-296	0.97759	0.78244	54.219	87	0.92892	0.87044	61.744	86	1.0228	1.1231	39.914	87	0.91414	0.75041	48.057	30	0.90535	0.82567	52.645	30	1.0313
R4VG67;A0KKQ5;K1JAM7	R4VG67;A0KKQ5;K1JAM7	26;26;25	26;26;25	26;26;25	>tr|R4VG67|R4VG67_AERHY Ribonucleoside-diphosphate reductase OS=Aeromonas hydrophila ML09-119 GN=AHML_11265 PE=3 SV=1;>tr|A0KKQ5|A0KKQ5_AERHH Ribonucleoside-diphosphate reductase OS=Aeromonas hydrophila subsp. hydrophila (strain ATCC 7966 / NCIB 9240) GN=n	3	26	26	26	16	16	18	16	16	18	16	16	18	42.3	42.3	42.3	85.004	755	755;767;755	25	27	24	4.35e-250	0.80737	0.66726	26.974	66	0.65316	0.61315	29.234	65	0.77539	0.87968	30.769	65	0.77694	0.62733	24.832	21	0.65196	0.60886	23.394	21	0.78697
R4VVZ9;A0KLK4;K1JA52	R4VVZ9;A0KLK4;K1JA52	26;26;24	26;26;24	26;26;24	>tr|R4VVZ9|R4VVZ9_AERHY ATP-dependent RNA helicase OS=Aeromonas hydrophila ML09-119 GN=AHML_14035 PE=4 SV=1;>tr|A0KLK4|A0KLK4_AERHH ATP-dependent RNA helicase OS=Aeromonas hydrophila subsp. hydrophila (strain ATCC 7966 / NCIB 9240) GN=AHA_2646 PE=4 SV=1;>t	3	26	26	26	19	23	24	19	23	24	19	23	24	50.7	50.7	50.7	70.566	631	631;642;631	46	46	51	0	1.7748	1.4327	31.263	136	1.721	1.5224	40.66	136	0.97223	1.0632	27.346	136	1.8328	1.416	30.299	44	1.6722	1.5215	45.282	44	0.97781
R4VJF6;A0KN87;K1JIA5	R4VJF6;A0KN87;K1JIA5	26;26;23	26;26;23	26;26;23	>tr|R4VJF6|R4VJF6_AERHY Leucine--tRNA ligase OS=Aeromonas hydrophila ML09-119 GN=leuS PE=3 SV=1;>sp|A0KN87|SYL_AERHH Leucine--tRNA ligase OS=Aeromonas hydrophila subsp. hydrophila (strain ATCC 7966 / NCIB 9240) GN=leuS PE=3 SV=2;>tr|K1JIA5|K1JIA5_AERHY Leu	3	26	26	26	21	18	23	21	18	23	21	18	23	32.2	32.2	32.2	96.759	859	859;859;859	33	32	34	7.07e-192	0.91723	0.75315	30.571	86	0.77514	0.77916	36.482	84	0.84892	0.95253	20.234	85	0.94666	0.78192	29.825	31	0.83204	0.81975	38.93	31	0.85687
A0KNK7;K1JPY8;R4VH02	A0KNK7;K1JPY8;R4VH02	26;25;23	26;25;23	26;25;23	>sp|A0KNK7|SYK_AERHH Lysine--tRNA ligase OS=Aeromonas hydrophila subsp. hydrophila (strain ATCC 7966 / NCIB 9240) GN=lysS PE=3 SV=1;>tr|K1JPY8|K1JPY8_AERHY Lysine--tRNA ligase OS=Aeromonas hydrophila SSU GN=lysS PE=3 SV=1;>tr|R4VH02|R4VH02_AERHY Lysine--tR	3	26	26	26	19	22	23	19	22	23	19	22	23	51.1	51.1	51.1	58.168	511	511;511;511	45	44	54	9.24e-209	0.95505	0.80028	39.475	109	0.9778	0.9634	51.408	109	0.99668	1.1013	49.395	109	1.0805	0.8477	41.258	33	1.0203	0.9634	54.003	33	0.99807
R4VRM5;K1JEU9;A0KF24	R4VRM5;K1JEU9;A0KF24	25;25;25	25;25;25	24;24;24	>tr|R4VRM5|R4VRM5_AERHY 50S ribosomal protein L2 OS=Aeromonas hydrophila ML09-119 GN=rplB PE=3 SV=1;>tr|K1JEU9|K1JEU9_AERHY 50S ribosomal protein L2 OS=Aeromonas hydrophila SSU GN=rplB PE=3 SV=1;>sp|A0KF24|RL2_AERHH 50S ribosomal protein L2 OS=Aeromonas hy	3	25	25	24	20	23	24	20	23	24	19	22	24	74.7	74.7	72.5	30.047	273	273;273;273	118	100	114	0	1.787	1.4323	33.831	276	1.3786	1.3011	38.684	275	0.77785	0.89559	22.245	276	1.7896	1.4165	28.71	95	1.4084	1.3448	29.677	94	0.7818
R4VH30;A0KJU3;K1JDP8	R4VH30;A0KJU3;K1JDP8	25;25;24	25;25;24	25;25;24	>tr|R4VH30|R4VH30_AERHY Lon protease OS=Aeromonas hydrophila ML09-119 GN=lon PE=3 SV=1;>tr|A0KJU3|A0KJU3_AERHH Lon protease OS=Aeromonas hydrophila subsp. hydrophila (strain ATCC 7966 / NCIB 9240) GN=lon PE=3 SV=1;>tr|K1JDP8|K1JDP8_AERHY Lon protease OS=Ae	3	25	25	25	20	21	23	20	21	23	20	21	23	36	36	36	87.739	784	784;784;784	27	29	29	2.47e-152	1.0407	0.86163	53.004	72	0.86054	0.82128	61.204	70	0.79268	0.88955	38.411	70	1.0653	0.91547	54.269	24	0.90529	0.8791	66.922	23	0.82491
R4VIW8;A0KQG6;K1J4Z5	R4VIW8;A0KQG6;K1J4Z5	25;25;24	25;25;24	25;25;24	>tr|R4VIW8|R4VIW8_AERHY Arginine deiminase OS=Aeromonas hydrophila ML09-119 GN=arcA PE=3 SV=1;>tr|A0KQG6|A0KQG6_AERHH Arginine deiminase OS=Aeromonas hydrophila subsp. hydrophila (strain ATCC 7966 / NCIB 9240) GN=arcA-2 PE=3 SV=1;>tr|K1J4Z5|K1J4Z5_AERHY Ar	3	25	25	25	25	22	23	25	22	23	25	22	23	78.6	78.6	78.6	45.586	406	406;406;406	49	37	47	0	0.26547	0.21642	89.598	115	0.15766	0.14738	80.252	114	0.96431	1.0934	75.798	114	0.27239	0.22356	87.241	41	0.17353	0.17307	78.574	41	0.94992
R4V7Z5;A0KEZ0;K1JES8	R4V7Z5;A0KEZ0;K1JES8	24;24;21	24;24;21	24;24;21	>tr|R4V7Z5|R4V7Z5_AERHY GTP-binding protein TypA OS=Aeromonas hydrophila ML09-119 GN=AHML_01370 PE=4 SV=1;>tr|A0KEZ0|A0KEZ0_AERHH GTP-binding protein TypA OS=Aeromonas hydrophila subsp. hydrophila (strain ATCC 7966 / NCIB 9240) GN=typA PE=4 SV=1;>tr|K1JES8	3	24	24	24	16	22	19	16	22	19	16	22	19	47.1	47.1	47.1	66.46	603	603;603;603	28	39	41	0	1.4204	1.1504	102.77	90	1.1747	1.045	91.609	88	0.87221	0.9539	44.499	90	1.3696	1.035	87.76	23	1.1172	1.0286	89.578	22	0.84607
R4VAZ3;K1JIF8;A0KF45	R4VAZ3;K1JIF8;A0KF45	24;24;24	24;24;24	24;24;24	>tr|R4VAZ3|R4VAZ3_AERHY DNA-directed RNA polymerase subunit alpha OS=Aeromonas hydrophila ML09-119 GN=rpoA PE=3 SV=1;>tr|K1JIF8|K1JIF8_AERHY DNA-directed RNA polymerase subunit alpha OS=Aeromonas hydrophila SSU GN=rpoA PE=3 SV=1;>sp|A0KF45|RPOA_AERHH DNA-d	3	24	24	24	19	18	22	19	18	22	19	18	22	85.4	85.4	85.4	36.195	329	329;329;329	61	57	69	0	1.3364	1.0486	43.33	154	1.2681	1.1274	45.245	155	0.96855	1.0699	25.65	155	1.3103	1.0468	26.967	47	1.2296	1.0891	29.536	47	0.97801
A0KFS2;R4VSF5;K1K1Q7	A0KFS2;R4VSF5;K1K1Q7	24;23;21	24;23;21	24;23;21	>tr|A0KFS2|A0KFS2_AERHH Phosphoenolpyruvate carboxykinase [ATP] OS=Aeromonas hydrophila subsp. hydrophila (strain ATCC 7966 / NCIB 9240) GN=pckA PE=3 SV=1;>tr|R4VSF5|R4VSF5_AERHY Phosphoenolpyruvate carboxykinase [ATP] OS=Aeromonas hydrophila ML09-119 GN=p	3	24	24	24	18	19	16	18	19	16	18	19	16	57.5	57.5	57.5	59.681	541	541;541;541	27	23	24	1.41e-300	0.22099	0.18185	39.584	61	0.24596	0.23629	81.615	61	1.069	1.2014	72.961	61	0.22586	0.18702	40.473	20	0.256	0.24302	96.043	20	1.0666
R4VDH4;A0KHG4;K1JMZ7;H6VJT4;H6VJT3;H6VJH1;H6VJT1;H6VJH5;H6VJT2	R4VDH4;A0KHG4;K1JMZ7;H6VJT4;H6VJT3;H6VJH1;H6VJT1;H6VJH5;H6VJT2	24;24;22;18;18;18;17;17;16	24;24;22;18;18;18;17;17;16	24;24;22;18;18;18;17;17;16	>tr|R4VDH4|R4VDH4_AERHY Elongation factor Ts OS=Aeromonas hydrophila ML09-119 GN=tsf PE=3 SV=1;>sp|A0KHG4|EFTS_AERHH Elongation factor Ts OS=Aeromonas hydrophila subsp. hydrophila (strain ATCC 7966 / NCIB 9240) GN=tsf PE=3 SV=1;>tr|K1JMZ7|K1JMZ7_AERHY Elon	9	24	24	24	22	21	23	22	21	23	22	21	23	75.8	75.8	75.8	31.243	293	293;293;293;234;234;234;234;234;234	67	48	58	0	0.80919	0.65018	29.846	148	1.0213	0.94065	32.68	148	1.2068	1.3897	23.229	148	0.80708	0.64306	26.905	57	1.0122	0.95967	34.878	57	1.2139
A0KJE8;R4VFN4;K1JFQ5	A0KJE8;R4VFN4;K1JFQ5	24;23;15	24;23;15	24;23;15	>sp|A0KJE8|SYS_AERHH Serine--tRNA ligase OS=Aeromonas hydrophila subsp. hydrophila (strain ATCC 7966 / NCIB 9240) GN=serS PE=3 SV=1;>tr|R4VFN4|R4VFN4_AERHY Serine--tRNA ligase OS=Aeromonas hydrophila ML09-119 GN=serS PE=3 SV=1;>tr|K1JFQ5|K1JFQ5_AERHY Serin	3	24	24	24	18	21	20	18	21	20	18	21	20	69.6	69.6	69.6	48.057	431	431;431;431	48	40	56	0	0.76708	0.62822	39.717	112	0.67263	0.62763	54.535	111	0.89619	0.99145	49.85	111	0.76034	0.60993	42.763	37	0.66841	0.62763	45.178	37	0.8883
R4VTA9;G9BXQ8;A0KP87;K1J6P5	R4VTA9;G9BXQ8;A0KP87;K1J6P5	24;24;24;20	24;24;24;20	24;24;24;20	>tr|R4VTA9|R4VTA9_AERHY Glyceraldehyde-3-phosphate dehydrogenase OS=Aeromonas hydrophila ML09-119 GN=AHML_19130 PE=4 SV=1;>tr|G9BXQ8|G9BXQ8_AERHY Glyceraldehyde-3-phosphate dehydrogenase OS=Aeromonas hydrophila GN=gapA PE=3 SV=1;>tr|A0KP87|A0KP87_AERHH Gly	4	24	24	24	20	20	23	20	20	23	20	20	23	78.5	78.5	78.5	35.208	331	331;331;331;331	117	129	120	0	0.36613	0.29637	38.42	266	0.31145	0.30431	42.159	265	0.84189	0.96067	32.501	265	0.36614	0.2977	51.257	88	0.31125	0.30338	45.226	87	0.85274
R4VJ80;K1J7Z6;A0KQX8;F5AQL3	R4VJ80;K1J7Z6;A0KQX8	24;24;24;7	24;24;24;7	24;24;24;7	>tr|R4VJ80|R4VJ80_AERHY ATP synthase subunit beta OS=Aeromonas hydrophila ML09-119 GN=atpD PE=3 SV=1;>tr|K1J7Z6|K1J7Z6_AERHY ATP synthase subunit beta OS=Aeromonas hydrophila SSU GN=atpD PE=3 SV=1;>sp|A0KQX8|ATPB_AERHH ATP synthase subunit beta OS=Aeromona	4	24	24	24	24	20	20	24	20	20	24	20	20	66	66	66	50.286	462	462;462;462;166	49	44	39	0	0.79481	0.64283	34.817	110	0.74218	0.69339	37.367	110	0.90097	1.0062	27.632	110	0.7779	0.62569	36.573	43	0.73077	0.69094	44.79	43	0.8883
K1K502;R4VU24;A0KPU9	K1K502;R4VU24;A0KPU9	24;23;23	24;23;23	24;23;23	>tr|K1K502|K1K502_AERHY Dihydrolipoyl dehydrogenase OS=Aeromonas hydrophila SSU GN=HMPREF1171_03049 PE=3 SV=1;>tr|R4VU24|R4VU24_AERHY Dihydrolipoyl dehydrogenase OS=Aeromonas hydrophila ML09-119 GN=AHML_20460 PE=3 SV=1;>tr|A0KPU9|A0KPU9_AERHH Dihydrolipoyl	3	24	24	24	20	22	23	20	22	23	20	22	23	62.7	62.7	62.7	50.408	475	475;475;475	44	49	58	0	1.2201	0.95818	37.572	119	1.1481	1.0283	46.182	118	0.95299	1.0474	40.865	119	1.145	0.90081	31.542	34	1.0784	1.0075	49.409	34	0.95095
A0KFY5;R4V8Z3	A0KFY5;R4V8Z3	23;22	23;22	3;2	>tr|A0KFY5|A0KFY5_AERHH Pullulanase OS=Aeromonas hydrophila subsp. hydrophila (strain ATCC 7966 / NCIB 9240) GN=AHA_0628 PE=4 SV=1;>tr|R4V8Z3|R4V8Z3_AERHY Pullulanase OS=Aeromonas hydrophila ML09-119 GN=AHML_03225 PE=4 SV=1	2	23	23	3	15	12	16	15	12	16	1	2	1	22.8	22.8	3.3	146.21	1362	1362;1345	16	12	17	2.47e-225	0.11099	0.094027	98.169	28	0.12014	0.11537	95.977	24	1.1602	1.2849	97.366	24	0.22936	0.18085	97.965	9	0.1401	0.13243	82.897	8	0.86869
A0KGD3;K1JGH8;R4VK64	A0KGD3;K1JGH8;R4VK64	23;22;22	23;22;22	23;22;22	>sp|A0KGD3|PGK_AERHH Phosphoglycerate kinase OS=Aeromonas hydrophila subsp. hydrophila (strain ATCC 7966 / NCIB 9240) GN=pgk PE=3 SV=1;>tr|K1JGH8|K1JGH8_AERHY Phosphoglycerate kinase OS=Aeromonas hydrophila SSU GN=pgk PE=3 SV=1;>tr|R4VK64|R4VK64_AERHY Phos	3	23	23	23	21	21	19	21	21	19	21	21	19	67.7	67.7	67.7	40.442	387	387;387;387	41	42	47	0	0.3276	0.26468	50.745	121	0.29256	0.28405	64.808	121	0.87297	0.9849	69.41	120	0.31441	0.25312	43.453	40	0.27901	0.27113	34.833	40	0.85023
R4VQJ1;A0KGN8;K1JHV3	R4VQJ1;A0KGN8;K1JHV3	23;23;20	23;23;20	22;22;19	>tr|R4VQJ1|R4VQJ1_AERHY Acetate kinase OS=Aeromonas hydrophila ML09-119 GN=ackA PE=3 SV=1;>tr|A0KGN8|A0KGN8_AERHH Acetate kinase OS=Aeromonas hydrophila subsp. hydrophila (strain ATCC 7966 / NCIB 9240) GN=ackA-1 PE=3 SV=1;>tr|K1JHV3|K1JHV3_AERHY Acetate ki	3	23	23	22	18	19	19	18	19	19	18	18	18	74.8	74.8	74.8	43.137	400	400;400;400	48	45	56	0	1.2734	1.0417	30.508	131	1.2466	1.1619	35.348	131	1.0221	1.1614	17.769	131	1.2942	1.023	36.446	43	1.1896	1.1485	40.456	43	0.97984
R4VL75;A0KHC6;K1JJG3	R4VL75;A0KHC6;K1JJG3	23;23;14	23;23;14	23;23;14	>tr|R4VL75|R4VL75_AERHY Na(+)-translocating NADH-quinone reductase subunit A OS=Aeromonas hydrophila ML09-119 GN=nqrA PE=3 SV=1;>tr|A0KHC6|A0KHC6_AERHH Na(+)-translocating NADH-quinone reductase subunit A OS=Aeromonas hydrophila subsp. hydrophila (strain A	3	23	23	23	21	18	22	21	18	22	21	18	22	62.9	62.9	62.9	48.604	447	447;447;447	41	34	41	0	0.79117	0.64717	24.687	100	0.65509	0.6002	55.289	98	0.8482	0.92793	45.712	98	0.76738	0.61542	21.024	36	0.65735	0.63237	38.766	35	0.8444
R4VW15;A0KIV2;K1JH78	R4VW15;A0KIV2;K1JH78	23;23;20	23;23;20	23;23;20	>tr|R4VW15|R4VW15_AERHY Maltose ABC transporter periplasmic protein OS=Aeromonas hydrophila ML09-119 GN=malE PE=4 SV=1;>tr|A0KIV2|A0KIV2_AERHH Maltose-binding periplasmic protein OS=Aeromonas hydrophila subsp. hydrophila (strain ATCC 7966 / NCIB 9240) GN=A	3	23	23	23	16	20	18	16	20	18	16	20	18	62.1	62.1	62.1	42.198	393	393;393;393	26	30	30	9.46e-180	0.14976	0.12012	66.986	76	0.11664	0.11616	82.802	75	0.78617	0.90499	47.664	75	0.14883	0.11937	61.696	21	0.11664	0.11608	92.565	21	0.8453
K1K1B7;I1W6F4;I1W6F5;I1W6G3;I1W6E9;I1W6G4;I1W6G5;I1W6G0;I1W6F6;I1W6F7;I1W6G1;I1W6F0;I1W6F1;E1APG6;C4ME50;R9WPT0;Q93QI8;G4XZ56;C4ME49;C4ME48;R9WR30;Q5BQB1;J9QNA7;G4XZ55;I6SAH9	K1K1B7	23;9;9;9;9;9;9;8;8;8;8;8;8;7;7;6;6;6;6;6;5;5;5;5;4	1;1;1;1;1;1;1;0;0;0;0;0;0;0;1;1;0;0;0;0;0;0;0;0;0	1;1;1;1;1;1;1;0;0;0;0;0;0;0;1;1;0;0;0;0;0;0;0;0;0	>tr|K1K1B7|K1K1B7_AERHY 60 kDa chaperonin OS=Aeromonas hydrophila SSU GN=groL PE=3 SV=1	25	23	1	1	18	20	20	1	1	1	1	1	1	48.3	1.1	1.1	57.249	544	544;231;233;236;236;238;239;231;232;235;236;236;238;178;185;170;185;185;185;185;170;185;185;185;185	1	1	1	2.58e-208	0.82424	0.71883	11.85	3	0.64399	0.67703	8.4834	3	0.81818	0.94508	6.317	3	0.97093	0.77996	NaN	1	0.76698	0.78322	NaN	1	0.81818
R4W231;A0KPW5;K1J5P2	R4W231;A0KPW5;K1J5P2	22;22;21	22;22;21	22;22;21	>tr|R4W231|R4W231_AERHY Protein translocase subunit SecA OS=Aeromonas hydrophila ML09-119 GN=secA PE=3 SV=1;>sp|A0KPW5|SECA_AERHH Protein translocase subunit SecA OS=Aeromonas hydrophila subsp. hydrophila (strain ATCC 7966 / NCIB 9240) GN=secA PE=3 SV=1;>t	3	22	22	22	18	18	15	18	18	15	18	18	15	32	32	32	102.13	906	906;906;905	26	27	28	3.73e-164	1.2121	0.99168	53.287	66	0.95995	0.94235	55.897	66	0.7812	0.8972	39.047	66	1.3142	0.99813	46.196	23	0.9391	0.85248	45.145	23	0.70235
R4W2M3;A0KQI5	R4W2M3;A0KQI5	22;22	22;22	3;3	>tr|R4W2M3|R4W2M3_AERHY Arginine--tRNA ligase OS=Aeromonas hydrophila ML09-119 GN=argS PE=3 SV=1;>tr|A0KQI5|A0KQI5_AERHH Arginine--tRNA ligase OS=Aeromonas hydrophila subsp. hydrophila (strain ATCC 7966 / NCIB 9240) GN=argS PE=3 SV=1	2	22	22	3	15	21	20	15	21	20	1	3	3	41	41	5.3	64.778	581	581;581	32	33	33	1.4e-183	0.88666	0.74667	24.367	75	0.81166	0.76428	25.858	75	0.91652	1.0222	21.632	74	0.86468	0.71283	21.975	23	0.78139	0.7574	28.969	23	0.89778
K1J6D6;B2L1Z1	K1J6D6;B2L1Z1	22;21	1;1	1;1	>tr|K1J6D6|K1J6D6_AERHY Ribonuclease R OS=Aeromonas hydrophila SSU GN=rnr PE=3 SV=1;>tr|B2L1Z1|B2L1Z1_AERHY Ribonuclease R OS=Aeromonas hydrophila GN=vacB PE=3 SV=1	2	22	1	1	14	15	16	0	1	1	0	1	1	25.5	1.3	1.3	90.465	797	797;797		1	1	5.78e-106	0.60927	0.50678	6.7782	2	0.4149	0.42766	16.293	2	0.5935	0.68266	6.9351	2	NaN	NaN	NaN	0	NaN	NaN	NaN	0	NaN
R4VC16;A0KG59	R4VC16;A0KG59	22;21	22;21	1;1	>tr|R4VC16|R4VC16_AERHY Ribonuclease R OS=Aeromonas hydrophila ML09-119 GN=rnr PE=3 SV=1;>tr|A0KG59|A0KG59_AERHH Ribonuclease R OS=Aeromonas hydrophila subsp. hydrophila (strain ATCC 7966 / NCIB 9240) GN=rnr PE=3 SV=1	2	22	22	1	15	15	16	15	15	16	1	1	1	25.2	25.2	1	90.574	797	797;799	20	20	21	4.58e-105	0.6159	0.51146	31.016	53	0.54009	0.53233	59.409	52	0.85403	0.96061	55.837	52	0.63382	0.48988	33.518	17	0.58641	0.5773	62.191	17	0.85667
R4VS05;A0KMY9;K1JSS9	R4VS05;A0KMY9;K1JSS9	22;21;15	22;21;15	22;21;15	>tr|R4VS05|R4VS05_AERHY Transaldolase OS=Aeromonas hydrophila ML09-119 GN=tal PE=3 SV=1;>tr|A0KMY9|A0KMY9_AERHH Transaldolase OS=Aeromonas hydrophila subsp. hydrophila (strain ATCC 7966 / NCIB 9240) GN=tal PE=3 SV=1;>tr|K1JSS9|K1JSS9_AERHY Transaldolase OS	3	22	22	22	21	21	20	21	21	20	21	21	20	71.2	71.2	71.2	34.839	316	316;320;320	30	36	36	3.4e-218	0.34268	0.27382	32.489	93	0.33747	0.33593	33.098	93	0.94763	1.0701	32.278	93	0.3342	0.2656	29.428	29	0.32364	0.29955	38.382	29	0.9129
R4VUG4;K1JLB4	R4VUG4;K1JLB4	22;17	22;17	3;1	>tr|R4VUG4|R4VUG4_AERHY Phenylalanine--tRNA ligase beta subunit OS=Aeromonas hydrophila ML09-119 GN=pheT PE=3 SV=1;>tr|K1JLB4|K1JLB4_AERHY Phenylalanine--tRNA ligase beta subunit OS=Aeromonas hydrophila SSU GN=pheT PE=3 SV=1	2	22	22	3	19	18	18	19	18	18	3	2	2	32.3	32.3	4	86.548	795	795;795	33	25	26	1.29e-208	1.0949	0.89818	28.528	76	0.9853	0.88736	53.761	76	0.90027	0.9932	42.544	76	1.1192	0.92062	24.895	30	0.98575	0.94548	30.484	30	0.86789
R4VV17;K1K3V7;A0KQX0	R4VV17;K1K3V7;A0KQX0	22;19;17	22;19;17	22;19;17	>tr|R4VV17|R4VV17_AERHY Glutamine--fructose-6-phosphate aminotransferase [isomerizing] OS=Aeromonas hydrophila ML09-119 GN=glmS PE=3 SV=1;>tr|K1K3V7|K1K3V7_AERHY Glutamine--fructose-6-phosphate aminotransferase [isomerizing] OS=Aeromonas hydrophila SSU GN=	3	22	22	22	17	19	20	17	19	20	17	19	20	44.6	44.6	44.6	66.453	610	610;610;610	27	29	33	4.37e-276	1.2106	0.99663	50.255	73	0.91427	0.83945	64.035	73	0.7905	0.84914	35.321	73	1.1482	0.9316	43.776	18	0.89422	0.79359	54.528	18	0.75805
A0KEJ9	A0KEJ9	21	2	2	>sp|A0KEJ9|SYGB_AERHH Glycine--tRNA ligase beta subunit OS=Aeromonas hydrophila subsp. hydrophila (strain ATCC 7966 / NCIB 9240) GN=glyS PE=3 SV=1	1	21	2	2	17	15	18	1	1	1	1	1	1	31.8	3.2	3.2	75.201	689	689	1	1	1	1.57e-140	0.99993	0.82298	100.51	3	0.74581	0.81316	37.492	3	0.83164	0.96528	70.137	3	1.0851	0.82298	NaN	1	0.96531	0.98834	NaN	1	0.83164
A0KER4;R4VNG8	A0KER4;R4VNG8	21;20	21;20	6;6	>tr|A0KER4|A0KER4_AERHH DNA polymerase I OS=Aeromonas hydrophila subsp. hydrophila (strain ATCC 7966 / NCIB 9240) GN=polA PE=3 SV=1;>tr|R4VNG8|R4VNG8_AERHY DNA polymerase I OS=Aeromonas hydrophila ML09-119 GN=AHML_01010 PE=3 SV=1	2	21	21	6	11	13	15	11	13	15	2	1	5	30.5	30.5	8.9	101.32	917	917;917	16	24	27	3.89e-173	0.85462	0.69612	58.573	52	0.75521	0.71769	56.755	52	0.92339	1.0168	24.542	52	0.82513	0.66124	12.96	10	0.7791	0.73862	19.879	10	0.97609
R4VV20;A0KHY7;K1JRG6	R4VV20;A0KHY7;K1JRG6	21;21;19	21;21;19	21;21;19	>tr|R4VV20|R4VV20_AERHY Pyruvate kinase OS=Aeromonas hydrophila ML09-119 GN=AHML_07320 PE=3 SV=1;>tr|A0KHY7|A0KHY7_AERHH Pyruvate kinase OS=Aeromonas hydrophila subsp. hydrophila (strain ATCC 7966 / NCIB 9240) GN=pyk-2 PE=3 SV=1;>tr|K1JRG6|K1JRG6_AERHY Pyr	3	21	21	21	16	18	20	16	18	20	16	18	20	55.1	55.1	55.1	51.415	479	479;479;479	39	38	35	0	0.44728	0.36489	43.415	86	0.32959	0.32441	50.669	83	0.76467	0.84512	58.038	83	0.43246	0.36025	48.506	32	0.33746	0.3382	55.131	31	0.83953
A0KKP4	A0KKP4	21	2	2	>tr|A0KKP4|A0KKP4_AERHH Phenylalanine--tRNA ligase beta subunit OS=Aeromonas hydrophila subsp. hydrophila (strain ATCC 7966 / NCIB 9240) GN=pheT PE=3 SV=1	1	21	2	2	17	17	18	1	1	2	1	1	2	32.3	4.1	4.1	86.608	798	798	1	1	3	3.1e-226	1.0654	0.84884	6.1583	4	0.92417	0.88089	9.5994	3	0.91533	1.0418	11.213	4	1.093	0.85618	NaN	1	0.97218	0.96579	NaN	1	0.89178
R4VHJ8;A0KLH1;K1JPB9	R4VHJ8;A0KLH1;K1JPB9	21;21;13	21;21;13	21;21;13	>tr|R4VHJ8|R4VHJ8_AERHY Oligopeptide ABC transporter periplasmic oligopeptide-binding protein OS=Aeromonas hydrophila ML09-119 GN=AHML_13875 PE=4 SV=1;>tr|A0KLH1|A0KLH1_AERHH Oligopeptide ABC transporter, periplasmic oligopeptide-binding protein OS=Aeromon	3	21	21	21	14	14	16	14	14	16	14	14	16	47.3	47.3	47.3	59.669	533	533;539;539	27	23	32	3.06e-141	0.61154	0.50495	46.541	53	0.77109	0.73814	34.513	53	1.3252	1.5191	47.281	53	0.57354	0.45385	40.249	19	0.70437	0.67977	24.93	19	1.3405
R4VGY5;A0KNI5;K1JQ03	R4VGY5;A0KNI5;K1JQ03	21;21;18	21;21;18	21;21;18	>tr|R4VGY5|R4VGY5_AERHY Acetyl-CoA carboxylase, biotin carboxylase OS=Aeromonas hydrophila ML09-119 GN=AHML_17890 PE=4 SV=1;>tr|A0KNI5|A0KNI5_AERHH Acetyl-CoA carboxylase, biotin carboxylase OS=Aeromonas hydrophila subsp. hydrophila (strain ATCC 7966 / NCI	3	21	21	21	16	20	18	16	20	18	16	20	18	52	52	52	48.976	446	446;446;446	20	29	27	2.82e-197	0.80147	0.68194	42.359	68	0.72695	0.66881	38.426	68	0.94539	1.0344	35.564	68	0.83721	0.70498	63.315	17	0.7656	0.7034	41.781	17	0.94075
K1JF35;R4VIB7;Q5VIZ0	K1JF35;R4VIB7	21;20;2	21;20;2	2;1;0	>tr|K1JF35|K1JF35_AERHY Glycine--tRNA ligase beta subunit OS=Aeromonas hydrophila SSU GN=glyS PE=3 SV=1;>tr|R4VIB7|R4VIB7_AERHY Glycyl-tRNA ligase subunit beta OS=Aeromonas hydrophila ML09-119 GN=glyS PE=3 SV=1	3	21	21	2	18	16	19	18	16	19	2	2	2	31.6	31.6	3.2	75.63	693	693;689;162	24	26	33	1.13e-155	1.0852	0.8929	30.199	66	0.98761	0.99289	33.974	65	0.95096	1.0595	20.645	66	1.0559	0.88478	28.481	21	0.90067	0.89339	29.872	21	0.91874
R4VKM8;A0KGU6;K1J785	R4VKM8;A0KGU6;K1J785	21;20;17	21;20;17	21;20;17	>tr|R4VKM8|R4VKM8_AERHY ABC transporter ATP-binding protein OS=Aeromonas hydrophila ML09-119 GN=AHML_04810 PE=4 SV=1;>tr|A0KGU6|A0KGU6_AERHH ABC transporter, ATP-binding protein OS=Aeromonas hydrophila subsp. hydrophila (strain ATCC 7966 / NCIB 9240) GN=AH	3	21	21	21	17	16	19	17	16	19	17	16	19	50.3	50.3	50.3	62.393	555	555;555;555	35	26	23	1.22e-160	1.1597	0.96007	27.882	67	1.0395	0.99663	28.801	67	0.89089	1.0133	27.195	67	1.2253	0.99177	24.14	26	1.0983	1.0565	25.342	26	0.90461
R4VAC6;K1JIK4;A0KEH1;P94149	R4VAC6;K1JIK4;A0KEH1	20;20;20;1	20;20;20;1	20;20;20;1	>tr|R4VAC6|R4VAC6_AERHY Transcription termination factor Rho OS=Aeromonas hydrophila ML09-119 GN=rho PE=3 SV=1;>tr|K1JIK4|K1JIK4_AERHY Transcription termination factor Rho OS=Aeromonas hydrophila SSU GN=rho PE=3 SV=1;>tr|A0KEH1|A0KEH1_AERHH Transcription t	4	20	20	20	15	19	19	15	19	19	15	19	19	48.2	48.2	48.2	46.988	421	421;421;421;102	28	34	38	3.18e-184	1.4521	1.2149	28.648	83	1.1788	1.106	27.52	83	0.85421	0.95578	22.32	83	1.4596	1.181	21.166	23	1.1587	1.1052	23.726	23	0.83406
R4VNU1;A0KF33;K1J7D8	R4VNU1;A0KF33;K1J7D8	20;20;19	20;20;19	20;20;19	>tr|R4VNU1|R4VNU1_AERHY 50S ribosomal protein L5 OS=Aeromonas hydrophila ML09-119 GN=rplE PE=3 SV=1;>sp|A0KF33|RL5_AERHH 50S ribosomal protein L5 OS=Aeromonas hydrophila subsp. hydrophila (strain ATCC 7966 / NCIB 9240) GN=rplE PE=3 SV=1;>tr|K1J7D8|K1J7D8_A	3	20	20	20	20	20	20	20	20	20	20	20	20	79.3	79.3	79.3	20.256	179	179;179;179	138	135	143	0	1.7687	1.4373	28.683	305	1.6453	1.5353	30.517	305	0.92407	1.0317	23.256	306	1.7307	1.3916	26.508	108	1.6684	1.5238	26.85	107	0.9235
R4VSX1;A0KG87;K1J321	R4VSX1;A0KG87;K1J321	20;20;18	20;20;18	20;20;18	>tr|R4VSX1|R4VSX1_AERHY Peptide chain release factor 3 OS=Aeromonas hydrophila ML09-119 GN=prfC PE=3 SV=1;>tr|A0KG87|A0KG87_AERHH Peptide chain release factor 3 OS=Aeromonas hydrophila subsp. hydrophila (strain ATCC 7966 / NCIB 9240) GN=prfC PE=3 SV=1;>tr|	3	20	20	20	13	15	15	13	15	15	13	15	15	39	39	39	59.273	528	528;528;528	16	18	23	1.73e-112	1.6976	1.387	49.614	47	1.3637	1.3094	49.083	47	0.81993	0.9303	21.317	47	1.6218	1.3351	28.944	15	1.3629	1.2524	37.804	15	0.90826
R4VEQ8;A0KIG6	R4VEQ8;A0KIG6	20;20	20;20	3;3	>tr|R4VEQ8|R4VEQ8_AERHY Glutamine--tRNA ligase OS=Aeromonas hydrophila ML09-119 GN=glnS PE=3 SV=1;>tr|A0KIG6|A0KIG6_AERHH Glutamine--tRNA ligase OS=Aeromonas hydrophila subsp. hydrophila (strain ATCC 7966 / NCIB 9240) GN=glnS PE=3 SV=1	2	20	20	3	14	18	17	14	18	17	2	3	2	39.1	39.1	5.6	63.159	553	553;553	33	33	33	2.14e-98	1.0754	0.89269	34.437	81	0.93126	0.86793	37.166	80	0.80366	0.89608	26.151	81	1.0504	0.84531	45.563	24	0.87703	0.82764	45.411	24	0.79468
R4VVS5;D0VMR2;A0KIM1;K1JGU5	R4VVS5;D0VMR2;A0KIM1;K1JGU5	20;20;20;19	20;20;20;19	20;20;20;19	>tr|R4VVS5|R4VVS5_AERHY Nitrate reductase OS=Aeromonas hydrophila ML09-119 GN=napA PE=3 SV=1;>tr|D0VMR2|D0VMR2_AERHY Nitrate reductase OS=Aeromonas hydrophila GN=napA PE=3 SV=1;>sp|A0KIM1|NAPA_AERHH Periplasmic nitrate reductase OS=Aeromonas hydrophila sub	4	20	20	20	16	15	15	16	15	15	16	15	15	29.2	29.2	29.2	92.812	829	829;829;829;829	20	20	23	1.12e-140	0.48057	0.41073	27.139	53	0.36247	0.35296	43.614	51	0.74384	0.82569	31.296	51	0.47402	0.39836	29.26	17	0.35731	0.33088	49.554	17	0.73741
R4VJ17;A0KMV3;K1J8Q4	R4VJ17;A0KMV3;K1J8Q4	20;20;19	20;20;19	20;20;19	>tr|R4VJ17|R4VJ17_AERHY DNA topoisomerase OS=Aeromonas hydrophila ML09-119 GN=AHML_16710 PE=3 SV=1;>tr|A0KMV3|A0KMV3_AERHH DNA topoisomerase OS=Aeromonas hydrophila subsp. hydrophila (strain ATCC 7966 / NCIB 9240) GN=topA PE=3 SV=1;>tr|K1J8Q4|K1J8Q4_AERHY	3	20	20	20	16	13	15	16	13	15	16	13	15	27.1	27.1	27.1	97.075	873	873;873;873	21	19	23	2.83e-125	1.3701	1.1257	54.005	51	1.1016	1.101	54.591	51	0.84948	0.96118	20.307	51	1.5748	1.2696	38.648	17	1.2274	1.2771	46.556	17	0.84948
R4VS58;A0KN48;K1JTJ0	R4VS58;A0KN48;K1JTJ0	20;20;18	20;20;18	20;20;18	>tr|R4VS58|R4VS58_AERHY Fumarate reductase flavoprotein subunit OS=Aeromonas hydrophila ML09-119 GN=AHML_17190 PE=4 SV=1;>tr|A0KN48|A0KN48_AERHH Fumarate reductase, flavoprotein subunit OS=Aeromonas hydrophila subsp. hydrophila (strain ATCC 7966 / NCIB 924	3	20	20	20	15	14	18	15	14	18	15	14	18	43.6	43.6	43.6	65.324	594	594;594;594	24	19	26	3.28e-302	0.23648	0.18809	61.522	57	0.12809	0.12327	58.966	57	0.5027	0.56528	43.318	56	0.22691	0.18183	56.428	18	0.14315	0.13656	77.304	18	0.59417
R4VIQ4;K1K3W9;A0KQ97	R4VIQ4;K1K3W9;A0KQ97	20;20;20	20;20;20	20;20;20	>tr|R4VIQ4|R4VIQ4_AERHY 30S ribosomal protein S7 OS=Aeromonas hydrophila ML09-119 GN=rpsG PE=3 SV=1;>tr|K1K3W9|K1K3W9_AERHY 30S ribosomal protein S7 OS=Aeromonas hydrophila SSU GN=rpsG PE=3 SV=1;>sp|A0KQ97|RS7_AERHH 30S ribosomal protein S7 OS=Aeromonas hy	3	20	20	20	17	19	18	17	19	18	17	19	18	80.8	80.8	80.8	17.447	156	156;156;156	38	43	43	1.38e-268	1.5724	1.2143	37.928	111	1.2658	1.1361	47.892	109	0.79523	0.90249	20.609	110	1.6331	1.2623	32.229	34	1.1059	1.0421	43.452	33	0.76668
K1K493	K1K493	20	1	1	>tr|K1K493|K1K493_AERHY Arginine--tRNA ligase OS=Aeromonas hydrophila SSU GN=argS PE=3 SV=1	1	20	1	1	14	19	18	0	1	1	0	1	1	38.7	3.1	3.1	64.749	581	581		1	5	6.33e-174	0.91211	0.75778	19.731	4	0.86999	0.82299	13.303	4	0.92319	1.0534	6.5433	4	NaN	NaN	NaN	0	NaN	NaN	NaN	0	NaN
A0KEG4;Q5VIZ1;R4VN76;Q9LA87;K1K3G8	A0KEG4;Q5VIZ1;R4VN76;Q9LA87;K1K3G8	19;18;18;12;12	19;18;18;12;12	19;18;18;12;12	>tr|A0KEG4|A0KEG4_AERHH Oligopeptidase A OS=Aeromonas hydrophila subsp. hydrophila (strain ATCC 7966 / NCIB 9240) GN=prlC PE=3 SV=1;>tr|Q5VIZ1|Q5VIZ1_AERHY Putative oligopeptidase A OS=Aeromonas hydrophila PE=3 SV=1;>tr|R4VN76|R4VN76_AERHY Oligopeptidase A	5	19	19	19	11	13	13	11	13	13	11	13	13	34.1	34.1	34.1	76.393	680	680;673;680;680;680	14	21	17	5.01e-99	0.7518	0.61394	32.414	41	0.50836	0.50334	44.729	41	0.70864	0.78956	28.794	41	0.70282	0.58184	43.899	12	0.46953	0.42193	57.602	12	0.71759
A0KFR6;R4VPJ8;K1JGT1;Q44060	A0KFR6;R4VPJ8;K1JGT1	19;18;17;4	19;18;17;4	18;17;16;3	>tr|A0KFR6|A0KFR6_AERHH 2,3-cyclic-nucleotide 2-phosphodiesterase OS=Aeromonas hydrophila subsp. hydrophila (strain ATCC 7966 / NCIB 9240) GN=AHA_0559 PE=3 SV=1;>tr|R4VPJ8|R4VPJ8_AERHY 2,3-cyclic-nucleotide 2-phosphodiesterase OS=Aeromonas hydrophila	4	19	19	18	16	16	14	16	16	14	15	15	13	40.9	40.9	40	73.225	663	663;659;659;140	18	17	16	1.36e-210	0.32513	0.25973	63.683	44	0.27687	0.27898	69.322	42	0.85261	0.96535	52.247	42	0.375	0.28803	62.028	16	0.31126	0.32436	75.669	15	0.7618
R4VKA2;A0KGH3;Q8GE63;K1J238	R4VKA2;A0KGH3;Q8GE63;K1J238	19;19;16;16	19;19;16;16	19;19;16;16	>tr|R4VKA2|R4VKA2_AERHY Enolase OS=Aeromonas hydrophila ML09-119 GN=eno PE=3 SV=1;>sp|A0KGH3|ENO_AERHH Enolase OS=Aeromonas hydrophila subsp. hydrophila (strain ATCC 7966 / NCIB 9240) GN=eno PE=3 SV=1;>sp|Q8GE63|ENO_AERHY Enolase OS=Aeromonas hydrophila GN	4	19	19	19	18	17	17	18	17	17	18	17	17	57.5	57.5	57.5	45.719	433	433;433;433;433	55	50	52	0	0.37265	0.29438	35.277	131	0.35855	0.33582	43.78	131	0.91357	1.0491	30.393	129	0.3605	0.28797	29.65	44	0.36974	0.34132	43.479	44	0.97206
Q4ZHS9;G8IFA1;A0KHS1;K9N0C1;K1JR94;Q9LA97;Q5VIZ5;R4VDT9;A9YXV9	Q4ZHS9;G8IFA1;A0KHS1;K9N0C1;K1JR94;Q9LA97;Q5VIZ5;R4VDT9;A9YXV9	19;19;19;18;18;18;17;16;11	19;19;19;18;18;18;17;16;11	0;0;0;0;0;0;0;0;0	>tr|Q4ZHS9|Q4ZHS9_AERHY Major outer membrane protein OS=Aeromonas hydrophila PE=3 SV=1;>tr|G8IFA1|G8IFA1_AERHY Outer membrane protein A OS=Aeromonas hydrophila GN=ompA PE=3 SV=1;>tr|A0KHS1|A0KHS1_AERHH Major outer membrane protein OS=Aeromonas hydrophila s	9	19	19	0	16	17	16	16	17	16	0	0	0	64.5	64.5	0	36.081	344	344;344;344;322;343;344;344;340;339	34	33	27	4.23e-236	1.0001	0.7527	34.972	78	1.0663	0.94736	39.458	78	1.0514	1.1305	31.309	78	1.0137	0.78882	29.843	30	1.0588	0.94736	42.57	30	0.98448
R4VC15;A0KIP8	R4VC15;A0KIP8	19;19	19;19	19;19	>tr|R4VC15|R4VC15_AERHY Biosynthetic arginine decarboxylase OS=Aeromonas hydrophila ML09-119 GN=speA PE=3 SV=1;>sp|A0KIP8|SPEA_AERHH Biosynthetic arginine decarboxylase OS=Aeromonas hydrophila subsp. hydrophila (strain ATCC 7966 / NCIB 9240) GN=speA PE=3 S	2	19	19	19	10	16	15	10	16	15	10	16	15	34.8	34.8	34.8	70.146	633	633;633	16	21	18	1.1e-114	0.94543	0.78181	28.429	48	0.94099	0.91585	33.804	48	1.0567	1.1442	34.81	48	0.96921	0.79752	29.793	14	0.94796	0.92965	21.4	14	1.0396
R4VWA7;K1JHF4;A0KJ20	R4VWA7;K1JHF4;A0KJ20	19;19;19	19;19;19	19;19;19	>tr|R4VWA7|R4VWA7_AERHY Queuine tRNA-ribosyltransferase OS=Aeromonas hydrophila ML09-119 GN=tgt PE=3 SV=1;>tr|K1JHF4|K1JHF4_AERHY Queuine tRNA-ribosyltransferase OS=Aeromonas hydrophila SSU GN=tgt PE=3 SV=1;>sp|A0KJ20|TGT_AERHH Queuine tRNA-ribosyltransfer	3	19	19	19	17	17	15	17	17	15	17	17	15	56.1	56.1	56.1	43.015	378	378;378;378	29	27	22	4.24e-110	1.4503	1.2345	37.283	65	1.3882	1.3788	36.931	65	0.92994	1.0653	23.822	65	1.483	1.2306	43.844	24	1.4108	1.3599	49.688	24	0.94254
R4VN47;K1JSM6;A0KJ32	R4VN47;K1JSM6;A0KJ32	19;19;19	19;19;19	19;19;19	>tr|R4VN47|R4VN47_AERHY Cysteine desulfurase OS=Aeromonas hydrophila ML09-119 GN=iscS PE=3 SV=1;>tr|K1JSM6|K1JSM6_AERHY Cysteine desulfurase OS=Aeromonas hydrophila SSU GN=iscS PE=3 SV=1;>sp|A0KJ32|ISCS_AERHH Cysteine desulfurase OS=Aeromonas hydrophila su	3	19	19	19	14	15	18	14	15	18	14	15	18	55	55	55	44.863	404	404;404;404	36	25	35	3.64e-134	1.4257	1.1915	28.075	89	1.2708	1.1879	33.043	88	0.89046	0.99338	17.294	88	1.5096	1.2571	29.344	32	1.3184	1.2475	39.281	31	0.88861
R4VIW2;A0KMP1;K1JMJ8	R4VIW2;A0KMP1;K1JMJ8	19;19;18	19;19;18	19;19;18	>tr|R4VIW2|R4VIW2_AERHY Phosphoenolpyruvate-protein phosphotransferase OS=Aeromonas hydrophila ML09-119 GN=AHML_16385 PE=3 SV=1;>tr|A0KMP1|A0KMP1_AERHH Phosphoenolpyruvate-protein phosphotransferase OS=Aeromonas hydrophila subsp. hydrophila (strain ATCC 79	3	19	19	19	16	16	17	16	16	17	16	16	17	40.9	40.9	40.9	63.569	575	575;575;575	26	21	30	3.72e-288	0.83294	0.69682	35.665	69	0.82731	0.75284	41.736	69	1.0324	1.1506	36.298	69	0.84876	0.69613	36.784	24	0.81859	0.78322	29.139	24	0.97255
R4VXK6;A0KMX3;K1K8H6	R4VXK6;A0KMX3;K1K8H6	19;19;17	19;19;17	19;19;17	>tr|R4VXK6|R4VXK6_AERHY S-adenosylmethionine synthase OS=Aeromonas hydrophila ML09-119 GN=metK PE=3 SV=1;>tr|A0KMX3|A0KMX3_AERHH S-adenosylmethionine synthase OS=Aeromonas hydrophila subsp. hydrophila (strain ATCC 7966 / NCIB 9240) GN=metK PE=3 SV=1;>tr|K1	3	19	19	19	15	17	14	15	17	14	15	17	14	61.1	61.1	61.1	41.577	383	383;383;383	28	23	21	5.03e-151	1.2492	1.0142	23.385	69	1.1719	1.1406	50.6	67	0.90444	1.0049	45.576	68	1.1826	0.94514	22.925	27	1.1275	1.0497	29.595	27	0.94131
A0KPA5	A0KPA5	19	19	0	>sp|A0KPA5|SYP_AERHH Proline--tRNA ligase OS=Aeromonas hydrophila subsp. hydrophila (strain ATCC 7966 / NCIB 9240) GN=proS PE=3 SV=1	1	19	19	0	14	16	16	14	16	16	0	0	0	39.5	39.5	0	62.662	574	574	29	25	37	6.82e-209	0.9007	0.75406	24.784	77	0.85176	0.79573	44.785	77	0.89834	0.99683	40.78	77	0.86988	0.74133	22.466	25	0.88263	0.82401	38.328	25	0.88758
A0KPV0;K1J5N0;R4VZI8	A0KPV0;K1J5N0;R4VZI8	19;18;18	19;18;18	19;18;18	>tr|A0KPV0|A0KPV0_AERHH Pyruvate dehydrogenase complex dihydrolipoamide acetyltransferase OS=Aeromonas hydrophila subsp. hydrophila (strain ATCC 7966 / NCIB 9240) GN=aceF PE=3 SV=1;>tr|K1J5N0|K1J5N0_AERHY Dihydrolipoyllysine-residue acetyltransferase OS=Ae	3	19	19	19	16	13	14	16	13	14	16	13	14	37.7	37.7	37.7	65.11	631	631;628;633	23	22	22	5.64e-178	1.3771	1.072	67.526	60	1.3903	1.2328	73.716	60	0.99552	1.0813	25.065	60	1.4361	1.1381	93.132	20	1.3454	1.2004	95.216	20	0.95256
R4W2W0;A0KQZ7;K1JF97	R4W2W0;A0KQZ7;K1JF97	19;19;17	19;19;17	19;19;17	>tr|R4W2W0|R4W2W0_AERHY Membrane protein insertase YidC OS=Aeromonas hydrophila ML09-119 GN=yidC PE=3 SV=1;>sp|A0KQZ7|YIDC_AERHH Membrane protein insertase YidC OS=Aeromonas hydrophila subsp. hydrophila (strain ATCC 7966 / NCIB 9240) GN=yidC PE=3 SV=1;>tr|	3	19	19	19	17	18	17	17	18	17	17	18	17	33.6	33.6	33.6	61.732	548	548;548;548	32	28	31	1.44e-152	1.522	1.2138	36.551	75	1.3155	1.3081	42.388	75	0.88831	1.0056	24.776	75	1.5503	1.2578	35.549	25	1.3412	1.3538	38.757	25	0.89739
B6E509;D2KAR8;I6VB31;I6UZB1;I6UGH5;K1J6A0	B6E509;D2KAR8	19;13;1;1;1;1	2;0;0;0;0;0	2;0;0;0;0;0	>tr|B6E509|B6E509_AERHY Major outer membrane protein OS=Aeromonas hydrophila PE=3 SV=1;>tr|D2KAR8|D2KAR8_AERHY Outer membrane protein A OS=Aeromonas hydrophila GN=ompA PE=3 SV=1	6	19	2	2	16	16	15	1	1	1	1	1	1	64.5	3.5	3.5	36.097	344	344;343;67;67;67;352	1	1	1	3.7e-198	1.0771	0.87287	55.368	2	0.36975	0.33827	23.897	2	0.4325	0.47812	3.9763	2	0.73439	0.59009	NaN	1	0.30197	0.28567	NaN	1	0.41118
K1JCQ7	K1JCQ7	19	2	2	>tr|K1JCQ7|K1JCQ7_AERHY Glutamine--tRNA ligase OS=Aeromonas hydrophila SSU GN=glnS PE=3 SV=1	1	19	2	2	13	16	17	1	1	2	1	1	2	39.2	5.8	5.8	63.278	553	553	1	1	4	3.61e-111	0.98172	0.80563	17.252	5	0.89102	0.80467	15.429	5	0.82163	0.89459	7.3164	5	0.92989	0.79125	NaN	1	0.89102	0.80467	NaN	1	0.94715
R4VDM3;A0KKF6;K1JLP7;R9WPE7;R9WR38	R4VDM3;A0KKF6	19;18;9;4;3	19;18;9;4;3	19;18;9;4;3	>tr|R4VDM3|R4VDM3_AERHY Methionine--tRNA ligase OS=Aeromonas hydrophila ML09-119 GN=metG PE=3 SV=1;>sp|A0KKF6|SYM_AERHH Methionine--tRNA ligase OS=Aeromonas hydrophila subsp. hydrophila (strain ATCC 7966 / NCIB 9240) GN=metG PE=3 SV=1	5	19	19	19	14	17	17	14	17	17	14	17	17	34.4	34.4	34.4	75.604	677	677;677;670;168;168	26	27	26	9.52e-160	0.99816	0.81667	58.919	71	0.90758	0.8365	63.497	71	0.84739	0.96478	24.449	71	1.0406	0.85093	33.586	25	0.9001	0.85582	30.429	25	0.87744
R4VHN0	R4VHN0	19	1	0	>tr|R4VHN0|R4VHN0_AERHY Prolyl-tRNA ligase OS=Aeromonas hydrophila ML09-119 GN=AHML_19220 PE=3 SV=1	1	19	1	0	14	16	16	1	1	1	0	0	0	39.4	3	0	62.792	574	574	4	4	3	4.48e-137	0.85486	0.75572	15.49	10	0.55977	0.57035	12.827	10	0.64423	0.73889	7.2723	10	0.83799	0.70669	17.636	4	0.54751	0.53401	6.5996	4	0.65683
R4VIZ2;A0KQJ1	R4VIZ2;A0KQJ1	19;15	19;15	5;3	>tr|R4VIZ2|R4VIZ2_AERHY Nitrite reductase subunit NirD OS=Aeromonas hydrophila ML09-119 GN=AHML_21690 PE=4 SV=1;>tr|A0KQJ1|A0KQJ1_AERHH Nitrite reductase [NAD(P)H], large subunit OS=Aeromonas hydrophila subsp. hydrophila (strain ATCC 7966 / NCIB 9240) GN=n	2	19	19	5	8	15	12	8	15	12	2	4	3	29.4	29.4	8.6	92.382	848	848;859	13	17	14	2.71e-160	0.19792	0.16878	78.52	35	0.079293	0.072488	115.46	27	0.47142	0.50862	133.12	27	0.11363	0.089115	78.614	10	0.045765	0.047079	120.77	6	0.41643
R4VR04;A0KEG9;K1J7K5	R4VR04;A0KEG9;K1J7K5	18;18;16	18;18;16	18;18;16	>tr|R4VR04|R4VR04_AERHY ATP-dependent RNA helicase RhlB OS=Aeromonas hydrophila ML09-119 GN=rhlB PE=3 SV=1;>sp|A0KEG9|RHLB_AERHH ATP-dependent RNA helicase RhlB OS=Aeromonas hydrophila subsp. hydrophila (strain ATCC 7966 / NCIB 9240) GN=rhlB PE=3 SV=1;>tr|	3	18	18	18	14	17	14	14	17	14	14	17	14	60.6	60.6	60.6	48.281	429	429;429;429	17	28	16	9.39e-216	1.5406	1.2613	24.322	57	1.3285	1.2589	28.169	57	0.8506	0.94644	20.642	57	1.5217	1.2225	27.986	16	1.2823	1.2235	33.832	16	0.82813
R4V807;A0KF05	R4V807;A0KF05	18;18	18;18	5;5	>tr|R4V807|R4V807_AERHY 2,3-bisphosphoglycerate-independent phosphoglycerate mutase OS=Aeromonas hydrophila ML09-119 GN=gpmI PE=3 SV=1;>tr|A0KF05|A0KF05_AERHH 2,3-bisphosphoglycerate-independent phosphoglycerate mutase OS=Aeromonas hydrophila subsp. hydrop	2	18	18	5	18	16	16	18	16	16	5	4	4	43.8	43.8	13.2	55.221	509	509;574	29	28	25	0	0.50899	0.41788	41.359	79	0.55173	0.49199	45.671	79	0.97666	1.0721	26.077	79	0.50463	0.40888	38.357	29	0.54399	0.48945	40.426	29	0.97034
R4VIU8;A0KF27;K1J446	R4VIU8;A0KF27;K1J446	18;18;16	18;18;16	18;18;16	>tr|R4VIU8|R4VIU8_AERHY 30S ribosomal protein S3 OS=Aeromonas hydrophila ML09-119 GN=rpsC PE=3 SV=1;>sp|A0KF27|RS3_AERHH 30S ribosomal protein S3 OS=Aeromonas hydrophila subsp. hydrophila (strain ATCC 7966 / NCIB 9240) GN=rpsC PE=3 SV=1;>tr|K1J446|K1J446_A	3	18	18	18	14	17	17	14	17	17	14	17	17	74.7	74.7	74.7	26.133	237	237;237;237	58	61	59	0	1.5757	1.2414	19.536	158	1.3883	1.3107	25.96	157	0.90109	0.99812	20.382	157	1.57	1.1964	20.721	55	1.3883	1.3176	26.525	55	0.90942
R4VQF5;A0KGK7;K1J282	R4VQF5;A0KGK7;K1J282	18;18;17	18;18;17	18;18;17	>tr|R4VQF5|R4VQF5_AERHY Aspartate ammonia-lyase OS=Aeromonas hydrophila ML09-119 GN=aspA PE=4 SV=1;>tr|A0KGK7|A0KGK7_AERHH Aspartate ammonia-lyase OS=Aeromonas hydrophila subsp. hydrophila (strain ATCC 7966 / NCIB 9240) GN=aspA PE=4 SV=1;>tr|K1J282|K1J282_	3	18	18	18	13	12	15	13	12	15	13	12	15	39.6	39.6	39.6	52.338	480	480;480;480	34	26	27	4.8e-245	0.18717	0.15634	40.735	66	0.18287	0.18135	27.411	65	0.95458	1.0745	32.582	65	0.18659	0.14956	41.47	26	0.17528	0.17253	22.527	26	0.96819
R4VPV7;A0KJS0;K1J9N2	R4VPV7;A0KJS0;K1J9N2	18;18;17	18;18;17	18;18;17	>tr|R4VPV7|R4VPV7_AERHY GMP synthase [glutamine-hydrolyzing] OS=Aeromonas hydrophila ML09-119 GN=guaA PE=3 SV=1;>sp|A0KJS0|GUAA_AERHH GMP synthase [glutamine-hydrolyzing] OS=Aeromonas hydrophila subsp. hydrophila (strain ATCC 7966 / NCIB 9240) GN=guaA PE=3	3	18	18	18	13	17	16	13	17	16	13	17	16	46.1	46.1	46.1	58.816	529	529;529;529	25	27	30	5.74e-287	0.49844	0.40166	82.995	69	0.46973	0.45105	82.716	68	0.9296	1.0239	51.083	68	0.52178	0.41364	71.001	20	0.46869	0.44968	81.915	19	0.93933
A0KKP5;R4VNZ3;K1JEP4	A0KKP5;R4VNZ3;K1JEP4	18;17;16	18;17;16	18;17;16	>sp|A0KKP5|SYFA_AERHH Phenylalanine--tRNA ligase alpha subunit OS=Aeromonas hydrophila subsp. hydrophila (strain ATCC 7966 / NCIB 9240) GN=pheS PE=3 SV=1;>tr|R4VNZ3|R4VNZ3_AERHY Phenylalanine--tRNA ligase alpha subunit OS=Aeromonas hydrophila ML09-119 GN=p	3	18	18	18	12	13	16	12	13	16	12	13	16	61.2	61.2	61.2	37.185	327	327;327;327	41	31	38	4.82e-128	1.0694	0.89679	41.339	54	0.99228	0.9287	45.4	53	0.95271	1.0617	31.868	53	1.0958	0.88135	32.987	17	1.0059	0.97292	34.135	16	0.94617
R4VSD7;A0KN99;K1JI98	R4VSD7;A0KN99;K1JI98	18;18;17	18;18;17	18;18;17	>tr|R4VSD7|R4VSD7_AERHY Penicillin-binding protein OS=Aeromonas hydrophila ML09-119 GN=AHML_17440 PE=3 SV=1;>tr|A0KN99|A0KN99_AERHH Penicillin-binding protein OS=Aeromonas hydrophila subsp. hydrophila (strain ATCC 7966 / NCIB 9240) GN=AHA_3259 PE=3 SV=1;>t	3	18	18	18	11	16	14	11	16	14	11	16	14	46.5	46.5	46.5	43.372	396	396;396;398	16	20	19	8.55e-107	0.93062	0.78279	42.342	47	0.71179	0.77251	56.111	46	0.84841	0.95786	40.282	46	0.89413	0.72331	48.963	13	0.66865	0.62305	74.25	13	0.86388
R4VGU3;A0KNE4;K1JE34	R4VGU3;A0KNE4;K1JE34	18;18;17	18;18;17	18;18;17	>tr|R4VGU3|R4VGU3_AERHY Transcription elongation factor NusA OS=Aeromonas hydrophila ML09-119 GN=nusA PE=4 SV=1;>tr|A0KNE4|A0KNE4_AERHH Transcription elongation protein NusA OS=Aeromonas hydrophila subsp. hydrophila (strain ATCC 7966 / NCIB 9240) GN=AHA_33	3	18	18	18	13	17	16	13	17	16	13	17	16	32.4	32.4	32.4	55.458	500	500;500;500	25	23	28	3.77e-150	1.3661	1.0666	38.204	64	1.4181	1.2757	48.583	64	1.0354	1.1508	25.071	64	1.4062	1.0936	40.265	19	1.5448	1.3575	44.122	19	1.0834
A0KPE2;R4VZ13	A0KPE2;R4VZ13	18;15	18;15	2;1	>sp|A0KPE2|DEOB_AERHH Phosphopentomutase OS=Aeromonas hydrophila subsp. hydrophila (strain ATCC 7966 / NCIB 9240) GN=deoB PE=3 SV=1;>tr|R4VZ13|R4VZ13_AERHY Phosphopentomutase OS=Aeromonas hydrophila ML09-119 GN=deoB PE=3 SV=1	2	18	18	2	17	17	17	17	17	17	2	2	2	53.7	53.7	7	43.551	402	402;402	32	33	31	7.74e-245	0.2694	0.23038	48.706	80	0.18427	0.17496	61.002	78	0.67907	0.74949	29.856	78	0.26327	0.21918	48.533	25	0.17989	0.16595	58.871	25	0.6718
R4VUS2;A0KQI8;K1JFN4	R4VUS2;A0KQI8;K1JFN4	18;18;14	18;18;14	18;18;14	>tr|R4VUS2|R4VUS2_AERHY ATP-dependent protease ATPase subunit HslU OS=Aeromonas hydrophila ML09-119 GN=hslU PE=3 SV=1;>sp|A0KQI8|HSLU_AERHH ATP-dependent protease ATPase subunit HslU OS=Aeromonas hydrophila subsp. hydrophila (strain ATCC 7966 / NCIB 9240)	3	18	18	18	16	12	14	16	12	14	16	12	14	41.4	41.4	41.4	49.965	442	442;442;442	33	22	19	2.07e-114	0.66196	0.54471	30.349	62	0.45816	0.4468	30.673	61	0.69952	0.76271	28.413	61	0.64303	0.52348	23.528	25	0.47972	0.46818	21.011	24	0.78711
R4V8J1;A0KFE6;K1JHL6	R4V8J1;A0KFE6;K1JHL6	18;15;14	18;15;14	18;15;14	>tr|R4V8J1|R4V8J1_AERHY Phosphomethylpyrimidine synthase OS=Aeromonas hydrophila ML09-119 GN=thiC PE=3 SV=1;>tr|A0KFE6|A0KFE6_AERHH Phosphomethylpyrimidine synthase OS=Aeromonas hydrophila subsp. hydrophila (strain ATCC 7966 / NCIB 9240) GN=thiC PE=3 SV=1;	3	18	18	18	12	14	14	12	14	14	12	14	14	29	29	29	74.173	663	663;663;663	14	15	16	1.5e-193	0.62331	0.51909	31.323	41	0.42188	0.41984	37.099	41	0.69277	0.77438	33.185	41	0.67595	0.56017	24.514	13	0.50571	0.43999	50.981	13	0.71546
R4VRI0;A0KEY9;K1J798	R4VRI0;A0KEY9;K1J798	17;17;14	17;17;14	17;17;14	>tr|R4VRI0|R4VRI0_AERHY Glutamine synthetase OS=Aeromonas hydrophila ML09-119 GN=AHML_01365 PE=3 SV=1;>tr|A0KEY9|A0KEY9_AERHH Glutamine synthetase OS=Aeromonas hydrophila subsp. hydrophila (strain ATCC 7966 / NCIB 9240) GN=glnA PE=3 SV=1;>tr|K1J798|K1J798_	3	17	17	17	16	16	17	16	16	17	16	16	17	50.1	50.1	50.1	51.757	469	469;469;469	33	29	34	0	0.39177	0.322	30.395	82	0.36057	0.34293	54.199	83	0.91402	1.0523	42.011	81	0.43935	0.33835	33.619	24	0.3912	0.38504	59.219	25	0.93056
R4VAW3;A0KF21;K1K394	R4VAW3;A0KF21;K1K394	17;17;16	17;17;16	17;17;16	>tr|R4VAW3|R4VAW3_AERHY 50S ribosomal protein L3 OS=Aeromonas hydrophila ML09-119 GN=rplC PE=3 SV=1;>sp|A0KF21|RL3_AERHH 50S ribosomal protein L3 OS=Aeromonas hydrophila subsp. hydrophila (strain ATCC 7966 / NCIB 9240) GN=rplC PE=3 SV=1;>tr|K1K394|K1K394_A	3	17	17	17	16	14	17	16	14	17	16	14	17	72.9	72.9	72.9	22.422	210	210;210;210	66	81	70	0	1.8023	1.3352	30.461	165	1.3769	1.2406	44.205	165	0.76947	0.87709	34.59	165	1.8507	1.3644	32.167	54	1.3734	1.2213	37.975	54	0.77056
R4V847;A0KF44;K1JEW1	R4V847;A0KF44;K1JEW1	17;17;16	17;17;16	17;17;16	>tr|R4V847|R4V847_AERHY 30S ribosomal protein S4 OS=Aeromonas hydrophila ML09-119 GN=rpsD PE=3 SV=1;>sp|A0KF44|RS4_AERHH 30S ribosomal protein S4 OS=Aeromonas hydrophila subsp. hydrophila (strain ATCC 7966 / NCIB 9240) GN=rpsD PE=3 SV=1;>tr|K1JEW1|K1JEW1_A	3	17	17	17	16	17	14	16	17	14	16	17	14	67	67	67	23.405	206	206;206;206	34	36	32	0	1.6754	1.186	32.602	90	1.4486	1.2943	35.946	90	0.89929	0.99751	14.083	90	1.6196	1.2087	25.283	30	1.3948	1.296	30.519	30	0.86134
R4VJJ4;A0KFS0;K1JD93;REV__R4VX89;REV__K1JPT3;REV__A0KKQ2	R4VJJ4;A0KFS0;K1JD93	17;17;11;1;1;1	17;17;11;1;1;1	17;17;11;1;1;1	>tr|R4VJJ4|R4VJJ4_AERHY Aminopeptidase P OS=Aeromonas hydrophila ML09-119 GN=AHML_02880 PE=4 SV=1;>tr|A0KFS0|A0KFS0_AERHH Aminopeptidase P OS=Aeromonas hydrophila subsp. hydrophila (strain ATCC 7966 / NCIB 9240) GN=AHA_0563 PE=4 SV=1;>tr|K1JD93|K1JD93_AERH	6	17	17	17	10	12	12	10	12	12	10	12	12	38.8	38.8	38.8	67.103	600	600;600;600;915;915;915	13	19	18	1.04e-108	1.3261	1.1007	35.212	40	1.2985	1.2042	38.728	40	0.9135	1.0063	21.271	40	1.3172	1.0762	30.382	12	1.2689	1.196	29.167	12	0.95781
R4VVA6;A0KJU6;K1K9C9	R4VVA6;A0KJU6;K1K9C9	17;17;14	17;17;14	17;17;14	>tr|R4VVA6|R4VVA6_AERHY ABC transporter ATP-binding protein OS=Aeromonas hydrophila ML09-119 GN=AHML_12825 PE=4 SV=1;>tr|A0KJU6|A0KJU6_AERHH ABC transporter ATP-binding protein OS=Aeromonas hydrophila subsp. hydrophila (strain ATCC 7966 / NCIB 9240) GN=AHA	3	17	17	17	13	15	15	13	15	15	13	15	15	35.8	35.8	35.8	59.26	530	530;530;522	23	24	26	3.12e-91	1.3651	1.1086	23.485	61	1.2841	1.2121	30.16	62	0.95217	1.0588	19.262	60	1.3681	1.0928	26.461	20	1.3431	1.1878	24.757	20	0.9159
R4VNM2;K1KBB6;A0KL23	R4VNM2;K1KBB6;A0KL23	17;17;17	17;17;17	17;17;17	>tr|R4VNM2|R4VNM2_AERHY sn-glycerol-3-phosphate dehydrogenase subunit A OS=Aeromonas hydrophila ML09-119 GN=glpA PE=3 SV=1;>tr|K1KBB6|K1KBB6_AERHY Glycerol-3-phosphate dehydrogenase, anaerobic, A subunit OS=Aeromonas hydrophila SSU GN=HMPREF1171_01084 PE=3	3	17	17	17	11	12	13	11	12	13	11	12	13	33.6	33.6	33.6	59.401	539	539;539;559	17	16	15	8.94e-80	0.34254	0.27955	89.333	43	0.11455	0.10664	132.97	42	0.30273	0.33094	83.921	42	0.35813	0.27693	57.143	15	0.098927	0.095569	96.104	15	0.27623
Q2MLU6;I3QPT8;H9CJY0;A0KLY9;B5LZ64;R4VZH3;Q2MLU5;I3QPT9;Q9KH07;Q2MLU3;B7U669;B7U668;A2IBP1;Q8GCU6;K1JBK7;B1PZZ3;Q9RNA1;Q2MLU4;M4PUV8;K8ECB6;A2IBN9;Q9R5E3	Q2MLU6;I3QPT8;H9CJY0;A0KLY9;B5LZ64;R4VZH3;Q2MLU5;I3QPT9;Q9KH07;Q2MLU3;B7U669;B7U668;A2IBP1;Q8GCU6;K1JBK7;B1PZZ3	17;17;17;17;16;15;15;15;15;14;10;10;10;9;9;9;6;6;4;3;2;1	17;17;17;17;16;15;15;15;15;14;10;10;10;9;9;9;6;6;4;3;2;1	7;7;7;7;6;5;5;5;5;5;4;4;1;1;1;1;1;1;0;0;0;0	>tr|Q2MLU6|Q2MLU6_AERHY Major adhesin Aha1 OS=Aeromonas hydrophila GN=aha1 PE=4 SV=1;>tr|I3QPT8|I3QPT8_AERHY Outer membrane protein Aha1 OS=Aeromonas hydrophila GN=ahal PE=4 SV=1;>tr|H9CJY0|H9CJY0_AERHY Outer membrane protein OS=Aeromonas hydrophila GN=omp	22	17	17	7	15	14	17	15	14	17	5	5	7	47.6	47.6	24.2	38.945	355	355;355;355;355;333;334;355;355;355;355;249;249;373;373;374;374;351;351;361;328;357;20	40	34	28	0	0.55731	0.46018	41.591	72	0.37175	0.37309	51.393	70	0.66064	0.75325	47.211	70	0.54464	0.43768	31.438	24	0.35646	0.36547	42.264	24	0.64009
K1K8G6;A0KMW2;R4VGA2	K1K8G6;A0KMW2;R4VGA2	17;17;16	17;17;16	17;17;16	>tr|K1K8G6|K1K8G6_AERHY Adenylosuccinate synthetase OS=Aeromonas hydrophila SSU GN=purA PE=3 SV=1;>tr|A0KMW2|A0KMW2_AERHH Adenylosuccinate synthetase OS=Aeromonas hydrophila subsp. hydrophila (strain ATCC 7966 / NCIB 9240) GN=purA PE=3 SV=1;>tr|R4VGA2|R4VG	3	17	17	17	14	13	15	14	13	15	14	13	15	48.8	48.8	48.8	45.136	418	418;418;418	22	19	21	4.74e-169	0.97241	0.79125	19.797	46	0.89005	0.83566	32.862	46	1.0077	1.0864	29.031	46	0.99591	0.8373	19.205	14	0.90686	0.84711	29.064	14	0.99915
R4VLW7;A0KQY9;Q6VPQ8;K1J4M1	R4VLW7;A0KQY9;Q6VPQ8;K1J4M1	17;17;15;15	17;17;15;15	17;17;15;15	>tr|R4VLW7|R4VLW7_AERHY tRNA uridine 5-carboxymethylaminomethyl modification enzyme MnmG OS=Aeromonas hydrophila ML09-119 GN=mnmG PE=3 SV=1;>sp|A0KQY9|MNMG_AERHH tRNA uridine 5-carboxymethylaminomethyl modification enzyme MnmG OS=Aeromonas hydrophila subsp	4	17	17	17	14	12	13	14	12	13	14	12	13	36.2	36.2	36.2	69.704	629	629;629;629;629	17	16	16	5.31e-70	1.5276	1.2913	51.431	46	1.3076	1.2443	58.69	46	0.85644	0.9606	18.13	46	1.6448	1.3325	25.289	16	1.4202	1.3687	42.311	16	0.84516
K1J9X4	K1J9X4	17	1	1	>tr|K1J9X4|K1J9X4_AERHY Proline--tRNA ligase OS=Aeromonas hydrophila SSU GN=proS PE=3 SV=1	1	17	1	1	13	14	14	1	1	1	1	1	1	34	1.9	1.9	62.599	574	574	1	1	1	2.58e-184	0.95662	0.8198	4.9849	3	0.75434	0.73015	7.0118	3	0.84299	0.91922	2.9519	3	1.0256	0.84352	NaN	1	0.86176	0.75725	NaN	1	0.87799
R4VKR5;A0KPL4;K1K5L6	R4VKR5;A0KPL4;K1K5L6	17;16;15	17;16;15	17;16;15	>tr|R4VKR5|R4VKR5_AERHY Bifunctional protein HldE OS=Aeromonas hydrophila ML09-119 GN=hldE PE=3 SV=1;>sp|A0KPL4|HLDE_AERHH Bifunctional protein HldE OS=Aeromonas hydrophila subsp. hydrophila (strain ATCC 7966 / NCIB 9240) GN=hldE PE=3 SV=1;>tr|K1K5L6|K1K5L	3	17	17	17	10	16	14	10	16	14	10	16	14	40.6	40.6	40.6	50.713	475	475;475;475	17	19	24	2.14e-113	0.91475	0.75179	28.405	52	0.73626	0.68587	26.602	52	0.80488	0.90595	19.964	52	0.91175	0.73722	39.692	14	0.71814	0.68253	33.1	14	0.79551
R4VUJ0;K1J4S3;A0KQA8	R4VUJ0;K1J4S3;A0KQA8	17;16;16	17;16;16	17;16;16	>tr|R4VUJ0|R4VUJ0_AERHY 50S ribosomal protein L1 OS=Aeromonas hydrophila ML09-119 GN=rplA PE=3 SV=1;>tr|K1J4S3|K1J4S3_AERHY 50S ribosomal protein L1 OS=Aeromonas hydrophila SSU GN=rplA PE=3 SV=1;>sp|A0KQA8|RL1_AERHH 50S ribosomal protein L1 OS=Aeromonas hy	3	17	17	17	17	15	16	17	15	16	17	15	16	70	70	70	24.614	233	233;233;233	74	65	76	0	1.9594	1.4685	67.369	168	1.8649	1.657	71.551	167	0.96277	1.0971	38.917	168	1.9348	1.4286	66.192	62	1.8124	1.7241	81.051	62	0.95724
R4VVG2;K1KCD1	R4VVG2;K1KCD1	17;12	17;12	3;2	>tr|R4VVG2|R4VVG2_AERHY Asparaginyl-tRNA ligase OS=Aeromonas hydrophila ML09-119 GN=asnC PE=4 SV=1;>tr|K1KCD1|K1KCD1_AERHY Asparagine--tRNA ligase OS=Aeromonas hydrophila SSU GN=asnS PE=3 SV=1	2	17	17	3	15	14	13	15	14	13	3	3	2	38.6	38.6	7.5	52.339	466	466;466	21	23	19	4.13e-157	0.95933	0.80878	30.221	60	0.83174	0.79341	32.706	60	0.84739	0.94703	29.513	60	0.93283	0.73347	32.817	20	0.78538	0.76982	26.179	20	0.78502
R4W0V3;A0KNE8;K1JI65	R4W0V3;A0KNE8;K1JI65	17;16;13	17;16;13	17;16;13	>tr|R4W0V3|R4W0V3_AERHY Phosphoglucosamine mutase OS=Aeromonas hydrophila ML09-119 GN=glmM PE=3 SV=1;>sp|A0KNE8|GLMM_AERHH Phosphoglucosamine mutase OS=Aeromonas hydrophila subsp. hydrophila (strain ATCC 7966 / NCIB 9240) GN=glmM PE=3 SV=1;>tr|K1JI65|K1JI6	3	17	17	17	10	11	15	10	11	15	10	11	15	38.7	38.7	38.7	47.609	444	444;444;444	11	16	20	1.41e-128	0.87437	0.74497	33.112	39	0.74106	0.71187	40.109	39	0.8405	0.92883	31.988	39	0.86532	0.70895	16.859	10	0.70235	0.69349	50.853	10	0.90796
R4W1M6;A0KPE3;K1J6L2	R4W1M6;A0KPE3;K1J6L2	17;16;14	17;16;14	17;16;14	>tr|R4W1M6|R4W1M6_AERHY Thymidine phosphorylase OS=Aeromonas hydrophila ML09-119 GN=AHML_19415 PE=3 SV=1;>sp|A0KPE3|TYPH_AERHH Thymidine phosphorylase OS=Aeromonas hydrophila subsp. hydrophila (strain ATCC 7966 / NCIB 9240) GN=deoA PE=3 SV=1;>tr|K1J6L2|K1J	3	17	17	17	12	12	14	12	12	14	12	12	14	46	46	46	46.819	443	443;443;443	15	16	17	2.38e-162	0.27654	0.23642	52.731	45	0.21041	0.21002	78.916	44	0.78034	0.83738	44.305	44	0.31258	0.244	62.007	14	0.22505	0.2175	78.297	13	0.90205
K1JIF6;A0KF40;R4V840	K1JIF6;A0KF40;R4V840	16;16;11	16;16;11	16;16;11	>tr|K1JIF6|K1JIF6_AERHY 50S ribosomal protein L15 OS=Aeromonas hydrophila SSU GN=rplO PE=3 SV=1;>sp|A0KF40|RL15_AERHH 50S ribosomal protein L15 OS=Aeromonas hydrophila subsp. hydrophila (strain ATCC 7966 / NCIB 9240) GN=rplO PE=3 SV=1;>tr|R4V840|R4V840_AER	3	16	16	16	12	14	13	12	14	13	12	14	13	77.9	77.9	77.9	15.066	145	145;145;90	22	30	23	3.19e-127	1.8496	1.3544	42.145	72	1.3091	1.1626	44.678	72	0.70514	0.78564	17.398	72	1.8752	1.3341	48.575	22	1.3307	1.2764	49.394	22	0.69778
R4VJL8;K1K1S5;A0KFU8	R4VJL8;K1K1S5;A0KFU8	16;16;16	16;16;16	16;16;16	>tr|R4VJL8|R4VJL8_AERHY Phosphoenolpyruvate carboxylase OS=Aeromonas hydrophila ML09-119 GN=ppc PE=3 SV=1;>tr|K1K1S5|K1K1S5_AERHY Phosphoenolpyruvate carboxylase OS=Aeromonas hydrophila SSU GN=ppc PE=3 SV=1;>sp|A0KFU8|CAPP_AERHH Phosphoenolpyruvate carboxy	3	16	16	16	12	15	14	12	15	14	12	15	14	22.5	22.5	22.5	99.048	877	877;877;877	13	18	17	3.32e-224	0.28359	0.23915	61.539	41	0.26631	0.25983	70.268	39	0.99013	1.1034	79.377	39	0.2403	0.20952	69.758	11	0.25515	0.25097	71.474	11	0.99013
R4V9V3;A0KGU0;K1JHQ3	R4V9V3;A0KGU0;K1JHQ3	16;16;15	16;16;15	16;16;15	>tr|R4V9V3|R4V9V3_AERHY Chaperone SurA OS=Aeromonas hydrophila ML09-119 GN=surA PE=3 SV=1;>tr|A0KGU0|A0KGU0_AERHH Chaperone SurA OS=Aeromonas hydrophila subsp. hydrophila (strain ATCC 7966 / NCIB 9240) GN=surA PE=3 SV=1;>tr|K1JHQ3|K1JHQ3_AERHY Chaperone Su	3	16	16	16	12	13	14	12	13	14	12	13	14	38	38	38	48.079	432	432;432;432	13	16	19	2.29e-85	0.85732	0.71318	34.266	42	0.70682	0.69601	30.255	42	0.82242	0.91658	26.029	42	0.72541	0.61457	35.152	11	0.62695	0.61562	27.547	11	0.79167
A0KHF6;R4VRH1;K1JCV5;R4HEQ2;Q3S2I6	A0KHF6;R4VRH1	16;14;2;2;1	16;14;2;2;1	10;8;1;1;1	>sp|A0KHF6|LAMB_AERHH Maltoporin OS=Aeromonas hydrophila subsp. hydrophila (strain ATCC 7966 / NCIB 9240) GN=lamB PE=3 SV=2;>tr|R4VRH1|R4VRH1_AERHY Maltoporin OS=Aeromonas hydrophila ML09-119 GN=lamB PE=3 SV=1	5	16	16	10	13	13	15	13	13	15	8	9	10	42.7	42.7	28	48.489	440	440;438;424;426;426	31	27	30	0	0.17869	0.14828	53.636	69	0.1788	0.17713	68.346	69	1.0409	1.1952	54.832	69	0.17249	0.14491	63.299	26	0.19467	0.19403	39.316	26	1.0604
R4VAJ9;K1K8Q5;A0KHG3	R4VAJ9;K1K8Q5;A0KHG3	16;16;16	16;16;16	16;16;16	>tr|R4VAJ9|R4VAJ9_AERHY 30S ribosomal protein S2 OS=Aeromonas hydrophila ML09-119 GN=rpsB PE=3 SV=1;>tr|K1K8Q5|K1K8Q5_AERHY 30S ribosomal protein S2 OS=Aeromonas hydrophila SSU GN=rpsB PE=3 SV=1;>sp|A0KHG3|RS2_AERHH 30S ribosomal protein S2 OS=Aeromonas hy	3	16	16	16	14	15	13	14	15	13	14	15	13	62.8	62.8	62.8	26.998	242	242;242;242	63	80	63	3.26e-226	1.4718	1.1738	31.424	170	1.2223	1.0815	42.799	170	0.84579	0.93112	16.965	170	1.4236	1.1134	26.049	49	1.233	1.0571	42.355	49	0.85865
R4VSE0;A0KI74;K1KCA8	R4VSE0;A0KI74;K1KCA8	16;16;15	16;16;15	16;16;15	>tr|R4VSE0|R4VSE0_AERHY Isocitrate dehydrogenase [NADP] OS=Aeromonas hydrophila ML09-119 GN=AHML_07765 PE=3 SV=1;>tr|A0KI74|A0KI74_AERHH Isocitrate dehydrogenase [NADP] OS=Aeromonas hydrophila subsp. hydrophila (strain ATCC 7966 / NCIB 9240) GN=icd PE=3 SV	3	16	16	16	12	14	13	12	14	13	12	14	13	42.2	42.2	42.2	45.719	417	417;417;417	17	19	16	7.11e-94	0.53355	0.46095	56.415	46	0.56938	0.53972	21.036	46	1.0822	1.24	61.908	46	0.50906	0.41426	35.176	15	0.56537	0.54119	17.037	15	1.1117
A0KIT7;R4VVZ8;K1JH61	A0KIT7;R4VVZ8;K1JH61	16;14;12	16;14;12	16;14;12	>tr|A0KIT7|A0KIT7_AERHH Aerobic glycerol-3-phosphate dehydrogenase OS=Aeromonas hydrophila subsp. hydrophila (strain ATCC 7966 / NCIB 9240) GN=AHA_1652 PE=3 SV=1;>tr|R4VVZ8|R4VVZ8_AERHY Glycerol-3-phosphate dehydrogenase OS=Aeromonas hydrophila ML09-119 GN	3	16	16	16	13	15	13	13	15	13	13	15	13	36.4	36.4	36.4	55.741	495	495;495;495	21	22	20	2.24e-93	0.47183	0.39647	17.114	52	0.18025	0.17375	101.57	50	0.38003	0.41896	100.44	50	0.46898	0.37537	20.655	20	0.18816	0.18912	36.329	19	0.38364
R4VVD3;K1JDR9;A0KJR9	R4VVD3;K1JDR9;A0KJR9	16;16;16	16;16;16	16;16;16	>tr|R4VVD3|R4VVD3_AERHY Inosine-5-monophosphate dehydrogenase OS=Aeromonas hydrophila ML09-119 GN=guaB PE=3 SV=1;>tr|K1JDR9|K1JDR9_AERHY Inosine-5-monophosphate dehydrogenase OS=Aeromonas hydrophila SSU GN=guaB PE=3 SV=1;>tr|A0KJR9|A0KJR9_AERHH Inosine-5	3	16	16	16	12	14	12	12	14	12	12	14	12	42.7	42.7	42.7	51.573	487	487;487;487	16	17	18	4.84e-119	0.42966	0.36037	32.497	49	0.43939	0.39021	29.49	48	0.92942	1.0175	23.099	48	0.43903	0.36588	32.12	14	0.45963	0.41901	31.26	13	0.92266
R4VPT6;K1JK42;A0KJU2	R4VPT6;K1JK42;A0KJU2	16;16;16	16;16;16	16;16;16	>tr|R4VPT6|R4VPT6_AERHY ATP-dependent Clp protease ATP-binding subunit ClpX OS=Aeromonas hydrophila ML09-119 GN=clpX PE=3 SV=1;>tr|K1JK42|K1JK42_AERHY ATP-dependent Clp protease ATP-binding subunit ClpX OS=Aeromonas hydrophila SSU GN=clpX PE=3 SV=1;>sp|A0K	3	16	16	16	15	14	15	15	14	15	15	14	15	42.7	42.7	42.7	46.345	424	424;424;424	27	22	22	3.37e-116	1.5134	1.2644	34.991	57	1.149	1.1565	52.368	57	0.77674	0.87923	34.031	57	1.4898	1.2551	25.421	18	1.2595	1.2948	37.305	18	0.81595
R4VDA8;A0KKS5	R4VDA8;A0KKS5	16;16	16;16	0;0	>tr|R4VDA8|R4VDA8_AERHY ATP-dependent RNA helicase RhlE OS=Aeromonas hydrophila ML09-119 GN=AHML_11160 PE=4 SV=1;>tr|A0KKS5|A0KKS5_AERHH Putative ATP-dependent RNA helicase RhlE OS=Aeromonas hydrophila subsp. hydrophila (strain ATCC 7966 / NCIB 9240) GN=AH	2	16	16	0	15	14	14	15	14	14	0	0	0	41.8	41.8	0	50.283	466	466;466	23	23	27	1.11e-194	2.6083	2.1465	42.367	63	2.4808	2.432	52.707	63	0.94344	1.0662	22.536	63	2.6806	2.1484	29.383	20	2.4978	2.3761	34.115	20	0.95502
R4VXM6;A0KMZ4;K1JPJ4;REV__Q8RMD5	R4VXM6;A0KMZ4;K1JPJ4	16;16;15;1	16;16;15;1	16;16;15;1	>tr|R4VXM6|R4VXM6_AERHY 2-dehydro-3-deoxyphosphooctonate aldolase OS=Aeromonas hydrophila ML09-119 GN=kdsA PE=3 SV=1;>tr|A0KMZ4|A0KMZ4_AERHH 2-dehydro-3-deoxyphosphooctonate aldolase OS=Aeromonas hydrophila subsp. hydrophila (strain ATCC 7966 / NCIB 9240)	4	16	16	16	12	13	13	12	13	13	12	13	13	64.4	64.4	64.4	31.145	284	284;284;284;136	16	18	19	3.78e-72	0.77321	0.63736	42.935	47	0.72376	0.69043	59.885	47	0.90693	1.0398	41.24	47	0.7772	0.60925	53.911	15	0.72129	0.63124	70.959	15	0.90632
R4VU40;K1JJY6;A0KPW8	R4VU40;K1JJY6;A0KPW8	16;16;16	16;16;16	16;16;16	>tr|R4VU40|R4VU40_AERHY Cell division protein FtsZ OS=Aeromonas hydrophila ML09-119 GN=ftsZ PE=3 SV=1;>tr|K1JJY6|K1JJY6_AERHY Cell division protein FtsZ OS=Aeromonas hydrophila SSU GN=ftsZ PE=3 SV=1;>tr|A0KPW8|A0KPW8_AERHH Cell division protein FtsZ OS=Aer	3	16	16	16	14	12	15	14	12	15	14	12	15	53.3	53.3	53.3	40.324	383	383;383;383	21	20	22	3.94e-245	0.75096	0.60643	25.499	53	0.64205	0.57816	27.137	53	0.85496	0.93665	30.824	53	0.77745	0.60813	28.378	18	0.63059	0.56598	36.856	18	0.81558
A0KQ23;R4VUA1;K1J5X6	A0KQ23;R4VUA1;K1J5X6	16;15;14	16;15;14	16;15;14	>sp|A0KQ23|MURA_AERHH UDP-N-acetylglucosamine 1-carboxyvinyltransferase OS=Aeromonas hydrophila subsp. hydrophila (strain ATCC 7966 / NCIB 9240) GN=murA PE=3 SV=1;>tr|R4VUA1|R4VUA1_AERHY UDP-N-acetylglucosamine 1-carboxyvinyltransferase OS=Aeromonas hydrop	3	16	16	16	14	15	13	14	15	13	14	15	13	47.4	47.4	47.4	44.462	418	418;418;418	26	30	25	2.8e-148	1.3392	1.1128	20.949	57	1.0388	0.98457	44.222	57	0.81407	0.93876	32.633	57	1.4092	1.1735	21.362	19	1.2229	1.1059	49.474	19	0.80808
K1J530	K1J530	16	2	2	>tr|K1J530|K1J530_AERHY Nitrite reductase [NAD(P)H] large subunit OS=Aeromonas hydrophila SSU GN=HMPREF1171_03340 PE=4 SV=1	1	16	2	2	8	11	9	2	0	0	2	0	0	22.9	2.1	2.1	92.271	848	848	2			1.01e-118	0.97225	0.8075	30.64	2	0.35142	0.32699	NaN	1	0.46822	0.50761	NaN	1	0.97225	0.8075	30.64	2	0.35142	0.32699	NaN	1	0.46822
K1J7I8	K1J7I8	16	1	1	>tr|K1J7I8|K1J7I8_AERHY DNA polymerase I OS=Aeromonas hydrophila SSU GN=HMPREF1171_03699 PE=3 SV=1	1	16	1	1	9	12	11	0	0	1	0	0	1	22.7	1.1	1.1	101.55	918	918			1	1.24e-136	1.3411	1.0728	NaN	1	1.2847	1.3334	NaN	1	1.1188	1.2908	NaN	1	NaN	NaN	NaN	0	NaN	NaN	NaN	0	NaN
K1JJ73;R4W055;A0KQG4	K1JJ73;R4W055;A0KQG4	16;15;15	16;15;15	16;15;15	>tr|K1JJ73|K1JJ73_AERHY Ornithine carbamoyltransferase OS=Aeromonas hydrophila SSU GN=HMPREF1171_03313 PE=3 SV=1;>tr|R4W055|R4W055_AERHY Ornithine carbamoyltransferase OS=Aeromonas hydrophila ML09-119 GN=AHML_21555 PE=3 SV=1;>sp|A0KQG4|OTC_AERHH Ornithine	3	16	16	16	10	12	12	10	12	12	10	12	12	56.6	56.6	56.6	37.614	334	334;334;334	17	21	22	2.31e-132	0.069607	0.057801	97.409	53	0.088904	0.086039	149.34	53	1.2144	1.3504	126.54	53	0.062483	0.051347	109.3	17	0.083958	0.085869	136.41	17	0.96676
R4VE62;A0KHW9	R4VE62;A0KHW9	16;11	16;11	16;11	>tr|R4VE62|R4VE62_AERHY Formate C-acetyltransferase OS=Aeromonas hydrophila ML09-119 GN=AHML_07230 PE=4 SV=1;>tr|A0KHW9|A0KHW9_AERHH Pyruvate formate-lyase OS=Aeromonas hydrophila subsp. hydrophila (strain ATCC 7966 / NCIB 9240) GN=AHA_1330 PE=4 SV=1	2	16	16	16	10	7	11	10	7	11	10	7	11	17.6	17.6	17.6	125.74	1128	1128;793	11	7	12	1.48e-85	0.23653	0.20317	96.918	21	0.33285	0.33233	93.804	21	0.79609	0.87535	93.833	21	0.17334	0.13126	85.937	7	0.34962	0.34797	62.048	7	1.1234
R4VIU4;A0KF22;K1J444	R4VIU4;A0KF22;K1J444	15;15;14	15;15;14	15;15;14	>tr|R4VIU4|R4VIU4_AERHY 50S ribosomal protein L4 OS=Aeromonas hydrophila ML09-119 GN=rplD PE=3 SV=1;>sp|A0KF22|RL4_AERHH 50S ribosomal protein L4 OS=Aeromonas hydrophila subsp. hydrophila (strain ATCC 7966 / NCIB 9240) GN=rplD PE=3 SV=1;>tr|K1J444|K1J444_A	3	15	15	15	13	15	15	13	15	15	13	15	15	75.1	75.1	75.1	22.196	201	201;201;201	38	44	45	1.84e-267	1.8695	1.3998	54.008	98	1.3504	1.2181	37.208	98	0.73434	0.81892	29.92	98	1.711	1.2955	19.437	30	1.2816	1.1635	24.184	30	0.74055
A0KGD4;R4VQ68;K1K1F1	A0KGD4;R4VQ68;K1K1F1	15;12;9	15;12;9	15;12;9	>tr|A0KGD4|A0KGD4_AERHH Fructose-bisphosphate aldolase, class II OS=Aeromonas hydrophila subsp. hydrophila (strain ATCC 7966 / NCIB 9240) GN=fbaA PE=4 SV=1;>tr|R4VQ68|R4VQ68_AERHY Fructose-bisphosphate aldolase OS=Aeromonas hydrophila ML09-119 GN=AHML_0399	3	15	15	15	14	15	14	14	15	14	14	15	14	50.7	50.7	50.7	38.897	359	359;359;359	49	36	38	1.46e-200	0.3864	0.32293	36.634	109	0.36717	0.35422	51.173	109	0.92577	1.066	35.476	109	0.3845	0.32055	41.964	40	0.37423	0.35567	55.63	40	0.91166
R4VQQ5;K1J7A5;A0KGS4	R4VQQ5;K1J7A5;A0KGS4	15;15;15	15;15;15	15;15;15	>tr|R4VQQ5|R4VQQ5_AERHY Protein HflC OS=Aeromonas hydrophila ML09-119 GN=AHML_04690 PE=3 SV=1;>tr|K1J7A5|K1J7A5_AERHY Protein HflC OS=Aeromonas hydrophila SSU GN=HMPREF1171_02619 PE=3 SV=1;>tr|A0KGS4|A0KGS4_AERHH Protein HflC OS=Aeromonas hydrophila subsp.	3	15	15	15	11	12	8	11	12	8	11	12	8	46.6	46.6	46.6	33.195	294	294;294;294	14	16	11	1.25e-58	0.90013	0.74813	22.906	37	0.80079	0.78411	26.669	36	0.86505	0.96448	22.899	36	0.87727	0.74238	26.678	12	0.83162	0.81242	32.646	12	0.84449
R4VD26;A0KH04	R4VD26;A0KH04	15;15	15;15	2;2	>tr|R4VD26|R4VD26_AERHY 5-nucleotidase OS=Aeromonas hydrophila ML09-119 GN=AHML_05380 PE=3 SV=1;>tr|A0KH04|A0KH04_AERHH 5-nucleotidase/2,3-cyclic phosphodiesterase OS=Aeromonas hydrophila subsp. hydrophila (strain ATCC 7966 / NCIB 9240) GN=AHA_1008 PE=	2	15	15	2	12	12	11	12	12	11	2	1	1	30.6	30.6	4.6	66.469	612	612;612	16	16	14	9e-148	0.3014	0.24649	40.265	40	0.25093	0.26434	37.463	40	0.82867	0.93123	51.387	40	0.30933	0.24841	35.195	13	0.24996	0.25621	35.269	13	0.83313
R4VL79;A0KHD1;K1JJF8	R4VL79;A0KHD1;K1JJF8	15;15;12	15;15;12	15;15;12	>tr|R4VL79|R4VL79_AERHY Na(+)-translocating NADH-quinone reductase subunit F OS=Aeromonas hydrophila ML09-119 GN=nqrF PE=3 SV=1;>tr|A0KHD1|A0KHD1_AERHH Na(+)-translocating NADH-quinone reductase subunit F OS=Aeromonas hydrophila subsp. hydrophila (strain A	3	15	15	15	10	11	12	10	11	12	10	11	12	42.3	42.3	42.3	44.991	407	407;407;407	15	16	18	1.19e-86	0.92913	0.77945	41.142	47	0.72315	0.74176	48.192	47	0.84931	0.95459	45.717	47	0.94688	0.77019	21.827	15	0.71749	0.71771	44.172	15	0.81278
A0KIC3	A0KIC3	15	1	1	>sp|A0KIC3|SYN_AERHH Asparagine--tRNA ligase OS=Aeromonas hydrophila subsp. hydrophila (strain ATCC 7966 / NCIB 9240) GN=asnS PE=3 SV=1	1	15	1	1	13	12	12	1	1	1	1	1	1	33.5	2.4	2.4	52.214	466	466	1	1	1	9.52e-144	0.96939	0.77026	2.4782	3	0.86907	0.7176	4.3457	3	0.91847	0.98001	1.4795	3	0.97611	0.80039	NaN	1	0.86907	0.76541	NaN	1	0.91847
R4VTN3;A0KJ48;K1KD77	R4VTN3;A0KJ48;K1KD77	15;15;14	15;15;14	15;15;14	>tr|R4VTN3|R4VTN3_AERHY GTPase Der OS=Aeromonas hydrophila ML09-119 GN=der PE=3 SV=1;>sp|A0KJ48|DER_AERHH GTPase Der OS=Aeromonas hydrophila subsp. hydrophila (strain ATCC 7966 / NCIB 9240) GN=der PE=3 SV=1;>tr|K1KD77|K1KD77_AERHY GTPase Der OS=Aeromonas h	3	15	15	15	11	13	12	11	13	12	11	13	12	31.5	31.5	31.5	55.581	499	499;499;499	17	19	16	3.3e-60	1.7993	1.4598	39.706	42	1.6682	1.6028	48.73	42	0.92407	1.0264	22.254	42	1.932	1.5462	51.018	12	1.6563	1.7068	60.503	12	0.89141
A0KLE3;R4VQ90;K1K9V7	A0KLE3;R4VQ90;K1K9V7	15;13;12	15;13;12	15;13;12	>tr|A0KLE3|A0KLE3_AERHH NADH dehydrogenase OS=Aeromonas hydrophila subsp. hydrophila (strain ATCC 7966 / NCIB 9240) GN=AHA_2584 PE=4 SV=1;>tr|R4VQ90|R4VQ90_AERHY NADH dehydrogenase OS=Aeromonas hydrophila ML09-119 GN=AHML_13730 PE=4 SV=1;>tr|K1K9V7|K1K9V7_	3	15	15	15	11	11	12	11	11	12	11	11	12	37.9	37.9	37.9	47.213	430	430;430;430	14	16	18	3.9e-120	1.5555	1.2869	51.797	42	1.4401	1.455	69.567	42	1.0184	1.1379	35.874	42	1.5876	1.2404	48.745	12	1.4312	1.4666	83.25	12	0.90764
R4VFQ1;A0KMC0;K1J8F4	R4VFQ1;A0KMC0;K1J8F4	15;15;13	15;15;13	15;15;13	>tr|R4VFQ1|R4VFQ1_AERHY Pseudouridine synthase OS=Aeromonas hydrophila ML09-119 GN=AHML_15630 PE=3 SV=1;>tr|A0KMC0|A0KMC0_AERHH Pseudouridine synthase OS=Aeromonas hydrophila subsp. hydrophila (strain ATCC 7966 / NCIB 9240) GN=AHA_2917 PE=3 SV=1;>tr|K1J8F4	3	15	15	15	11	13	11	11	13	11	11	13	11	41	41	41	34.727	307	307;307;307	17	20	19	3.38e-106	2.2846	1.8844	35.963	49	1.9097	1.7989	37.377	49	0.8559	0.94423	47.094	49	2.2249	1.8031	43.067	16	1.6511	1.6004	56.293	16	0.82502
R4VYV6;A0KP93;K1K5U4	R4VYV6;A0KP93;K1K5U4	15;15;12	15;15;12	15;15;12	>tr|R4VYV6|R4VYV6_AERHY Protein TolB OS=Aeromonas hydrophila ML09-119 GN=tolB PE=3 SV=1;>sp|A0KP93|TOLB_AERHH Protein TolB OS=Aeromonas hydrophila subsp. hydrophila (strain ATCC 7966 / NCIB 9240) GN=tolB PE=3 SV=1;>tr|K1K5U4|K1K5U4_AERHY Protein TolB OS=Ae	3	15	15	15	11	11	14	11	11	14	11	11	14	41.3	41.3	41.3	47.231	433	433;441;441	17	14	20	2.83e-191	1.0016	0.83746	35.312	40	0.87404	0.81978	40.073	40	0.93052	1.0268	36.513	40	1.0481	0.86018	34.931	14	0.87404	0.81978	45.373	14	0.90807
A0KPR5;R4VZG5	A0KPR5;R4VZG5	15;14	15;14	2;2	>tr|A0KPR5|A0KPR5_AERHH Alpha,alpha-phosphotrehalase OS=Aeromonas hydrophila subsp. hydrophila (strain ATCC 7966 / NCIB 9240) GN=treC PE=4 SV=1;>tr|R4VZG5|R4VZG5_AERHY Alpha,alpha-phosphotrehalase OS=Aeromonas hydrophila ML09-119 GN=AHML_20270 PE=4 SV=1	2	15	15	2	12	9	12	12	9	12	2	1	1	32.9	32.9	3.6	62.555	553	553;553	18	12	14	3.98e-221	0.34047	0.28365	33.81	40	0.17741	0.17632	36.546	38	0.48191	0.5531	38.527	38	0.35598	0.28497	16.318	14	0.15644	0.14738	32.631	14	0.44433
A0KQV3	A0KQV3	15	1	0	>sp|A0KQV3|HLDD_AERHH ADP-L-glycero-D-manno-heptose-6-epimerase OS=Aeromonas hydrophila subsp. hydrophila (strain ATCC 7966 / NCIB 9240) GN=hldD PE=3 SV=1	1	15	1	0	13	13	15	1	1	1	0	0	0	53.8	3.1	0	36.161	318	318	2	2	4	6.62e-141	0.98934	0.81297	13.171	4	0.82252	0.84559	31.166	4	0.82519	0.94978	40.478	4	0.84795	0.67148	NaN	1	1.3276	1.3176	NaN	1	1.5657
R4VLV7;K1J4N6;A0KQX9	R4VLV7;K1J4N6;A0KQX9	15;15;15	15;15;15	15;15;15	>tr|R4VLV7|R4VLV7_AERHY ATP synthase gamma chain OS=Aeromonas hydrophila ML09-119 GN=atpG PE=3 SV=1;>tr|K1J4N6|K1J4N6_AERHY ATP synthase gamma chain OS=Aeromonas hydrophila SSU GN=atpG PE=3 SV=1;>sp|A0KQX9|ATPG_AERHH ATP synthase gamma chain OS=Aeromonas h	3	15	15	15	12	13	13	12	13	13	12	13	13	61.1	61.1	61.1	31.931	288	288;288;288	20	24	23	1.35e-190	0.63974	0.52408	38.8	57	0.7881	0.77226	23.414	56	1.3046	1.4342	29.599	56	0.54562	0.44676	33.835	16	0.76283	0.75157	18.583	16	1.3946
K1JPR3	K1JPR3	15	1	1	>tr|K1JPR3|K1JPR3_AERHY Uncharacterized protein OS=Aeromonas hydrophila SSU GN=HMPREF1171_01180 PE=4 SV=1	1	15	1	1	14	13	13	1	1	1	1	1	1	42.1	3.8	3.8	50.502	468	468	3	2	2	8.92e-222	2.0321	1.7353	14.964	7	2.6566	2.356	25.213	7	1.261	1.3563	13.894	7	1.9621	1.6533	14.226	3	2.575	2.4018	4.0632	3	1.2671
K1K646;R4VKA3;A0KP86	K1K646;R4VKA3;A0KP86	15;13;12	15;13;12	15;13;12	>tr|K1K646|K1K646_AERHY 4-alpha-glucanotransferase OS=Aeromonas hydrophila SSU GN=HMPREF1171_02826 PE=4 SV=1;>tr|R4VKA3|R4VKA3_AERHY 4-alpha-glucanotransferase OS=Aeromonas hydrophila ML09-119 GN=malQ PE=4 SV=1;>tr|A0KP86|A0KP86_AERHH 4-alpha-glucanotransf	3	15	15	15	14	12	12	14	12	12	14	12	12	26.6	26.6	26.6	80.964	729	729;729;758	21	20	17	3.72e-111	0.38224	0.31362	34.357	49	0.29794	0.28011	48.424	44	0.73005	0.79411	47.496	44	0.41631	0.33965	33.254	17	0.32721	0.30262	57.443	15	0.73838
R4VJ61	R4VJ61	15	15	0	>tr|R4VJ61|R4VJ61_AERHY ADP-L-glycero-D-manno-heptose-6-epimerase OS=Aeromonas hydrophila ML09-119 GN=hldD PE=3 SV=1	1	15	15	0	13	13	15	13	13	15	0	0	0	57.2	57.2	0	36.19	318	318	26	21	30	6.45e-149	0.62518	0.51349	49.672	68	0.59959	0.54981	43.396	68	0.90843	1.0357	39.905	68	0.60371	0.50227	49.026	20	0.56302	0.53003	41.61	20	0.92571
R4VKL4;K1JAZ9;A0KGS3	R4VKL4;K1JAZ9;A0KGS3	15;14;14	15;14;14	15;14;14	>tr|R4VKL4|R4VKL4_AERHY HflK protein OS=Aeromonas hydrophila ML09-119 GN=AHML_04685 PE=4 SV=1;>tr|K1JAZ9|K1JAZ9_AERHY HflK protein OS=Aeromonas hydrophila SSU GN=HMPREF1171_02620 PE=4 SV=1;>tr|A0KGS3|A0KGS3_AERHH HflK protein OS=Aeromonas hydrophila subsp.	3	15	15	15	13	12	11	13	12	11	13	12	11	50.4	50.4	50.4	42.58	383	383;383;383	27	24	22	2.16e-197	1.1275	0.93011	24.68	65	0.94154	0.89674	35.672	65	0.84446	0.92254	33.094	65	1.141	0.93025	30.704	24	0.90281	0.87683	42.186	24	0.91318
R4VLC5;K1K3Y3;A0KQA7	R4VLC5;K1K3Y3;A0KQA7	15;9;9	15;9;9	15;9;9	>tr|R4VLC5|R4VLC5_AERHY 50S ribosomal protein L10 OS=Aeromonas hydrophila ML09-119 GN=rplJ PE=3 SV=1;>tr|K1K3Y3|K1K3Y3_AERHY 50S ribosomal protein L10 OS=Aeromonas hydrophila SSU GN=rplJ PE=3 SV=1;>sp|A0KQA7|RL10_AERHH 50S ribosomal protein L10 OS=Aeromona	3	15	15	15	12	14	14	12	14	14	12	14	14	72.9	72.9	72.9	17.67	166	166;166;166	19	28	23	2.55e-253	1.4662	1.0717	49.513	64	1.2173	1.0648	51.678	63	0.92343	1.0502	51.533	63	1.4373	1.0277	32.937	18	1.0881	0.9945	42.698	18	0.90006
R4V7U7;K1JI17;A0KET1	R4V7U7;K1JI17;A0KET1	14;14;14	14;14;14	14;14;14	>tr|R4V7U7|R4V7U7_AERHY Membrane lipoprotein OS=Aeromonas hydrophila ML09-119 GN=AHML_01095 PE=4 SV=1;>tr|K1JI17|K1JI17_AERHY Uncharacterized protein OS=Aeromonas hydrophila SSU GN=HMPREF1171_03717 PE=4 SV=1;>tr|A0KET1|A0KET1_AERHH Membrane lipoprotein OS=	3	14	14	14	10	8	12	10	8	12	10	8	12	56.5	56.5	56.5	34.994	329	329;367;367	14	10	14	7.23e-91	0.51701	0.40933	32.067	33	0.60677	0.60691	29.278	31	1.2155	1.3822	28.776	32	0.41546	0.33634	31.091	12	0.5497	0.53443	28.561	12	1.3686
R4VC23;A0KG69;K1JDP2	R4VC23;A0KG69;K1JDP2	14;14;10	14;14;10	14;14;10	>tr|R4VC23|R4VC23_AERHY 50S ribosomal protein L9 OS=Aeromonas hydrophila ML09-119 GN=rplI PE=3 SV=1;>sp|A0KG69|RL9_AERHH 50S ribosomal protein L9 OS=Aeromonas hydrophila subsp. hydrophila (strain ATCC 7966 / NCIB 9240) GN=rplI PE=3 SV=1;>tr|K1JDP2|K1JDP2_A	3	14	14	14	12	13	12	12	13	12	12	13	12	82.4	82.4	82.4	15.375	148	148;148;148	54	55	65	4.15e-125	2.2012	1.6655	46.896	137	1.8598	1.749	52.289	137	0.86267	0.97729	29.807	137	2.3184	1.8705	50.781	43	1.9909	1.8673	59.321	43	0.86192
O08437;A0KGZ9;R4VD23;K1JHK3	O08437;A0KGZ9;R4VD23;K1JHK3	14;14;14;11	14;14;14;11	14;14;14;11	>sp|O08437|FKBA_AERHY FKBP-type peptidyl-prolyl cis-trans isomerase FkpA OS=Aeromonas hydrophila GN=fkpA PE=3 SV=1;>tr|A0KGZ9|A0KGZ9_AERHH Peptidyl-prolyl cis-trans isomerase OS=Aeromonas hydrophila subsp. hydrophila (strain ATCC 7966 / NCIB 9240) GN=fkpA	4	14	14	14	7	9	12	7	9	12	7	9	12	53.7	53.7	53.7	28.685	268	268;268;272;268	11	12	13	6e-57	0.55921	0.45796	45.544	33	0.44343	0.43689	49.958	33	0.81744	0.94546	18.327	33	0.55713	0.45872	20.257	10	0.43916	0.42831	17.796	10	0.85202
R4VMH0;A0KIF8;K1JNI0	R4VMH0;A0KIF8;K1JNI0	14;14;11	14;14;11	14;14;11	>tr|R4VMH0|R4VMH0_AERHY Aspartate--tRNA ligase OS=Aeromonas hydrophila ML09-119 GN=aspS PE=3 SV=1;>tr|A0KIF8|A0KIF8_AERHH Aspartate--tRNA ligase OS=Aeromonas hydrophila subsp. hydrophila (strain ATCC 7966 / NCIB 9240) GN=aspS PE=3 SV=1;>tr|K1JNI0|K1JNI0_AE	3	14	14	14	8	11	14	8	11	14	8	11	14	26.4	26.4	26.4	65.212	588	588;668;588	11	13	15	1.25e-73	1.0635	0.88043	29.329	39	0.77988	0.76895	44.274	39	0.82294	0.89885	23.492	39	1.0071	0.81287	25.034	11	0.82752	0.78953	41.972	11	0.80087
R4VC42;A0KIT3;K1JP15	R4VC42;A0KIT3;K1JP15	14;14;13	14;14;13	14;14;13	>tr|R4VC42|R4VC42_AERHY Glycerol kinase OS=Aeromonas hydrophila ML09-119 GN=glpK PE=3 SV=1;>sp|A0KIT3|GLPK_AERHH Glycerol kinase OS=Aeromonas hydrophila subsp. hydrophila (strain ATCC 7966 / NCIB 9240) GN=glpK PE=3 SV=1;>tr|K1JP15|K1JP15_AERHY Glycerol kin	3	14	14	14	10	11	11	10	11	11	10	11	11	38.8	38.8	38.8	55.576	500	500;500;500	11	13	14	4.19e-154	0.33095	0.26979	67.263	33	0.31992	0.30639	101.2	33	0.71462	0.83714	88.481	33	0.42681	0.34088	84.8	10	0.40978	0.41249	101.59	10	0.76529
R4VCM0;A0KJ45;K1JHJ7	R4VCM0;A0KJ45;K1JHJ7	14;14;11	14;14;11	14;14;11	>tr|R4VCM0|R4VCM0_AERHY Histidyl-tRNA ligase OS=Aeromonas hydrophila ML09-119 GN=hisS PE=4 SV=1;>sp|A0KJ45|SYH_AERHH Histidine--tRNA ligase OS=Aeromonas hydrophila subsp. hydrophila (strain ATCC 7966 / NCIB 9240) GN=hisS PE=3 SV=1;>tr|K1JHJ7|K1JHJ7_AERHY H	3	14	14	14	9	11	12	9	11	12	9	11	12	35.1	35.1	35.1	47.795	425	425;425;425	12	22	16	5.83e-120	1.2171	0.9844	25.639	35	1.0215	0.9469	26.173	35	0.80593	0.91838	18.665	35	1.2925	1.0004	13.299	9	1.0378	0.97902	19.252	9	0.8042
R4VYR3;A0KLG5;I1SRY6;K1JKM9	R4VYR3;A0KLG5;I1SRY6;K1JKM9	14;14;13;12	14;14;13;12	14;14;13;12	>tr|R4VYR3|R4VYR3_AERHY Alanine racemase OS=Aeromonas hydrophila ML09-119 GN=AHML_13840 PE=3 SV=1;>tr|A0KLG5|A0KLG5_AERHH Alanine racemase OS=Aeromonas hydrophila subsp. hydrophila (strain ATCC 7966 / NCIB 9240) GN=alr-3 PE=3 SV=1;>tr|I1SRY6|I1SRY6_AERHY A	4	14	14	14	11	10	11	11	10	11	11	10	11	46.3	46.3	46.3	44.575	408	408;408;409;408	22	17	22	1.16e-112	0.5594	0.46412	39.392	44	0.43671	0.45883	56.889	43	0.84038	0.95929	50.303	43	0.57226	0.4638	36.721	17	0.47176	0.48153	64.59	17	0.8411
R4VHP9;A0KLN6;K1JPJ7	R4VHP9;A0KLN6;K1JPJ7	14;14;12	14;14;12	14;14;12	>tr|R4VHP9|R4VHP9_AERHY Acetyl-coenzyme A carboxylase carboxyl transferase subunit beta OS=Aeromonas hydrophila ML09-119 GN=accD PE=3 SV=1;>sp|A0KLN6|ACCD_AERHH Acetyl-coenzyme A carboxylase carboxyl transferase subunit beta OS=Aeromonas hydrophila subsp.	3	14	14	14	10	9	11	10	9	11	10	9	11	43.6	43.6	43.6	31.777	287	287;287;287	13	11	15	2.15e-51	0.846	0.69056	93.733	31	0.73926	0.7108	103.84	31	0.8548	1.0002	34.031	31	0.91002	0.76272	44.197	8	0.6436	0.63827	45.062	8	0.79882
R4VGR2;A0KNA3;K1JTE5	R4VGR2;A0KNA3;K1JTE5	14;14;13	14;14;13	14;14;13	>tr|R4VGR2|R4VGR2_AERHY Lipoyl synthase OS=Aeromonas hydrophila ML09-119 GN=lipA PE=3 SV=1;>sp|A0KNA3|LIPA_AERHH Lipoyl synthase OS=Aeromonas hydrophila subsp. hydrophila (strain ATCC 7966 / NCIB 9240) GN=lipA PE=3 SV=1;>tr|K1JTE5|K1JTE5_AERHY Lipoyl synth	3	14	14	14	9	10	10	9	10	10	9	10	10	47.7	47.7	47.7	36.489	321	321;321;321	16	11	13	7.62e-88	1.383	1.1515	24.317	38	1.2766	1.1999	41.863	38	0.89149	0.99942	28.998	38	1.3999	1.1607	19.262	14	1.338	1.2643	43.837	14	0.92774
R4VHI4;A0KP55;K1JL74	R4VHI4;A0KP55;K1JL74	14;14;10	13;13;9	13;13;9	>tr|R4VHI4|R4VHI4_AERHY Acetate kinase OS=Aeromonas hydrophila ML09-119 GN=ackA PE=3 SV=1;>tr|A0KP55|A0KP55_AERHH Acetate kinase OS=Aeromonas hydrophila subsp. hydrophila (strain ATCC 7966 / NCIB 9240) GN=ackA-2 PE=3 SV=1;>tr|K1JL74|K1JL74_AERHY Acetate ki	3	14	13	13	9	9	12	9	8	11	9	8	11	62.4	60.4	60.4	42.498	399	399;399;399	10	11	12	5.88e-181	0.67499	0.55022	70.56	32	0.55409	0.52036	51.681	32	0.83963	0.92833	29.991	32	0.68039	0.54133	33.815	10	0.57014	0.54993	35.751	10	0.86855
R4VTG8;A0KPE1;K1JKS0	R4VTG8;A0KPE1;K1JKS0	14;14;13	14;14;13	14;14;13	>tr|R4VTG8|R4VTG8_AERHY Purine nucleoside phosphorylase DeoD-type OS=Aeromonas hydrophila ML09-119 GN=deoD PE=3 SV=1;>tr|A0KPE1|A0KPE1_AERHH Purine nucleoside phosphorylase DeoD-type OS=Aeromonas hydrophila subsp. hydrophila (strain ATCC 7966 / NCIB 9240)	3	14	14	14	13	11	11	13	11	11	13	11	11	79.4	79.4	79.4	25.84	238	238;238;238	38	30	35	0	0.35032	0.27634	35.349	83	0.28522	0.25538	87.394	82	0.79364	0.87269	75.319	82	0.35362	0.27961	39.401	31	0.2957	0.28236	76.282	30	0.78854
R4W1R9;A0KPF3;K1K634	R4W1R9;A0KPF3;K1K634	14;14;13	14;14;13	14;14;13	>tr|R4W1R9|R4W1R9_AERHY Probable cytosol aminopeptidase OS=Aeromonas hydrophila ML09-119 GN=pepA PE=3 SV=1;>sp|A0KPF3|AMPA_AERHH Probable cytosol aminopeptidase OS=Aeromonas hydrophila subsp. hydrophila (strain ATCC 7966 / NCIB 9240) GN=pepA PE=3 SV=1;>tr|	3	14	14	14	10	11	13	10	11	13	10	11	13	34.9	34.9	34.9	54.665	502	502;502;502	13	12	20	1.31e-55	0.85255	0.7161	25.088	43	0.76716	0.69828	32.837	43	0.81499	0.88816	32.017	43	0.80981	0.67944	24.786	12	0.67959	0.68933	34.62	12	0.8451
A0KPL3;R4VI40;K1JKF0;K1K6M9	A0KPL3	14;6;6;2	14;6;6;2	14;6;6;2	>tr|A0KPL3|A0KPL3_AERHH HAS ABC exporter outer membrane component OS=Aeromonas hydrophila subsp. hydrophila (strain ATCC 7966 / NCIB 9240) GN=AHA_3766 PE=4 SV=1	4	14	14	14	8	10	12	8	10	12	8	10	12	38.6	38.6	38.6	50.59	458	458;433;441;434	10	15	17	6.5e-114	0.66754	0.57678	38.023	34	0.56819	0.53863	32.508	34	0.88439	0.99493	37.362	34	0.69895	0.58638	27.627	6	0.50109	0.49377	47.359	6	0.78292
R4VUM7;A0KQE5;K1JFI1	R4VUM7;A0KQE5;K1JFI1	14;14;12	14;14;12	14;14;12	>tr|R4VUM7|R4VUM7_AERHY ATP-dependent chaperone protein ClpB OS=Aeromonas hydrophila ML09-119 GN=AHML_21450 PE=3 SV=1;>tr|A0KQE5|A0KQE5_AERHH ATP-dependent chaperone protein ClpB OS=Aeromonas hydrophila subsp. hydrophila (strain ATCC 7966 / NCIB 9240) GN=c	3	14	14	14	5	9	12	5	9	12	5	9	12	20.3	20.3	20.3	95.609	857	857;857;857	8	14	15	1.1e-65	0.56398	0.48907	38.644	31	0.38468	0.35661	43.327	31	0.68875	0.7556	24.051	31	0.60498	0.49062	59.69	7	0.37917	0.36258	56.702	7	0.66229
K1J464;R4V7Q1;A0KEM2	K1J464;R4V7Q1;A0KEM2	14;13;12	14;13;12	14;13;12	>tr|K1J464|K1J464_AERHY Glucose-6-phosphate isomerase OS=Aeromonas hydrophila SSU GN=pgi PE=3 SV=1;>tr|R4V7Q1|R4V7Q1_AERHY Glucose-6-phosphate isomerase OS=Aeromonas hydrophila ML09-119 GN=pgi PE=3 SV=1;>sp|A0KEM2|G6PI_AERHH Glucose-6-phosphate isomerase O	3	14	14	14	12	14	13	12	14	13	12	14	13	27	27	27	61.248	549	549;549;549	19	19	20	1.47e-113	0.80821	0.66008	35.303	49	0.77304	0.76176	30.088	49	0.91292	1.0363	32.52	48	0.76784	0.63122	41.13	15	0.85614	0.7793	32.179	15	0.98759
R4VBS2;K1JCP7;Q5ZR22;A0KIF1	R4VBS2;K1JCP7;Q5ZR22;A0KIF1	14;14;13;13	14;14;13;13	14;14;13;13	>tr|R4VBS2|R4VBS2_AERHY Alkyl hydroperoxide reductase OS=Aeromonas hydrophila ML09-119 GN=AHML_08410 PE=4 SV=1;>tr|K1JCP7|K1JCP7_AERHY Uncharacterized protein OS=Aeromonas hydrophila SSU GN=HMPREF1171_00597 PE=4 SV=1;>tr|Q5ZR22|Q5ZR22_AERHY Antioxidant OS=	4	14	14	14	14	13	14	14	13	14	14	13	14	65.5	65.5	65.5	21.992	200	200;200;200;200	40	38	36	1.14e-176	0.76786	0.6167	31.144	100	0.72257	0.68581	29.461	98	0.95053	1.053	39.235	98	0.75923	0.60691	28.504	34	0.71233	0.70821	30.458	32	0.94311
K1JHJ9	K1JHJ9	14	1	1	>tr|K1JHJ9|K1JHJ9_AERHY NAD nucleotidase OS=Aeromonas hydrophila SSU GN=HMPREF1171_02541 PE=3 SV=1	1	14	1	1	11	11	11	1	0	1	1	0	1	28.3	2.3	2.3	66.457	612	612	1		3	5.85e-145	0.46974	0.42386	7.0711	4	0.29154	0.28521	12.601	4	0.62064	0.67782	7.9145	4	0.54354	0.45192	NaN	1	0.39085	0.35746	NaN	1	0.71909
K1JID4	K1JID4	14	1	1	>tr|K1JID4|K1JID4_AERHY 2,3-bisphosphoglycerate-independent phosphoglycerate mutase OS=Aeromonas hydrophila SSU GN=gpmI PE=3 SV=1	1	14	1	1	14	13	13	1	1	1	1	1	1	35.2	4.5	4.5	55.296	509	509	1	1	3	3.57e-202	0.47379	0.41632	19.006	5	0.51322	0.50544	14.981	5	0.97138	1.1135	6.6368	5	0.44204	0.35491	NaN	1	0.51322	0.50544	NaN	1	1.0246
K1JRZ8;A0KIH4	K1JRZ8;A0KIH4	14;11	14;11	2;0	>tr|K1JRZ8|K1JRZ8_AERHY Phosphoglucomutase, alpha-D-glucose phosphate-specific OS=Aeromonas hydrophila SSU GN=HMPREF1171_00620 PE=3 SV=1;>tr|A0KIH4|A0KIH4_AERHH Phosphoglucomutase, alpha-D-glucose phosphate-specific OS=Aeromonas hydrophila subsp. hydrophil	2	14	14	2	11	11	11	11	11	11	2	2	2	34.8	34.8	5.6	58.75	549	549;549	17	17	19	1.18e-112	0.74911	0.61329	29.924	50	0.57494	0.53535	38.696	50	0.74647	0.81998	39.525	49	0.73938	0.58664	35.659	16	0.56035	0.50021	47.623	16	0.69872
K1K5E5	K1K5E5	14	1	1	>tr|K1K5E5|K1K5E5_AERHY Alpha,alpha-phosphotrehalase OS=Aeromonas hydrophila SSU GN=HMPREF1171_03014 PE=4 SV=1	1	14	1	1	11	9	12	1	1	1	1	1	1	33.6	4.3	4.3	62.416	553	553	1	1	1	4.38e-216	0.50947	0.41997	4.7541	3	0.2208	0.19606	4.6658	3	0.43339	0.46538	9.1328	3	0.53137	0.41997	NaN	1	0.21711	0.20617	NaN	1	0.40859
R4VWE7;A0KJ44;K1JDE7	R4VWE7;A0KJ44;K1JDE7	14;13;12	14;13;12	14;13;12	>tr|R4VWE7|R4VWE7_AERHY 4-hydroxy-3-methylbut-2-en-1-yl diphosphate synthase OS=Aeromonas hydrophila ML09-119 GN=ispG PE=3 SV=1;>tr|A0KJ44|A0KJ44_AERHH 4-hydroxy-3-methylbut-2-en-1-yl diphosphate synthase OS=Aeromonas hydrophila subsp. hydrophila (strain A	3	14	14	14	4	9	9	4	9	9	4	9	9	45	45	45	40.395	371	371;371;355	10	16	13	2.96e-41	1.7224	1.4258	33.998	28	1.6212	1.4453	37.597	28	0.89228	0.99529	27.997	28	1.8527	1.5649	26.302	7	1.8641	1.8456	39.667	7	0.9221
R4W0J3;A0KN05	R4W0J3;A0KN05	14;13	14;13	2;2	>tr|R4W0J3|R4W0J3_AERHY GTP-binding protein YchF OS=Aeromonas hydrophila ML09-119 GN=AHML_16975 PE=4 SV=1;>tr|A0KN05|A0KN05_AERHH GTP-binding protein YchF OS=Aeromonas hydrophila subsp. hydrophila (strain ATCC 7966 / NCIB 9240) GN=ychF PE=4 SV=1	2	14	14	2	10	12	10	10	12	10	2	2	1	50.4	50.4	7.2	39.378	363	363;363	20	22	16	3.74e-120	0.94449	0.79058	38.357	39	0.92079	0.87206	45.565	39	0.96729	1.0587	22.816	39	0.98963	0.81196	38.279	14	0.99455	1.0019	45.283	14	1.0207
R4VIV4;K1J450;A0KF32	R4VIV4;K1J450;A0KF32	13;13;13	13;13;13	13;13;13	>tr|R4VIV4|R4VIV4_AERHY 50S ribosomal protein L24 OS=Aeromonas hydrophila ML09-119 GN=rplX PE=3 SV=1;>tr|K1J450|K1J450_AERHY 50S ribosomal protein L24 OS=Aeromonas hydrophila SSU GN=rplX PE=3 SV=1;>sp|A0KF32|RL24_AERHH 50S ribosomal protein L24 OS=Aeromona	3	13	13	13	11	11	13	11	11	13	11	11	13	77.1	77.1	77.1	11.309	105	105;105;105	37	41	38	4.82e-199	1.7559	1.2822	47.085	107	1.3535	1.2584	53.631	105	0.81462	0.94582	26.042	108	1.819	1.287	36.425	33	1.4891	1.4794	42.371	32	0.82192
R4VNU6;A0KF38;K1J7E3;K1JH28	R4VNU6;A0KF38;K1J7E3	13;13;11;1	13;13;11;1	12;12;10;1	>tr|R4VNU6|R4VNU6_AERHY 30S ribosomal protein S5 OS=Aeromonas hydrophila ML09-119 GN=rpsE PE=3 SV=1;>sp|A0KF38|RS5_AERHH 30S ribosomal protein S5 OS=Aeromonas hydrophila subsp. hydrophila (strain ATCC 7966 / NCIB 9240) GN=rpsE PE=3 SV=1;>tr|K1J7E3|K1J7E3_A	4	13	13	12	12	13	13	12	13	13	11	12	12	77.7	77.7	74.1	17.38	166	166;166;166;811	61	64	63	4.45e-300	1.5533	1.2452	17.923	165	1.1089	1.1058	26.844	165	0.70963	0.81182	27.314	163	1.5521	1.2557	18.677	58	1.1221	1.1027	28.526	58	0.70489
R4VNW8;A0KF56;K1J3Q8	R4VNW8;A0KF56;K1J3Q8	13;13;9	13;13;9	13;13;9	>tr|R4VNW8|R4VNW8_AERHY TRAP transporter solute receptor TAXI family protein OS=Aeromonas hydrophila ML09-119 GN=AHML_01710 PE=4 SV=1;>tr|A0KF56|A0KF56_AERHH Trap transporter solute receptor, taxi family OS=Aeromonas hydrophila subsp. hydrophila (strain AT	3	13	13	13	10	8	12	10	8	12	10	8	12	44.9	44.9	44.9	34.334	323	323;371;323	14	10	23	8.97e-49	1.0597	0.87504	39.789	35	0.87689	0.8393	55.412	35	0.97774	1.0887	41.723	35	1.0161	0.8094	35.097	9	0.90064	0.92136	42.156	9	0.9906
R4VAI1;A0KHE4;K1K8S6	R4VAI1;A0KHE4;K1K8S6	13;13;11	13;13;11	13;13;11	>tr|R4VAI1|R4VAI1_AERHY Lysine decarboxylase family protein OS=Aeromonas hydrophila ML09-119 GN=AHML_06150 PE=4 SV=1;>tr|A0KHE4|A0KHE4_AERHH Lysine decarboxylase family protein OS=Aeromonas hydrophila subsp. hydrophila (strain ATCC 7966 / NCIB 9240) GN=AHA	3	13	13	13	7	11	10	7	11	10	7	11	10	34.8	34.8	34.8	50.203	451	451;451;451	9	12	16	4.17e-65	0.2852	0.23685	42.272	29	0.3001	0.27932	53.636	28	0.88075	1.0005	34.005	28	0.27664	0.22036	29.475	9	0.31102	0.3002	27.791	8	0.9139
R4VLA6;K1JJD6;A0KHG0	R4VLA6;K1JJD6;A0KHG0	13;13;13	13;13;13	13;13;13	>tr|R4VLA6|R4VLA6_AERHY 2,3,4,5-tetrahydropyridine-2,6-dicarboxylate N-succinyltransferase OS=Aeromonas hydrophila ML09-119 GN=dapD PE=3 SV=1;>tr|K1JJD6|K1JJD6_AERHY 2,3,4,5-tetrahydropyridine-2,6-dicarboxylate N-succinyltransferase OS=Aeromonas hydrophila	3	13	13	13	10	9	8	10	9	8	10	9	8	45.1	45.1	45.1	29.419	275	275;275;275	21	16	13	6.62e-91	0.69151	0.56183	26.809	37	0.58193	0.56027	31.818	37	0.92039	1.0336	23.833	37	0.65537	0.53711	30.748	14	0.56886	0.54312	33.73	14	0.92791
R4VBD1;A0KI43;K1JGI2	R4VBD1;A0KI43;K1JGI2	13;13;7	13;13;7	13;13;7	>tr|R4VBD1|R4VBD1_AERHY tRNA and rRNA cytosine-C5-methylase OS=Aeromonas hydrophila ML09-119 GN=AHML_07600 PE=4 SV=1;>tr|A0KI43|A0KI43_AERHH tRNA and rRNA cytosine-C5-methylase OS=Aeromonas hydrophila subsp. hydrophila (strain ATCC 7966 / NCIB 9240) GN=AHA	3	13	13	13	11	9	10	11	9	10	11	9	10	37.5	37.5	37.5	45.009	403	403;437;416	15	16	15	1.05e-67	1.5433	1.2663	31.459	41	1.2651	1.1879	47.336	41	0.79911	0.90874	36.713	41	1.5333	1.2577	37.601	13	1.1953	1.1371	40.021	13	0.8357
R4VMA6;A0KIA1;K1JND6	R4VMA6;A0KIA1;K1JND6	13;13;11	13;13;11	13;13;11	>tr|R4VMA6|R4VMA6_AERHY Uridine phosphorylase OS=Aeromonas hydrophila ML09-119 GN=AHML_08145 PE=4 SV=1;>tr|A0KIA1|A0KIA1_AERHH Uridine phosphorylase OS=Aeromonas hydrophila subsp. hydrophila (strain ATCC 7966 / NCIB 9240) GN=udp PE=4 SV=1;>tr|K1JND6|K1JND6	3	13	13	13	10	12	11	10	12	11	10	12	11	65.3	65.3	65.3	26.858	251	251;251;251	45	32	26	7.22e-290	0.44031	0.36471	24.35	78	0.23338	0.21378	43.394	77	0.52737	0.57198	42.29	78	0.42916	0.35354	21.523	32	0.2351	0.21811	46.738	31	0.55205
R4VCG1;A0KJ16;K1JPB8	R4VCG1;A0KJ16;K1JPB8	13;13;12	13;13;12	13;13;12	>tr|R4VCG1|R4VCG1_AERHY Alkyl hydroperoxide reductase subunit F OS=Aeromonas hydrophila ML09-119 GN=AHML_09560 PE=3 SV=1;>tr|A0KJ16|A0KJ16_AERHH Alkyl hydroperoxide reductase subunit F OS=Aeromonas hydrophila subsp. hydrophila (strain ATCC 7966 / NCIB 9240	3	13	13	13	9	13	11	9	13	11	9	13	11	30.2	30.2	30.2	55.708	526	526;526;528	17	17	17	1.5e-96	1.0427	0.85657	30.519	44	0.96513	0.93285	30.994	44	0.98998	1.0984	21.257	44	1.1523	0.94543	28.678	17	1.003	0.96957	29.78	17	1.0004
A0KJ22;R4VFB4;K1JSL7;R4VEN7;K1JP99;A0KLF1	A0KJ22;R4VFB4;K1JSL7	13;12;10;1;1;1	13;12;10;1;1;1	13;12;10;1;1;1	>tr|A0KJ22|A0KJ22_AERHH Protein translocase subunit SecD OS=Aeromonas hydrophila subsp. hydrophila (strain ATCC 7966 / NCIB 9240) GN=secD-1 PE=3 SV=1;>tr|R4VFB4|R4VFB4_AERHY Protein translocase subunit SecD OS=Aeromonas hydrophila ML09-119 GN=secD PE=3 SV=	6	13	13	13	10	8	11	10	8	11	10	8	11	26.7	26.7	26.7	67.471	617	617;617;617;589;600;617	17	14	21	1.48e-58	1.2772	1.0163	43.155	42	1.1966	1.1237	34.274	42	0.92768	1.05	31.083	42	1.2976	1.0167	45.51	13	1.1553	1.0759	33.635	13	0.92248
R4VCX0;L7VXY8;K1JM28;A0KJK2;R9WNP0;H6VHQ0;H6VHK7;H6VHK5;H6VHC8;H6VH91;H6VHK4	R4VCX0;L7VXY8;K1JM28;A0KJK2	13;13;13;13;5;4;4;4;4;3;3	13;13;13;13;5;4;4;4;4;3;3	13;13;13;13;5;4;4;4;4;3;3	>tr|R4VCX0|R4VCX0_AERHY Citrate synthase OS=Aeromonas hydrophila ML09-119 GN=AHML_10385 PE=3 SV=1;>tr|L7VXY8|L7VXY8_AERHY Citrate synthase OS=Aeromonas hydrophila GN=gltA PE=3 SV=1;>tr|K1JM28|K1JM28_AERHY Citrate synthase OS=Aeromonas hydrophila SSU GN=HMP	11	13	13	13	10	11	9	10	11	9	10	11	9	38.3	38.3	38.3	48.041	428	428;428;428;428;165;154;154;154;154;154;154	13	15	12	9.49e-103	0.51664	0.41075	26.559	37	0.59114	0.56067	31.563	37	1.2326	1.3683	26.898	37	0.58078	0.45695	29.356	13	0.58531	0.5901	35.778	13	1.2316
A0KK68;R4VV36;K1JLV5	A0KK68;R4VV36;K1JLV5	13;12;11	13;12;11	13;12;11	>tr|A0KK68|A0KK68_AERHH Long-chain fatty acid transport protein OS=Aeromonas hydrophila subsp. hydrophila (strain ATCC 7966 / NCIB 9240) GN=AHA_2145 PE=4 SV=1;>tr|R4VV36|R4VV36_AERHY Long-chain fatty acid transport protein OS=Aeromonas hydrophila ML09-119	3	13	13	13	13	10	11	13	10	11	13	10	11	32.9	32.9	32.9	46.992	432	432;432;432	22	22	19	2.98e-87	0.7558	0.63997	54.146	56	0.64618	0.59446	68.124	56	0.85536	0.95531	40.949	56	0.78384	0.63997	61.097	20	0.70409	0.71338	66.353	20	0.88374
R4W1T7;H9XWQ3;H9XWQ2;H9XWN3;H9XWM6;A0KPG3;H9XWP7;H9XWP6;H9XWP1;H9XWP8;K1J9R7;H9XWR4;H9XWR2;H9XWQ6;H9XWQ5;D3UCZ1;F5ARM8;C4TFK1;R9WS94;A2RQA0;A2RQ98;A2RQ92;A2RQ91	R4W1T7;H9XWQ3;H9XWQ2;H9XWN3;H9XWM6;A0KPG3;H9XWP7;H9XWP6;H9XWP1;H9XWP8;K1J9R7;H9XWR4;H9XWR2;H9XWQ6;H9XWQ5;D3UCZ1;F5ARM8	13;13;13;13;13;13;12;12;12;11;10;10;10;10;10;9;7;6;6;5;5;5;5	13;13;13;13;13;13;12;12;12;11;10;10;10;10;10;9;7;6;6;5;5;5;5	13;13;13;13;13;13;12;12;12;11;10;10;10;10;10;9;7;6;6;5;5;5;5	>tr|R4W1T7|R4W1T7_AERHY Protein RecA OS=Aeromonas hydrophila ML09-119 GN=recA PE=3 SV=1;>tr|H9XWQ3|H9XWQ3_AERHY Protein RecA OS=Aeromonas hydrophila subsp. ranae GN=recA PE=3 SV=1;>tr|H9XWQ2|H9XWQ2_AERHY Protein RecA OS=Aeromonas hydrophila GN=recA PE=3 SV	23	13	13	13	7	10	12	7	10	12	7	10	12	37.3	37.3	37.3	37.975	354	354;354;354;354;354;354;354;354;354;353;354;354;354;354;354;239;199;157;187;116;116;116;116	11	14	16	4.05e-57	1.1662	0.97296	37.34	35	0.90239	0.88934	38.352	35	0.84882	0.94531	25.319	35	1.0616	0.80804	45.473	9	0.86568	0.86324	55.513	9	0.89444
K1J4T8;A0KQC3;R4VUK4	K1J4T8;A0KQC3;R4VUK4	13;13;11	13;13;11	13;13;11	>tr|K1J4T8|K1J4T8_AERHY Molybdopterin guanine dinucleotide-containing S/N-oxide reductase OS=Aeromonas hydrophila SSU GN=HMPREF1171_03270 PE=3 SV=1;>tr|A0KQC3|A0KQC3_AERHH Molybdopterin guanine dinucleotide-containing S/N-oxide reductase family protein OS=	3	13	13	13	3	9	9	3	9	9	3	9	9	17.2	17.2	17.2	90.612	826	826;826;826	3	10	9	1.5e-43	0.45502	0.37888	31.194	20	0.2981	0.28455	55.566	20	0.61173	0.66209	54.711	20	0.40622	0.3438	63.062	3	0.362	0.32049	71.25	3	0.35122
R4W2K6;A0KQG5;K1K470	R4W2K6;A0KQG5;K1K470	13;13;9	13;13;9	13;13;9	>tr|R4W2K6|R4W2K6_AERHY Carbamate kinase OS=Aeromonas hydrophila ML09-119 GN=AHML_21560 PE=3 SV=1;>tr|A0KQG5|A0KQG5_AERHH Carbamate kinase OS=Aeromonas hydrophila subsp. hydrophila (strain ATCC 7966 / NCIB 9240) GN=arcC-2 PE=3 SV=1;>tr|K1K470|K1K470_AERHY	3	13	13	13	9	10	8	9	10	8	9	10	8	38.6	38.6	38.6	32.721	308	308;308;308	12	11	10	2.43e-120	0.15483	0.1332	120.89	28	0.13978	0.12906	91.584	27	1.3163	1.4302	141.55	27	0.10215	0.085379	124.46	8	0.093052	0.082885	116.74	8	1.3626
K1JDG1;H9XWE3;H9XWD2;H9XWC7;H9XWB8;H9XWB5;R4VJU0;H9XWD5;H9XWA9;H9XWD9;H9XWD7;H9XWD1;H9XWC4;H9XWC2;H9XWC1;H9XWC0;H9XWB9;H9XWB0;E5F4K5;E5F4K4;A0KG16;H9XWC6;E5F4K3;H9XWB2;H9XWC5;E5F4K2	K1JDG1;H9XWE3;H9XWD2;H9XWC7;H9XWB8;H9XWB5;R4VJU0;H9XWD5;H9XWA9;H9XWD9;H9XWD7;H9XWD1;H9XWC4;H9XWC2;H9XWC1;H9XWC0;H9XWB9;H9XWB0;E5F4K5;E5F4K4;A0KG16;H9XWC6;E5F4K3;H9XWB2;H9XWC5;E5F4K2	13;13;13;13;13;13;12;12;12;12;12;12;12;12;12;12;12;12;12;12;12;11;11;10;10;8	13;13;13;13;13;13;12;12;12;12;12;12;12;12;12;12;12;12;12;12;12;11;11;10;10;8	13;13;13;13;13;13;12;12;12;12;12;12;12;12;12;12;12;12;12;12;12;11;11;10;10;8	>tr|K1JDG1|K1JDG1_AERHY Malate dehydrogenase OS=Aeromonas hydrophila SSU GN=mdh PE=3 SV=1;>tr|H9XWE3|H9XWE3_AERHY Malate dehydrogenase OS=Aeromonas hydrophila subsp. dhakensis GN=mdh PE=3 SV=1;>tr|H9XWD2|H9XWD2_AERHY Malate dehydrogenase OS=Aeromonas hydro	26	13	13	13	12	13	12	12	13	12	12	13	12	48.6	48.6	48.6	32.099	311	311;311;311;311;311;311;311;311;311;311;311;311;311;311;311;311;311;311;311;311;311;311;311;311;311;311	27	23	24	0	0.29345	0.23367	37.828	63	0.25447	0.24712	34.872	63	0.96596	1.0639	46.673	63	0.30953	0.24972	41.385	20	0.25267	0.21779	43.231	20	0.89644
K1JHN1	K1JHN1	13	1	1	>tr|K1JHN1|K1JHN1_AERHY GTP-dependent nucleic acid-binding protein engD OS=Aeromonas hydrophila SSU GN=HMPREF1171_00309 PE=4 SV=1	1	13	1	1	9	11	10	1	1	1	1	1	1	46	2.8	2.8	39.407	363	363	1	2	1	2.77e-101	1.0702	0.91464	112.33	4	0.94436	0.90883	115.72	4	0.93979	1.0092	3.1688	4	1.0428	0.86297	NaN	1	0.98104	0.94807	NaN	1	0.95159
R4VDG6;A0KKL2;K1KAN5	R4VDG6;A0KKL2;K1KAN5	13;11;11	13;11;11	13;11;11	>tr|R4VDG6|R4VDG6_AERHY Aminopeptidase N OS=Aeromonas hydrophila ML09-119 GN=pepN PE=4 SV=1;>tr|A0KKL2|A0KKL2_AERHH Aminopeptidase N OS=Aeromonas hydrophila subsp. hydrophila (strain ATCC 7966 / NCIB 9240) GN=pepN PE=4 SV=1;>tr|K1KAN5|K1KAN5_AERHY Aminopep	3	13	13	13	7	10	11	7	10	11	7	10	11	18.9	18.9	18.9	98.192	874	874;874;874	8	10	16	1.53e-81	0.75178	0.59931	25.769	28	0.77749	0.74881	23.123	28	1.024	1.1649	19.961	28	0.76226	0.57596	17.972	7	0.76356	0.73869	8.9705	7	1.051
R4VNH4;A0KJK0;K1KB80	R4VNH4;A0KJK0;K1KB80	13;11;7	13;11;7	13;11;7	>tr|R4VNH4|R4VNH4_AERHY 3-oxoacyl-ACP synthase OS=Aeromonas hydrophila ML09-119 GN=AHML_10370 PE=3 SV=1;>tr|A0KJK0|A0KJK0_AERHH 3-oxoacyl-[acyl-carrier-protein] synthase I OS=Aeromonas hydrophila subsp. hydrophila (strain ATCC 7966 / NCIB 9240) GN=fabB PE=	3	13	13	13	9	8	11	9	8	11	9	8	11	47.6	47.6	47.6	42.668	403	403;403;403	19	16	21	2.39e-118	0.50033	0.42509	58.34	40	0.39843	0.38764	62.009	39	0.86277	0.97242	35.898	39	0.52763	0.42747	72.635	12	0.39305	0.38359	73.655	12	0.842
R4VPJ4;A0KFR1;K1JGS9	R4VPJ4;A0KFR1;K1JGS9	13;12;8	13;12;8	13;12;8	>tr|R4VPJ4|R4VPJ4_AERHY Exoribonuclease 2 OS=Aeromonas hydrophila ML09-119 GN=rnb PE=3 SV=1;>sp|A0KFR1|RNB_AERHH Exoribonuclease 2 OS=Aeromonas hydrophila subsp. hydrophila (strain ATCC 7966 / NCIB 9240) GN=rnb PE=3 SV=1;>tr|K1JGS9|K1JGS9_AERHY Exoribonucl	3	13	13	13	8	10	12	8	10	12	8	10	12	21.7	21.7	21.7	75.698	673	673;673;673	10	10	16	4.62e-63	0.9862	0.80698	22.684	31	1.0768	0.99327	33.307	31	0.9866	1.0646	20.324	31	0.97302	0.77488	21.901	8	1.1102	1.0664	23.332	8	1.0549
R4VVM4	R4VVM4	13	1	1	>tr|R4VVM4|R4VVM4_AERHY Phosphoglucomutase OS=Aeromonas hydrophila ML09-119 GN=AHML_08530 PE=3 SV=1	1	13	1	1	10	10	10	1	1	1	1	1	1	30.8	1.6	1.6	58.792	549	549	2	1	1	1.77e-99	0.57387	0.47782	9.9806	4	0.43727	0.45121	20.154	4	0.82506	0.94341	15	4	0.53637	0.44277	14.948	2	0.40344	0.42157	33.818	2	0.75217
R4VZ39;A0KLS2;K1J958	R4VZ39;A0KLS2;K1J958	13;11;9	13;11;9	13;11;9	>tr|R4VZ39|R4VZ39_AERHY DEAD box family ATP-dependent RNA helicase OS=Aeromonas hydrophila ML09-119 GN=AHML_14415 PE=4 SV=1;>tr|A0KLS2|A0KLS2_AERHH Putative ATP-dependent RNA helicase RhlE OS=Aeromonas hydrophila subsp. hydrophila (strain ATCC 7966 / NCIB	3	13	13	13	8	8	8	8	8	8	8	8	8	38.3	38.3	38.3	47.79	431	431;408;431	11	10	10	1.52e-67	1.3786	1.0967	48.626	23	1.1368	1.1029	95.784	23	0.86265	1.0011	67.44	23	1.6402	1.3528	36.282	7	1.8618	1.8185	122.82	7	0.96851
R4VAW8;A0KF26;R4VUY4;K1JF41	R4VAW8;A0KF26	12;12;1;1	12;12;1;1	1;1;0;0	>tr|R4VAW8|R4VAW8_AERHY 50S ribosomal protein L22 OS=Aeromonas hydrophila ML09-119 GN=rplV PE=3 SV=1;>sp|A0KF26|RL22_AERHH 50S ribosomal protein L22 OS=Aeromonas hydrophila subsp. hydrophila (strain ATCC 7966 / NCIB 9240) GN=rplV PE=3 SV=1	4	12	12	1	10	10	12	10	10	12	1	1	1	74.6	74.6	6.1	12.366	114	114;114;772;772	62	72	78	1.59e-244	1.5324	1.2389	34.58	170	1.6316	1.577	49.895	169	1.0502	1.203	35.022	170	1.5738	1.2322	36.148	54	1.7073	1.6405	40.474	53	1.0493
R4VAY1;K1K3B0;A0KF36	R4VAY1;K1K3B0;A0KF36	12;12;12	12;12;12	12;12;12	>tr|R4VAY1|R4VAY1_AERHY 50S ribosomal protein L6 OS=Aeromonas hydrophila ML09-119 GN=rplF PE=3 SV=1;>tr|K1K3B0|K1K3B0_AERHY 50S ribosomal protein L6 OS=Aeromonas hydrophila SSU GN=rplF PE=3 SV=1;>sp|A0KF36|RL6_AERHH 50S ribosomal protein L6 OS=Aeromonas hy	3	12	12	12	9	10	11	9	10	11	9	10	11	78	78	78	18.522	177	177;177;177	121	103	83	1.87e-243	1.6927	1.3516	55.346	212	1.3182	1.283	45.693	213	0.77884	0.89594	38.797	213	1.5882	1.3078	61.556	80	1.2577	1.2132	55.631	80	0.79818
R4VP26;K1K2D5;A0KFA7	R4VP26;K1K2D5;A0KFA7	12;12;12	12;12;12	12;12;12	>tr|R4VP26|R4VP26_AERHY Rod shape-determining protein MreB OS=Aeromonas hydrophila ML09-119 GN=AHML_01985 PE=4 SV=1;>tr|K1K2D5|K1K2D5_AERHY Rod shape-determining protein mreB OS=Aeromonas hydrophila SSU GN=HMPREF1171_03898 PE=4 SV=1;>tr|A0KFA7|A0KFA7_AERHH	3	12	12	12	10	11	11	10	11	11	10	11	11	37	37	37	37.029	346	346;346;346	25	24	23	2.7e-106	1.0918	0.88211	33.606	61	0.95522	0.8746	39.084	61	0.87119	0.96358	22.496	61	1.0628	0.81113	40.148	20	0.95221	0.87872	45.039	20	0.89108
R4VT42;A0KGF0;K1JCK7	R4VT42;A0KGF0;K1JCK7	12;12;9	11;11;8	11;11;8	>tr|R4VT42|R4VT42_AERHY Elongation factor 4 OS=Aeromonas hydrophila ML09-119 GN=lepA PE=3 SV=1;>sp|A0KGF0|LEPA_AERHH Elongation factor 4 OS=Aeromonas hydrophila subsp. hydrophila (strain ATCC 7966 / NCIB 9240) GN=lepA PE=3 SV=1;>tr|K1JCK7|K1JCK7_AERHY Elon	3	12	11	11	9	11	11	8	10	10	8	10	10	22.6	21.6	21.6	65.997	597	597;597;597	13	18	17	3.64e-91	1.2964	1.0845	33.983	42	1.0768	1.0504	41.997	42	0.83266	0.93994	30.619	42	1.2001	1.0037	25.725	12	1.0863	1.0495	27.598	12	0.87186
R4VCF3;A0KGI7;K1K197;E1APH3;A5HBV9;E1APH2;E1APH1;A5HBW0;H6UMU5;G8GUC7;F5AR96;F5AR95;E4WMH7;D7F811;F2Q9V3;D4QEC6;D4QEA1;D4QE98;G0LDL0;G0LDJ8;G0LDH9;E1V206;Q5YLS2;A1L0J4;C6GH45;J9QI67;J9QF05;I6T754;Q8GLU6;H6UMQ0;S6CUH7;S6CRG1;S6CRG0;D4QEI7;D4QEB4;D4QE81;D4QEJ5;D4QE99;D4QE97;G0LDI2;A1L0I1;Q8GLU5;A1L0H6;A1L0H5;A1L0H4;A1L0H3;A1L0H2;J9QJF7;J9QI77;J9QHF6;G8GUC4;D4QEL9;D4QE79;A1L0H9;A1L0H7	R4VCF3;A0KGI7;K1K197;E1APH3;A5HBV9	12;12;11;6;6;5;5;5;3;3;3;3;3;3;3;3;3;3;3;3;3;3;3;3;3;3;3;3;3;2;2;2;2;2;2;2;2;2;2;2;2;2;2;2;2;2;2;2;2;2;1;1;1;1;1	12;12;11;6;6;5;5;5;3;3;3;3;3;3;3;3;3;3;3;3;3;3;3;3;3;3;3;3;3;2;2;2;2;2;2;2;2;2;2;2;2;2;2;2;2;2;2;2;2;2;1;1;1;1;1	12;12;11;6;6;5;5;5;3;3;3;3;3;3;3;3;3;3;3;3;3;3;3;3;3;3;3;3;3;2;2;2;2;2;2;2;2;2;2;2;2;2;2;2;2;2;2;2;2;2;1;1;1;1;1	>tr|R4VCF3|R4VCF3_AERHY RNA polymerase sigma factor OS=Aeromonas hydrophila ML09-119 GN=AHML_04255 PE=3 SV=1;>tr|A0KGI7|A0KGI7_AERHH RNA polymerase sigma factor OS=Aeromonas hydrophila subsp. hydrophila (strain ATCC 7966 / NCIB 9240) GN=AHA_0835 PE=3 SV=1;	55	12	12	12	7	8	6	7	8	6	7	8	6	18.3	18.3	18.3	70.244	618	618;618;618;176;293;176;176;293;219;219;219;219;242;242;244;253;253;253;262;262;262;262;272;272;274;279;279;279;281;207;219;219;219;253;253;253;253;253;253;262;268;270;272;272;272;272;272;279;279;279;178;253;253;271;272	8	8	6	2.75e-43	1.4122	1.1409	14.552	21	1.3489	1.2264	65.447	21	0.94445	1.0404	63.583	21	1.2941	1.0605	10.384	7	1.1391	1.0915	83.011	7	0.9265
R4VDI9;A0KHH9;K1JMY4	R4VDI9;A0KHH9;K1JMY4	12;12;10	12;12;10	12;12;10	>tr|R4VDI9|R4VDI9_AERHY Acetyl-CoA carboxylase, carboxyl transferase subunit alpha OS=Aeromonas hydrophila ML09-119 GN=AHML_06330 PE=3 SV=1;>tr|A0KHH9|A0KHH9_AERHH Acetyl-coenzyme A carboxylase carboxyl transferase subunit alpha OS=Aeromonas hydrophila sub	3	12	12	12	8	12	9	8	12	9	8	12	9	46.5	46.5	46.5	35.308	316	316;328;316	8	14	9	1.75e-100	0.84701	0.69679	17.919	29	0.77675	0.73666	34.372	28	0.92039	1.0439	19.362	29	0.84701	0.68323	12.145	7	0.78724	0.73764	13.088	7	0.91313
R4VRT7;A0KHR8;K1JC28	R4VRT7;A0KHR8;K1JC28	12;12;10	12;12;10	12;12;10	>tr|R4VRT7|R4VRT7_AERHY NAD-dependent malic enzyme OS=Aeromonas hydrophila ML09-119 GN=maeA PE=3 SV=1;>sp|A0KHR8|MAO1_AERHH NAD-dependent malic enzyme OS=Aeromonas hydrophila subsp. hydrophila (strain ATCC 7966 / NCIB 9240) GN=maeA PE=3 SV=2;>tr|K1JC28|K1J	3	12	12	12	11	8	8	11	8	8	11	8	8	28.2	28.2	28.2	62.67	564	564;564;564	14	11	11	9.01e-63	0.65706	0.56264	26.17	27	0.5227	0.50506	28.57	27	0.81553	0.89895	21.231	27	0.67902	0.59008	33.575	9	0.51613	0.47217	40.006	9	0.81987
R4VV67;A0KI51;K1JCJ7;CON__Q9N2I2	R4VV67;A0KI51;K1JCJ7	12;12;11;1	12;12;11;1	12;12;11;1	>tr|R4VV67|R4VV67_AERHY Adenylosuccinate lyase OS=Aeromonas hydrophila ML09-119 GN=AHML_07645 PE=4 SV=1;>tr|A0KI51|A0KI51_AERHH Adenylosuccinate lyase OS=Aeromonas hydrophila subsp. hydrophila (strain ATCC 7966 / NCIB 9240) GN=purB PE=4 SV=1;>tr|K1JCJ7|K1J	4	12	12	12	10	9	11	10	9	11	10	9	11	30.9	30.9	30.9	51.186	456	456;456;456;404	11	10	17	1.4e-172	0.86823	0.72249	29.883	37	0.91189	0.86511	41.345	37	1.0233	1.1546	36.565	37	0.82488	0.66021	14.678	11	0.89979	0.86511	36.58	11	1.0127
A0KJ36	A0KJ36	12	1	0	>sp|A0KJ36|HSCA_AERHH Chaperone protein HscA homolog OS=Aeromonas hydrophila subsp. hydrophila (strain ATCC 7966 / NCIB 9240) GN=hscA PE=3 SV=1	1	12	1	0	10	10	7	0	1	0	0	0	0	23.7	1.6	0	65.304	615	615		1		1.4e-76	1.36	1.146	NaN	1	1.0925	1.0185	NaN	1	0.85198	0.95489	NaN	1	NaN	NaN	NaN	0	NaN	NaN	NaN	0	NaN
R4VCQ1;A0KJ91;K1KBQ9	R4VCQ1;A0KJ91;K1KBQ9	12;12;11	12;12;11	12;12;11	>tr|R4VCQ1|R4VCQ1_AERHY GTP cyclohydrolase-2 OS=Aeromonas hydrophila ML09-119 GN=ribA PE=3 SV=1;>sp|A0KJ91|RIBA_AERHH GTP cyclohydrolase-2 OS=Aeromonas hydrophila subsp. hydrophila (strain ATCC 7966 / NCIB 9240) GN=ribA PE=3 SV=1;>tr|K1KBQ9|K1KBQ9_AERHY GT	3	12	12	12	10	9	9	10	9	9	10	9	9	72.6	72.6	72.6	21.671	197	197;197;197	15	10	13	2.59e-74	0.84797	0.68548	34.488	29	0.71538	0.71546	83.482	29	0.91239	1.0404	67.221	29	0.92522	0.70493	38.259	10	0.94294	0.88259	78.036	10	1.1175
R4VFT1;A0KJK7;K1JM31	R4VFT1;A0KJK7;K1JM31	12;12;11	12;12;11	12;12;11	>tr|R4VFT1|R4VFT1_AERHY 2-oxoglutarate dehydrogenase E1 component OS=Aeromonas hydrophila ML09-119 GN=sucA PE=4 SV=1;>tr|A0KJK7|A0KJK7_AERHH 2-oxoglutarate dehydrogenase, E1 component OS=Aeromonas hydrophila subsp. hydrophila (strain ATCC 7966 / NCIB 9240)	3	12	12	12	7	8	8	7	8	8	7	8	8	15	15	15	104.98	936	936;958;936	7	9	10	5.87e-39	0.6422	0.54346	45.703	21	0.59735	0.59186	73.987	21	0.95979	1.076	95.11	21	0.62595	0.50199	36.242	7	0.75013	0.75848	33.348	7	0.95979
R4VE24;A0KK60;K1JB86	R4VE24;A0KK60;K1JB86	12;12;10	12;12;10	12;12;10	>tr|R4VE24|R4VE24_AERHY L-serine ammonia-lyase OS=Aeromonas hydrophila ML09-119 GN=AHML_12355 PE=4 SV=1;>tr|A0KK60|A0KK60_AERHH L-serine ammonia-lyase OS=Aeromonas hydrophila subsp. hydrophila (strain ATCC 7966 / NCIB 9240) GN=sdaA-1 PE=4 SV=1;>tr|K1JB86|K	3	12	12	12	6	9	11	6	9	11	6	9	11	28.9	28.9	28.9	49.224	456	456;456;456	7	12	15	6.65e-87	1.3632	1.1101	33.463	30	1.377	1.2864	51.351	30	1.0044	1.1037	38.067	30	1.2865	1.1014	16.2	5	1.3184	1.2847	50.078	5	0.97821
R4VDK4;A0KKH3	R4VDK4;A0KKH3	12;12	12;12	3;3	>tr|R4VDK4|R4VDK4_AERHY Malonyl CoA-acyl carrier protein transacylase OS=Aeromonas hydrophila ML09-119 GN=AHML_11685 PE=3 SV=1;>tr|A0KKH3|A0KKH3_AERHH Malonyl CoA-acyl carrier protein transacylase OS=Aeromonas hydrophila subsp. hydrophila (strain ATCC 7966	2	12	12	3	8	9	10	8	9	10	2	3	2	52.4	52.4	17.4	32.709	311	311;311	16	16	20	2.38e-121	0.87534	0.71563	33.738	46	0.81905	0.80601	21.618	45	0.94388	1.0703	27.664	44	0.85278	0.69778	39.761	13	0.79754	0.80485	23.046	13	0.96543
R4VG75;K1JAP6;A0KKP6;REV__R4VIN7	R4VG75;K1JAP6;A0KKP6	12;12;12;1	12;12;12;1	11;11;11;1	>tr|R4VG75|R4VG75_AERHY 50S ribosomal protein L20 OS=Aeromonas hydrophila ML09-119 GN=rplT PE=3 SV=1;>tr|K1JAP6|K1JAP6_AERHY 50S ribosomal protein L20 OS=Aeromonas hydrophila SSU GN=rplT PE=3 SV=1;>sp|A0KKP6|RL20_AERHH 50S ribosomal protein L20 OS=Aeromona	4	12	12	11	9	11	11	9	11	11	9	10	10	51.7	51.7	46.6	13.426	118	118;118;118;322	21	22	23	7.1e-46	1.1385	0.91224	32.376	64	2.3026	2.2604	41.405	64	2.0047	2.3369	19.911	64	1.1227	0.86242	26.296	20	2.3026	2.3001	35.198	20	1.9018
R4VXT4;A0KN49;K1JQC9	R4VXT4;A0KN49;K1JQC9	12;12;10	12;12;10	12;12;10	>tr|R4VXT4|R4VXT4_AERHY Fumarate reductase iron-sulfur subunit OS=Aeromonas hydrophila ML09-119 GN=AHML_17195 PE=4 SV=1;>tr|A0KN49|A0KN49_AERHH Fumarate reductase iron-sulfur protein OS=Aeromonas hydrophila subsp. hydrophila (strain ATCC 7966 / NCIB 9240)	3	12	12	12	11	8	6	11	8	6	11	8	6	55.7	55.7	55.7	27.682	244	244;244;244	18	10	13	1.26e-106	0.23517	0.18549	74.895	34	0.19143	0.19558	67.846	33	0.57056	0.62453	67.902	33	0.23517	0.18549	68.012	14	0.22509	0.22436	53.146	13	0.79734
R4VJI4;A0KNC4;K1JQ47	R4VJI4;A0KNC4;K1JQ47	12;12;10	12;12;10	12;12;10	>tr|R4VJI4|R4VJI4_AERHY Succinyl-CoA synthetase subunit alpha OS=Aeromonas hydrophila ML09-119 GN=AHML_17560 PE=4 SV=1;>tr|A0KNC4|A0KNC4_AERHH Succinyl-CoA synthetase, alpha subunit OS=Aeromonas hydrophila subsp. hydrophila (strain ATCC 7966 / NCIB 9240) G	3	12	12	12	10	7	10	10	7	10	10	7	10	39.5	39.5	39.5	49.206	453	453;460;454	10	7	11	8.01e-96	0.13246	0.11048	43.016	21	0.1506	0.14029	83.774	21	0.95464	1.0914	69.768	21	0.15645	0.12702	48.547	7	0.13197	0.13087	136.72	7	0.80785
R4VSJ8;C0M164;A0KNH4	R4VSJ8;C0M164;A0KNH4	12;12;12	1;1;1	1;1;1	>tr|R4VSJ8|R4VSJ8_AERHY Serine hydroxymethyltransferase OS=Aeromonas hydrophila ML09-119 GN=glyA PE=3 SV=1;>tr|C0M164|C0M164_AERHY Serine hydroxymethyltransferase OS=Aeromonas hydrophila subsp. hydrophila GN=glyA PE=3 SV=1;>sp|A0KNH4|GLYA_AERHH Serine hydr	3	12	1	1	9	7	8	1	1	0	1	1	0	33.1	1.9	1.9	45.514	417	417;417;417	1	1		3.68e-70	0.94725	0.78416	77.822	2	0.57198	0.53063	9.3451	2	0.60456	0.66884	73.639	2	0.55772	0.4523	NaN	1	0.5682	0.56687	NaN	1	1.0213
R4VYG5;A0KNX2;A7KAV1;K1JG32;Q84BL0;Q848R8	R4VYG5;A0KNX2;A7KAV1;K1JG32	12;12;12;9;4;4	12;12;12;9;4;4	12;12;12;9;4;4	>tr|R4VYG5|R4VYG5_AERHY UTP-glucose-1-phosphate uridylyltransferase OS=Aeromonas hydrophila ML09-119 GN=AHML_18560 PE=4 SV=1;>tr|A0KNX2|A0KNX2_AERHH UTP-glucose-1-phosphate uridylyltransferase OS=Aeromonas hydrophila subsp. hydrophila (strain ATCC 7966 / N	6	12	12	12	9	12	12	9	12	12	9	12	12	37.7	37.7	37.7	32.955	297	297;297;303;303;297;299	19	20	20	2.26e-102	0.74723	0.59638	69.003	50	0.65392	0.64602	47.964	50	0.87885	0.99779	46.098	50	0.74242	0.58221	22.954	14	0.60831	0.57302	42.151	14	0.85311
R4VU68;K1J5V2;A0KPZ3	R4VU68;K1J5V2;A0KPZ3	12;12;12	12;12;12	12;12;12	>tr|R4VU68|R4VU68_AERHY 50S ribosomal protein L13 OS=Aeromonas hydrophila ML09-119 GN=rplM PE=3 SV=1;>tr|K1J5V2|K1J5V2_AERHY 50S ribosomal protein L13 OS=Aeromonas hydrophila SSU GN=rplM PE=3 SV=1;>sp|A0KPZ3|RL13_AERHH 50S ribosomal protein L13 OS=Aeromona	3	12	12	12	12	12	12	12	12	12	12	12	12	74.6	74.6	74.6	15.794	142	142;142;142	71	66	68	3.78e-173	1.7296	1.3986	37.617	182	1.7162	1.6026	47.787	183	0.99111	1.1402	29.148	182	1.7089	1.3742	25.188	65	1.7743	1.639	39.424	65	0.99773
R4VUN7;K1J864;A0KQF4	R4VUN7;K1J864;A0KQF4	12;12;12	12;12;12	12;12;12	>tr|R4VUN7|R4VUN7_AERHY NAD(P) transhydrogenase subunit alpha OS=Aeromonas hydrophila ML09-119 GN=pntA PE=3 SV=1;>tr|K1J864|K1J864_AERHY NAD(P) transhydrogenase subunit alpha OS=Aeromonas hydrophila SSU GN=HMPREF1171_03301 PE=3 SV=1;>tr|A0KQF4|A0KQF4_AERHH	3	12	12	12	10	12	11	10	12	11	10	12	11	28.3	28.3	28.3	53.082	508	508;508;508	15	16	18	9.24e-185	0.70234	0.56486	72.201	47	0.61066	0.5931	19.614	47	0.95083	1.0557	66.202	47	0.64207	0.53915	27.215	15	0.60172	0.5931	21.85	15	0.95292
K1JE08	K1JE08	12	12	0	>tr|K1JE08|K1JE08_AERHY Serine hydroxymethyltransferase OS=Aeromonas hydrophila SSU GN=glyA PE=3 SV=1	1	12	12	0	9	7	8	9	7	8	0	0	0	32.6	32.6	0	45.571	417	417	12	9	11	2.59e-69	0.60828	0.4974	34.678	25	0.55216	0.53343	30.808	25	0.94371	1.0709	23.892	25	0.60828	0.49221	33.848	9	0.60026	0.58825	35.291	9	0.92942
K1JGL1	K1JGL1	12	12	2	>tr|K1JGL1|K1JGL1_AERHY Uncharacterized protein OS=Aeromonas hydrophila SSU GN=HMPREF1171_00543 PE=4 SV=1	1	12	12	2	10	8	9	10	8	9	2	1	1	47.8	47.8	10.2	40.176	383	383	13	10	10	3.66e-275	0.094067	0.074382	86.939	29	0.10411	0.1015	53.58	28	0.92834	1.0618	68.44	28	0.1631	0.13148	98.958	12	0.10179	0.097553	61.68	12	0.83329
K1JPE0	K1JPE0	12	12	0	>tr|K1JPE0|K1JPE0_AERHY Chaperone protein HscA homolog OS=Aeromonas hydrophila SSU GN=hscA PE=3 SV=1	1	12	12	0	11	10	8	11	10	8	0	0	0	24.9	24.9	0	65.22	615	615	22	13	11	8.82e-86	1.4933	1.2617	21.15	43	1.3177	1.3531	28.439	43	0.93164	1.0363	23.065	43	1.482	1.2251	24.936	21	1.242	1.3107	25.885	21	0.92397
Q8GQK2;C4TIY6	Q8GQK2;C4TIY6	12;10	1;1	1;1	>tr|Q8GQK2|Q8GQK2_AERHY DNA gyrase subunit B (Fragment) OS=Aeromonas hydrophila GN=gyrB PE=3 SV=1;>tr|C4TIY6|C4TIY6_AERHY DNA gyrase subunit beta (Fragment) OS=Aeromonas hydrophila GN=gyrB PE=3 SV=1	2	12	1	1	6	9	10	0	1	1	0	1	1	36	3.5	3.5	41.029	372	372;339		2	1	1.78e-192	1.0734	0.86799	1.3371	2	0.77408	0.77697	8.1225	2	0.73402	0.86192	6.5139	2	NaN	NaN	NaN	0	NaN	NaN	NaN	0	NaN
R4VDG9;A0KKK7;K1KAP3	R4VDG9;A0KKK7;K1KAP3	12;11;8	12;11;8	12;11;8	>tr|R4VDG9|R4VDG9_AERHY Ribosomal RNA large subunit methyltransferase K/L OS=Aeromonas hydrophila ML09-119 GN=rlmL PE=3 SV=1;>sp|A0KKK7|RLMKL_AERHH Ribosomal RNA large subunit methyltransferase K/L OS=Aeromonas hydrophila subsp. hydrophila (strain ATCC 796	3	12	12	12	9	10	9	9	10	9	9	10	9	19.9	19.9	19.9	81.896	723	723;717;722	13	16	14	1.35e-132	1.2922	1.054	50.721	40	1.1505	1.1704	68.903	40	0.90417	1.0082	25.888	40	1.3382	1.0792	31.812	12	1.1604	1.2006	43.557	12	0.90305
R4VKE8;A0KGL5;K1JGE5	R4VKE8;A0KGL5	12;11;5	12;11;5	12;11;5	>tr|R4VKE8|R4VKE8_AERHY RNA polymerase-associated protein RapA OS=Aeromonas hydrophila ML09-119 GN=rapA PE=3 SV=1;>sp|A0KGL5|RAPA_AERHH RNA polymerase-associated protein RapA OS=Aeromonas hydrophila subsp. hydrophila (strain ATCC 7966 / NCIB 9240) GN=rapA	3	12	12	12	6	7	9	6	7	9	6	7	9	15	15	15	107.37	955	955;955;955	10	9	10	9.58e-74	1.3869	1.1387	34.631	26	1.2065	1.1372	33.895	26	0.87212	0.9677	22.77	26	1.1	0.92227	29.393	7	0.99152	0.94838	36.151	7	0.84825
R4VR90	R4VR90	12	12	12	>tr|R4VR90|R4VR90_AERHY Polysaccharide export protein OS=Aeromonas hydrophila ML09-119 GN=AHML_15490 PE=4 SV=1	1	12	12	12	9	6	9	9	6	9	9	6	9	15	15	15	94.702	874	874	11	6	9	1.08e-55	1.2527	1.03	53.452	24	1.1248	1.1412	56.65	24	0.99435	1.1224	20.465	24	1.2184	0.99235	66.173	10	1.1128	0.97539	59.483	10	0.94711
R4VTF5;A0KIZ5;K1JD94	R4VTF5;A0KIZ5;K1JD94	12;11;10	12;11;10	12;11;10	>tr|R4VTF5|R4VTF5_AERHY Inositol-1-monophosphatase OS=Aeromonas hydrophila ML09-119 GN=AHML_09475 PE=4 SV=1;>tr|A0KIZ5|A0KIZ5_AERHH Inositol-1-monophosphatase OS=Aeromonas hydrophila subsp. hydrophila (strain ATCC 7966 / NCIB 9240) GN=AHA_1710 PE=4 SV=1;>t	3	12	12	12	10	12	12	10	12	12	10	12	12	57.3	57.3	57.3	29.152	267	267;284;267	30	32	29	1.38e-255	0.84245	0.68337	59.331	68	0.92325	0.89278	53.47	67	1.1052	1.2528	34.237	67	0.8412	0.68739	71.102	20	1.026	0.96877	73.393	20	1.3
R4VYZ1;A0KPC3;K1K5Y4	R4VYZ1;A0KPC3;K1K5Y4	12;11;11	12;11;11	12;11;11	>tr|R4VYZ1|R4VYZ1_AERHY ATP-dependent RNA helicase SrmB OS=Aeromonas hydrophila ML09-119 GN=AHML_19310 PE=4 SV=1;>tr|A0KPC3|A0KPC3_AERHH ATP-dependent RNA helicase SrmB OS=Aeromonas hydrophila subsp. hydrophila (strain ATCC 7966 / NCIB 9240) GN=AHA_3668 PE	3	12	12	12	6	5	11	6	5	11	6	5	11	41.5	41.5	41.5	45.673	407	407;407;407	10	10	17	2.36e-91	1.227	1.018	33.951	23	1.3257	1.1469	47.18	23	0.93778	1.0305	38.452	23	1.2172	1.0274	40.883	7	1.5	1.4361	59.209	7	1.0163
R4V820;K1JIE3;A0KF20	R4V820;K1JIE3;A0KF20	11;11;11	11;11;11	11;11;11	>tr|R4V820|R4V820_AERHY 30S ribosomal protein S10 OS=Aeromonas hydrophila ML09-119 GN=rpsJ PE=3 SV=1;>tr|K1JIE3|K1JIE3_AERHY 30S ribosomal protein S10 OS=Aeromonas hydrophila SSU GN=rpsJ PE=3 SV=1;>tr|A0KF20|A0KF20_AERHH 30S ribosomal protein S10 OS=Aeromo	3	11	11	11	10	11	10	10	11	10	10	11	10	64.1	64.1	64.1	11.752	103	103;103;134	47	40	38	5.27e-155	1.7202	1.2362	32.025	92	1.4549	1.3475	39.55	92	0.90149	1.0341	24.737	92	1.7596	1.373	33.762	34	1.4729	1.457	42.08	34	0.90236
R4VAX4;K1K3A5;A0KF31	R4VAX4;K1K3A5;A0KF31	11;11;11	11;11;11	11;11;11	>tr|R4VAX4|R4VAX4_AERHY 50S ribosomal protein L14 OS=Aeromonas hydrophila ML09-119 GN=rplN PE=3 SV=1;>tr|K1K3A5|K1K3A5_AERHY 50S ribosomal protein L14 OS=Aeromonas hydrophila SSU GN=rplN PE=3 SV=1;>sp|A0KF31|RL14_AERHH 50S ribosomal protein L14 OS=Aeromona	3	11	11	11	10	10	11	10	10	11	10	10	11	77	77	77	13.403	122	122;122;122	62	43	36	4.78e-209	1.856	1.469	23.978	96	1.7864	1.5968	29.51	96	0.92993	1.0142	27.42	95	1.833	1.469	18.001	36	1.8498	1.7045	30.67	36	0.93512
R4VNV2;K1J456;A0KF42	R4VNV2;K1J456;A0KF42	11;11;11	11;11;11	11;11;11	>tr|R4VNV2|R4VNV2_AERHY 30S ribosomal protein S13 OS=Aeromonas hydrophila ML09-119 GN=rpsM PE=3 SV=1;>tr|K1J456|K1J456_AERHY 30S ribosomal protein S13 OS=Aeromonas hydrophila SSU GN=rpsM PE=3 SV=1;>sp|A0KF42|RS13_AERHH 30S ribosomal protein S13 OS=Aeromona	3	11	11	11	10	10	10	10	10	10	10	10	10	63.6	63.6	63.6	13.2	118	118;118;118	82	68	68	7.79e-121	1.7173	1.3566	50.302	174	1.8458	1.7233	48.764	174	1.1759	1.3439	47.744	174	1.7343	1.3544	57.16	63	1.9291	1.701	48.681	63	1.1816
R4VBU6;A0KFY1;K1JGY5	R4VBU6;A0KFY1;K1JGY5	11;11;9	11;11;9	11;11;9	>tr|R4VBU6|R4VBU6_AERHY Aromatic amino acid aminotransferase OS=Aeromonas hydrophila ML09-119 GN=AHML_03205 PE=4 SV=1;>tr|A0KFY1|A0KFY1_AERHH Aromatic-amino-acid aminotransferase OS=Aeromonas hydrophila subsp. hydrophila (strain ATCC 7966 / NCIB 9240) GN=A	3	11	11	11	5	8	8	5	8	8	5	8	8	36.9	36.9	36.9	43.777	398	398;398;398	8	11	10	7.62e-140	0.65312	0.53836	63.447	23	0.60996	0.61018	83.244	23	0.97616	1.1006	65.39	23	0.57104	0.45406	83.252	6	0.59645	0.57178	80.434	6	1.0171
R4VAF7;A0KHC0;K1K8V0	R4VAF7;A0KHC0;K1K8V0	11;11;10	11;11;10	11;11;10	>tr|R4VAF7|R4VAF7_AERHY Outer membrane protein OS=Aeromonas hydrophila ML09-119 GN=AHML_06025 PE=4 SV=1;>tr|A0KHC0|A0KHC0_AERHH Outer membrane protein OS=Aeromonas hydrophila subsp. hydrophila (strain ATCC 7966 / NCIB 9240) GN=AHA_1130 PE=4 SV=1;>tr|K1K8V0	3	11	11	11	11	10	10	11	10	10	11	10	10	42.5	42.5	42.5	32.061	280	280;280;280	20	15	14	1.57e-64	0.4845	0.39845	61.852	48	0.3945	0.36866	98.217	47	0.7106	0.78107	82.088	47	0.48407	0.37087	54.083	19	0.40101	0.36957	92.53	19	0.71784
A0KIA0;R4VEK5	A0KIA0;R4VEK5	11;10	1;1	1;1	>tr|A0KIA0|A0KIA0_AERHH 1,3-propanediol dehydrogenase OS=Aeromonas hydrophila subsp. hydrophila (strain ATCC 7966 / NCIB 9240) GN=AHA_1463 PE=4 SV=1;>tr|R4VEK5|R4VEK5_AERHY 1,3-propanediol dehydrogenase OS=Aeromonas hydrophila ML09-119 GN=AHML_08140 PE=4 S	2	11	1	1	9	8	9	1	1	1	1	1	1	41	3.4	3.4	40.129	383	383;383	2	2	1	1.78e-297	0.25681	0.21112	58.083	5	0.20606	0.21391	56.656	5	0.70728	0.80367	12.257	5	0.19883	0.15906	40.039	2	0.1389	0.13517	64.912	2	0.69859
A0KIT8;R4VC47;K1JP23;R4V7N9;K1J4D5;A0KEK7	A0KIT8;R4VC47;K1JP23	11;9;9;1;1;1	11;9;9;1;1;1	11;9;9;1;1;1	>tr|A0KIT8|A0KIT8_AERHH Glycerophosphoryl diester phosphodiesterase OS=Aeromonas hydrophila subsp. hydrophila (strain ATCC 7966 / NCIB 9240) GN=AHA_1653 PE=4 SV=1;>tr|R4VC47|R4VC47_AERHY Glycerophosphodiester phosphodiesterase OS=Aeromonas hydrophila ML09-	6	11	11	11	4	6	8	4	6	8	4	6	8	40.4	40.4	40.4	40.239	359	359;359;359;412;412;412	6	9	11	1.82e-51	0.56413	0.48215	57.12	19	0.30679	0.30855	64.221	19	0.58466	0.64586	28.059	19	0.57674	0.48929	70.857	6	0.40385	0.40086	74.82	6	0.79155
A0KIX6	A0KIX6	11	11	1	>tr|A0KIX6|A0KIX6_AERHH NADH dehydrogenase OS=Aeromonas hydrophila subsp. hydrophila (strain ATCC 7966 / NCIB 9240) GN=AHA_1691 PE=4 SV=1	1	11	11	1	5	8	8	5	8	8	0	1	1	20.8	20.8	1.8	60.834	562	562	5	10	9	5.34e-49	1.0201	0.82355	118.05	22	0.77841	0.74697	113.86	22	0.87204	0.98562	36.774	22	0.82496	0.65337	51.223	4	0.79939	0.82578	44.698	4	0.88425
R4VFA7;A0KJ17;K1JSL2	R4VFA7;A0KJ17;K1JSL2	11;11;10	11;11;10	11;11;10	>tr|R4VFA7|R4VFA7_AERHY Alkyl hydroperoxide reductase OS=Aeromonas hydrophila ML09-119 GN=AHML_09565 PE=4 SV=1;>tr|A0KJ17|A0KJ17_AERHH Alkyl hydroperoxide reductase subunit C OS=Aeromonas hydrophila subsp. hydrophila (strain ATCC 7966 / NCIB 9240) GN=AHA_1	3	11	11	11	11	10	11	11	10	11	11	10	11	57.4	57.4	57.4	20.645	188	188;188;188	38	25	36	3.93e-183	0.98364	0.79111	37.693	88	1.0882	1.0253	44.812	87	1.0522	1.2117	21.033	88	1.046	0.83573	33.038	33	1.1164	1.1533	42.254	33	1.0472
A0KJE3;R4VFN0	A0KJE3;R4VFN0	11;10	11;10	3;2	>tr|A0KJE3|A0KJE3_AERHH Thioredoxin reductase OS=Aeromonas hydrophila subsp. hydrophila (strain ATCC 7966 / NCIB 9240) GN=trxB PE=3 SV=1;>tr|R4VFN0|R4VFN0_AERHY Thioredoxin reductase OS=Aeromonas hydrophila ML09-119 GN=AHML_10090 PE=3 SV=1	2	11	11	3	10	8	10	10	8	10	2	1	3	42.2	42.2	11.5	42.663	393	393;316	22	12	19	2.95e-144	1.0026	0.84267	18.484	42	0.96962	0.91068	26.008	42	0.95699	1.074	12.384	42	0.99666	0.84068	20.684	17	0.93674	0.88744	29.031	17	0.90259
A0KKV4;R4VNU0;K1KAC1	A0KKV4;R4VNU0;K1KAC1	11;10;9	11;10;9	10;9;8	>tr|A0KKV4|A0KKV4_AERHH Triosephosphate isomerase OS=Aeromonas hydrophila subsp. hydrophila (strain ATCC 7966 / NCIB 9240) GN=tpiA-1 PE=3 SV=1;>tr|R4VNU0|R4VNU0_AERHY Triosephosphate isomerase OS=Aeromonas hydrophila ML09-119 GN=tpiA PE=3 SV=1;>tr|K1KAC1|K	3	11	11	10	9	10	11	9	10	11	8	9	10	64.5	64.5	61.4	25.901	251	251;251;251	33	27	24	0	0.40909	0.34062	50.56	70	0.3249	0.32581	65.163	69	0.83429	0.93955	55.554	69	0.40909	0.34062	61.325	26	0.35124	0.3464	94.5	26	0.82619
R4VG26;A0KKV5;K1JPM8	R4VG26;A0KKV5;K1JPM8	11;11;8	11;11;8	11;11;8	>tr|R4VG26|R4VG26_AERHY 6-phosphofructokinase OS=Aeromonas hydrophila ML09-119 GN=pfkA PE=3 SV=1;>tr|A0KKV5|A0KKV5_AERHH 6-phosphofructokinase OS=Aeromonas hydrophila subsp. hydrophila (strain ATCC 7966 / NCIB 9240) GN=pfkA PE=3 SV=1;>tr|K1JPM8|K1JPM8_AERH	3	11	11	11	10	7	9	10	7	9	10	7	9	33.7	33.7	33.7	34.917	323	323;323;323	18	19	21	1.83e-80	0.44774	0.37282	57.135	45	0.39019	0.347	70.084	45	0.94824	1.0034	60.334	45	0.36323	0.29856	44.575	16	0.40625	0.39165	36.552	16	1.003
R4VX01;A0KKX1;K1JQH8	R4VX01;A0KKX1;K1JQH8	11;11;9	9;9;7	9;9;7	>tr|R4VX01|R4VX01_AERHY ATP-dependent RNA helicase RhlE OS=Aeromonas hydrophila ML09-119 GN=AHML_10930 PE=4 SV=1;>tr|A0KKX1|A0KKX1_AERHH Putative ATP-dependent RNA helicase RhlE OS=Aeromonas hydrophila subsp. hydrophila (strain ATCC 7966 / NCIB 9240) GN=AH	3	11	9	9	7	8	9	5	7	7	5	7	7	31.2	27.3	27.3	50.268	461	461;461;459	9	8	11	3.46e-58	1.4073	1.2205	31.429	19	1.4454	1.331	38.024	19	1.0232	1.1668	20.984	19	1.3103	1.0346	25.239	5	1.3049	1.2752	20.845	5	1.0799
R4VNP5;K1KBD7;A0KKZ8	R4VNP5;K1KBD7;A0KKZ8	11;11;11	11;11;11	11;11;11	>tr|R4VNP5|R4VNP5_AERHY Fumarate hydratase OS=Aeromonas hydrophila ML09-119 GN=AHML_10795 PE=4 SV=1;>tr|K1KBD7|K1KBD7_AERHY Hydrolyase, tartrate alpha subunit/fumarate domain-containing protein, Fe-S type OS=Aeromonas hydrophila SSU GN=HMPREF1171_01109 PE=	3	11	11	11	9	9	7	9	9	7	9	9	7	28.8	28.8	28.8	54.479	507	507;507;598	10	11	9	7.25e-65	0.42205	0.3619	77.209	25	0.34494	0.33674	125.18	25	0.8431	0.90665	75.426	25	0.45166	0.37589	110.49	8	0.42049	0.41005	195.35	8	0.82923
R4VVG6;A0KL52;K1K9M5	R4VVG6;A0KL52;K1K9M5	11;11;10	11;11;10	11;11;10	>tr|R4VVG6|R4VVG6_AERHY Adenylate kinase OS=Aeromonas hydrophila ML09-119 GN=adk PE=3 SV=1;>sp|A0KL52|KAD_AERHH Adenylate kinase OS=Aeromonas hydrophila subsp. hydrophila (strain ATCC 7966 / NCIB 9240) GN=adk PE=3 SV=1;>tr|K1K9M5|K1K9M5_AERHY Adenylate kin	3	11	11	11	10	10	10	10	10	10	10	10	10	58.4	58.4	58.4	23.112	214	214;214;214	16	16	16	2.4e-112	0.9452	0.75008	38.616	41	0.78064	0.75448	34.556	41	0.83797	0.97309	30.996	41	0.89501	0.69308	37.066	14	0.80435	0.81832	26.671	14	0.87911
K1K7G1;A0KLY2;R4VI62	K1K7G1;A0KLY2;R4VI62	11;11;10	11;11;10	11;11;10	>tr|K1K7G1|K1K7G1_AERHY Lipid A export permease/ATP-binding protein MsbA OS=Aeromonas hydrophila SSU GN=HMPREF1171_01925 PE=3 SV=1;>tr|A0KLY2|A0KLY2_AERHH Lipid A export permease/ATP-binding protein MsbA OS=Aeromonas hydrophila subsp. hydrophila (strain AT	3	11	11	11	7	8	6	7	8	6	7	8	6	23.9	23.9	23.9	64.865	589	589;589;589	9	9	7	1.86e-85	1.704	1.3303	59.516	21	1.2204	1.0595	69.349	21	0.66416	0.76688	41.68	21	1.7173	1.3743	89.34	8	1.3199	1.3299	78.699	8	0.76339
R4VX17;A0KMF0;K1JIV9	R4VX17;A0KMF0;K1JIV9	11;11;7	11;11;7	11;11;7	>tr|R4VX17|R4VX17_AERHY Twin-arginine translocation pathway signal OS=Aeromonas hydrophila ML09-119 GN=AHML_15920 PE=4 SV=1;>tr|A0KMF0|A0KMF0_AERHH Twin-arginine translocation pathway signal OS=Aeromonas hydrophila subsp. hydrophila (strain ATCC 7966 / NCI	3	11	11	11	8	11	8	8	11	8	8	11	8	22.5	22.5	22.5	70.788	641	641;641;641	9	12	8	2.68e-63	1.1789	0.96399	31.141	27	1.0643	0.9757	29.658	27	0.88625	1.0191	16.649	27	1.106	0.84631	16.478	9	1.0398	1.059	16.416	9	0.82034
R4VIS5;A0KMJ7;R4VZF7;K1JHH1;A0KJX6	R4VIS5;A0KMJ7	11;11;1;1;1	11;11;1;1;1	5;5;0;0;0	>tr|R4VIS5|R4VIS5_AERHY DNA-binding protein StpA OS=Aeromonas hydrophila ML09-119 GN=AHML_16160 PE=4 SV=1;>tr|A0KMJ7|A0KMJ7_AERHH DNA-binding protein StpA OS=Aeromonas hydrophila subsp. hydrophila (strain ATCC 7966 / NCIB 9240) GN=AHA_2994 PE=4 SV=1	5	11	11	5	9	10	6	9	10	6	4	5	3	58.1	58.1	25.7	15.534	136	136;136;135;136;136	14	17	10	2.86e-75	1.7067	1.3696	28.524	37	1.5289	1.5118	32.015	37	0.93262	1.036	33.974	37	1.7382	1.4023	28.081	14	1.4642	1.4427	26.821	14	0.8695
K1JTB5;R4VSG8;A0KNE1	K1JTB5;R4VSG8;A0KNE1	11;11;11	11;11;11	11;11;11	>tr|K1JTB5|K1JTB5_AERHY tRNA pseudouridine synthase B OS=Aeromonas hydrophila SSU GN=truB PE=3 SV=1;>tr|R4VSG8|R4VSG8_AERHY tRNA pseudouridine synthase B OS=Aeromonas hydrophila ML09-119 GN=truB PE=3 SV=1;>tr|A0KNE1|A0KNE1_AERHH tRNA pseudouridine synthase	3	11	11	11	8	9	9	8	9	9	8	9	9	44	44	44	35.01	316	316;319;332	10	12	13	2.8e-123	2.6076	2.1039	41.431	33	2.3525	2.2943	56.124	33	0.96495	1.0871	19.235	33	2.7631	2.1843	52.569	8	2.5018	2.2001	67.838	8	0.99889
R4VGV2;A0KNF4;K1JE25	R4VGV2;A0KNF4;K1JE25	11;11;9	11;11;9	11;11;9	>tr|R4VGV2|R4VGV2_AERHY Transcription elongation factor OS=Aeromonas hydrophila ML09-119 GN=AHML_17715 PE=3 SV=1;>tr|A0KNF4|A0KNF4_AERHH Transcription elongation factor GreA OS=Aeromonas hydrophila subsp. hydrophila (strain ATCC 7966 / NCIB 9240) GN=greA P	3	11	11	11	7	9	9	7	9	9	7	9	9	74.7	74.7	74.7	17.715	158	158;158;158	10	16	13	2.86e-69	1.0082	0.83334	47.612	34	0.75109	0.73968	47.563	34	0.84567	0.96527	30.994	34	0.92973	0.7275	54.4	9	0.74212	0.73736	48.307	9	0.87584
A0KNK6;K1JT59;R4W0Z3	A0KNK6;K1JT59;R4W0Z3	11;8;7	11;8;7	10;7;6	>sp|A0KNK6|RF2_AERHH Peptide chain release factor 2 OS=Aeromonas hydrophila subsp. hydrophila (strain ATCC 7966 / NCIB 9240) GN=prfB PE=3 SV=1;>tr|K1JT59|K1JT59_AERHY Peptide chain release factor 2 OS=Aeromonas hydrophila SSU GN=HMPREF1171_00099 PE=3 SV=1;	3	11	11	10	9	7	9	9	7	9	8	6	8	31.8	31.8	31.8	41.063	365	365;300;248	12	9	10	5.95e-87	1.3842	1.1607	26.386	27	1.2881	1.2456	35.533	27	0.91087	1.0246	30.456	27	1.3842	1.1607	19.305	11	1.3963	1.3762	39.992	11	0.93639
A0KP05;R4VHD6;K1JKX3	A0KP05;R4VHD6;K1JKX3	11;10;10	11;10;10	11;10;10	>tr|A0KP05|A0KP05_AERHH Poly(A) polymerase OS=Aeromonas hydrophila subsp. hydrophila (strain ATCC 7966 / NCIB 9240) GN=AHA_3536 PE=3 SV=1;>tr|R4VHD6|R4VHD6_AERHY Poly(A) polymerase OS=Aeromonas hydrophila ML09-119 GN=AHML_18720 PE=4 SV=1;>tr|K1JKX3|K1JKX3_	3	11	11	11	8	10	6	8	10	6	8	10	6	25.1	25.1	25.1	57.218	499	499;475;499	13	10	7	4.21e-54	1.7377	1.3987	43.225	25	1.5028	1.3917	72.584	25	0.89769	0.9868	50.629	25	1.8059	1.4498	65.289	10	1.6252	1.6057	85.942	10	0.98422
R4VHF0;A0KP19;K1JAK5	R4VHF0;A0KP19;K1JAK5	11;11;8	11;11;8	11;11;8	>tr|R4VHF0|R4VHF0_AERHY Inorganic pyrophosphatase OS=Aeromonas hydrophila ML09-119 GN=ppa PE=3 SV=1;>tr|A0KP19|A0KP19_AERHH Inorganic pyrophosphatase OS=Aeromonas hydrophila subsp. hydrophila (strain ATCC 7966 / NCIB 9240) GN=ppa PE=3 SV=1;>tr|K1JAK5|K1JAK	3	11	11	11	11	9	11	11	9	11	11	9	11	65.3	65.3	65.3	19.574	176	176;176;176	27	17	22	1.56e-92	0.76309	0.56241	31.411	63	0.71877	0.63512	26.533	62	0.94776	1.0254	18.182	61	0.7724	0.58832	27.788	26	0.61305	0.6186	24.001	26	0.95254
R4VZK5;K1K522;A0KPW9	R4VZK5;K1K522;A0KPW9	11;11;11	11;11;11	11;11;11	>tr|R4VZK5|R4VZK5_AERHY Cell division protein ftsA OS=Aeromonas hydrophila ML09-119 GN=AHML_20565 PE=3 SV=1;>tr|K1K522|K1K522_AERHY Cell division protein ftsA OS=Aeromonas hydrophila SSU GN=HMPREF1171_03069 PE=3 SV=1;>tr|A0KPW9|A0KPW9_AERHH Cell division p	3	11	11	11	10	11	11	10	11	11	10	11	11	36.5	36.5	36.5	45.04	419	419;419;419	13	15	17	4.34e-116	1.4547	1.1661	28.597	44	1.1199	1.0653	37.032	44	0.77673	0.87295	15.795	44	1.5691	1.2091	21.073	13	1.242	1.2107	17.104	13	0.78973
R4VL24;K1K588;A0KPZ2	R4VL24;K1K588;A0KPZ2	11;11;11	11;11;11	11;11;11	>tr|R4VL24|R4VL24_AERHY 30S ribosomal protein S9 OS=Aeromonas hydrophila ML09-119 GN=rpsI PE=3 SV=1;>tr|K1K588|K1K588_AERHY 30S ribosomal protein S9 OS=Aeromonas hydrophila SSU GN=rpsI PE=3 SV=1;>sp|A0KPZ2|RS9_AERHH 30S ribosomal protein S9 OS=Aeromonas hy	3	11	11	11	10	8	10	10	8	10	10	8	10	56.9	56.9	56.9	14.785	130	130;130;130	12	17	17	2.41e-121	1.9807	1.4372	26.774	38	1.5646	1.3311	32.78	38	0.86121	0.95604	21.991	38	1.8185	1.3814	25.5	12	1.5032	1.294	47.375	12	0.88153
R4W2R6;K1K4N5;A0KQT8;H8YL93	R4W2R6;K1K4N5;A0KQT8;H8YL93	11;11;11;10	11;11;11;10	11;11;11;10	>tr|R4W2R6|R4W2R6_AERHY Thiol:disulfide interchange protein OS=Aeromonas hydrophila ML09-119 GN=AHML_21985 PE=3 SV=1;>tr|K1K4N5|K1K4N5_AERHY Thiol:disulfide interchange protein OS=Aeromonas hydrophila SSU GN=HMPREF1171_03439 PE=3 SV=1;>tr|A0KQT8|A0KQT8_AER	4	11	11	11	8	10	10	8	10	10	8	10	10	51	51	51	22.709	202	202;202;202;213	18	14	18	1.31e-69	0.84953	0.70533	53.427	43	0.71365	0.73729	55.312	42	0.89772	1.009	32.019	42	0.85801	0.71091	67.696	16	0.68534	0.70097	66.653	15	0.87933
K1JBN3;A0KJB6;Q0PZH2;C7FFI4	K1JBN3;A0KJB6;Q0PZH2	11;10;7;4	11;10;7;4	11;10;7;4	>tr|K1JBN3|K1JBN3_AERHY EvpB/family type VI secretion protein OS=Aeromonas hydrophila SSU GN=HMPREF1171_00931 PE=4 SV=1;>tr|A0KJB6|A0KJB6_AERHH Putative uncharacterized protein OS=Aeromonas hydrophila subsp. hydrophila (strain ATCC 7966 / NCIB 9240) GN=AHA	4	11	11	11	5	8	7	5	8	7	5	8	7	26.6	26.6	26.6	55.243	492	492;490;323;226	10	11	9	9.56e-33	0.27228	0.2184	68.1	25	0.24946	0.2386	66.423	24	0.98327	1.1381	35.245	24	0.24771	0.20242	85.8	7	0.25108	0.26842	86.676	7	1.0768
K1JDA7;A0KJ05	K1JDA7;A0KJ05	11;10	11;10	1;1	>tr|K1JDA7|K1JDA7_AERHY Glycine dehydrogenase [decarboxylating] OS=Aeromonas hydrophila SSU GN=gcvP PE=3 SV=1;>tr|A0KJ05|A0KJ05_AERHH Glycine dehydrogenase [decarboxylating] OS=Aeromonas hydrophila subsp. hydrophila (strain ATCC 7966 / NCIB 9240) GN=gcvP P	2	11	11	1	6	4	6	6	4	6	0	1	0	17.2	17.2	1.8	103.34	958	958;958	6	5	8	1.37e-70	0.48869	0.38295	66.012	13	0.60436	0.56394	60.697	13	1.3474	1.4486	34.806	13	0.44325	0.35242	31.134	3	0.57522	0.57295	24.931	3	1.6962
K1JI75	K1JI75	11	11	2	>tr|K1JI75|K1JI75_AERHY Cysteine--tRNA ligase OS=Aeromonas hydrophila SSU GN=cysS PE=3 SV=1	1	11	11	2	8	9	8	8	9	8	1	2	1	27.3	27.3	6.3	51.323	458	458	13	15	10	5.55e-68	1.0874	0.89953	56.563	36	0.84392	0.7513	69.263	36	0.79581	0.87452	31.71	36	1.0978	0.89865	8.4055	12	0.92964	0.86893	47.796	12	0.81869
K1K399	K1K399	11	1	1	>tr|K1K399|K1K399_AERHY 50S ribosomal protein L22 OS=Aeromonas hydrophila SSU GN=rplV PE=3 SV=1	1	11	1	1	9	8	11	1	0	1	1	0	1	68.7	6.1	6.1	12.526	115	115	1		1	1.01e-241	6.3109	5.1047	80.445	2	7.0343	6.9545	109.65	2	1.1146	1.2735	32.035	2	3.5055	2.8902	NaN	1	3.0854	3.203	NaN	1	0.88017
R4VIR3;A0KQA6;K1JJ13	R4VIR3;A0KQA6;K1JJ13	11;10;8	11;10;8	11;10;8	>tr|R4VIR3|R4VIR3_AERHY 50S ribosomal protein L7/L12 OS=Aeromonas hydrophila ML09-119 GN=rplL PE=3 SV=1;>sp|A0KQA6|RL7_AERHH 50S ribosomal protein L7/L12 OS=Aeromonas hydrophila subsp. hydrophila (strain ATCC 7966 / NCIB 9240) GN=rplL PE=3 SV=1;>tr|K1JJ13|	3	11	11	11	10	10	10	10	10	10	10	10	10	89.2	89.2	89.2	12.282	120	120;121;121	74	82	83	5.55e-261	1.4266	1.1542	69.51	191	0.72508	0.73435	105.59	191	0.4915	0.5673	64.986	191	1.3005	1.0303	58.146	57	0.70164	0.71317	105.86	57	0.48258
R4VJW9;A0KNS9;K1JPT0	R4VJW9;A0KNS9;K1JPT0	11;10;9	11;10;9	11;10;9	>tr|R4VJW9|R4VJW9_AERHY Nuclease OS=Aeromonas hydrophila ML09-119 GN=AHML_18345 PE=4 SV=1;>tr|A0KNS9|A0KNS9_AERHH Nuclease OS=Aeromonas hydrophila subsp. hydrophila (strain ATCC 7966 / NCIB 9240) GN=AHA_3441 PE=4 SV=1;>tr|K1JPT0|K1JPT0_AERHY Gammaproteobac	3	11	11	11	9	8	8	9	8	8	9	8	8	20.6	20.6	20.6	77.178	714	714;714;714	13	11	10	1.18e-62	0.26508	0.21957	30.503	21	0.19574	0.19551	79.318	18	0.84161	0.96808	73.792	18	0.24868	0.19056	28.737	7	0.19005	0.19039	121.94	6	0.70854
R4VPR2;A0KFY7;K1K1V2	R4VPR2;A0KFY7	11;9;4	11;9;4	11;9;4	>tr|R4VPR2|R4VPR2_AERHY Probable thiol peroxidase OS=Aeromonas hydrophila ML09-119 GN=tpx PE=3 SV=1;>tr|A0KFY7|A0KFY7_AERHH Probable thiol peroxidase OS=Aeromonas hydrophila subsp. hydrophila (strain ATCC 7966 / NCIB 9240) GN=tpx PE=3 SV=1	3	11	11	11	9	9	9	9	9	9	9	9	9	99.4	99.4	99.4	17.307	166	166;166;166	18	12	17	0	0.75921	0.58044	35.301	43	0.66503	0.62236	35.025	43	0.87238	0.97083	18.325	43	0.75921	0.58869	35.31	17	0.67619	0.62987	38.194	17	0.85965
R4VR47;K1K3K6	R4VR47;K1K3K6	11;6	11;6	2;0	>tr|R4VR47|R4VR47_AERHY Fatty acid oxidation complex subunit alpha OS=Aeromonas hydrophila ML09-119 GN=fadB PE=3 SV=1;>tr|K1K3K6|K1K3K6_AERHY Fatty acid oxidation complex subunit alpha OS=Aeromonas hydrophila SSU GN=fadB PE=3 SV=1	2	11	11	2	7	4	7	7	4	7	2	0	0	16.8	16.8	2.7	76.595	715	715;715	8	5	10	8.95e-60	0.5106	0.41706	44.275	17	0.62215	0.59411	47.631	17	1.0195	1.2307	39.502	17	0.4637	0.36895	63.582	7	0.49126	0.50962	61.777	7	1.0104
R4VTG6	R4VTG6	11	1	1	>tr|R4VTG6|R4VTG6_AERHY Glycine dehydrogenase [decarboxylating] OS=Aeromonas hydrophila ML09-119 GN=gcvP PE=3 SV=1	1	11	1	1	6	3	7	0	0	1	0	0	1	17.4	2	2	103.3	958	958			1	1.17e-72	0.38176	0.32187	NaN	1	0.60069	0.68798	NaN	1	1.3602	1.5299	NaN	1	NaN	NaN	NaN	0	NaN	NaN	NaN	0	NaN
R4VV09;A0KHX2	R4VV09;A0KHX2	11;10	11;10	11;10	>tr|R4VV09|R4VV09_AERHY Acetaldehyde dehydrogenase OS=Aeromonas hydrophila ML09-119 GN=AHML_07245 PE=4 SV=1;>tr|A0KHX2|A0KHX2_AERHH Acetaldehyde dehydrogenase (Acetylating) OS=Aeromonas hydrophila subsp. hydrophila (strain ATCC 7966 / NCIB 9240) GN=eutE PE	2	11	11	11	4	7	9	4	7	9	4	7	9	25.2	25.2	25.2	56.217	528	528;521	5	7	11	2.71e-70	0.14224	0.12484	126.68	16	0.11073	0.10767	160.51	14	0.57752	0.64427	137.57	14	0.10109	0.077257	128.38	3	0.041857	0.042849	133.54	3	0.38205
R4VW42	R4VW42	11	2	1	>tr|R4VW42|R4VW42_AERHY NADH dehydrogenase OS=Aeromonas hydrophila ML09-119 GN=AHML_09280 PE=4 SV=1	1	11	2	1	5	9	8	0	2	2	0	1	1	21	3.7	2.3	60.616	562	562		3	2	9.83e-44	1.1449	0.96583	47.788	4	0.60711	0.52152	51.872	4	0.7291	0.79211	32.49	4	NaN	NaN	NaN	0	NaN	NaN	NaN	0	NaN
R4VZZ4;A0KQA9;K1J822	R4VZZ4;A0KQA9;K1J822	11;10;10	11;10;10	11;10;10	>tr|R4VZZ4|R4VZZ4_AERHY 50S ribosomal protein L11 OS=Aeromonas hydrophila ML09-119 GN=rplK PE=3 SV=1;>sp|A0KQA9|RL11_AERHH 50S ribosomal protein L11 OS=Aeromonas hydrophila subsp. hydrophila (strain ATCC 7966 / NCIB 9240) GN=rplK PE=3 SV=1;>tr|K1J822|K1J82	3	11	11	11	9	9	11	9	9	11	9	9	11	78.9	78.9	78.9	15.005	142	142;142;142	15	26	26	1.88e-129	1.9264	1.3973	21.884	60	1.5136	1.445	22.316	60	0.83694	0.96105	22.585	60	1.9541	1.4107	24.898	15	1.3865	1.3624	26.622	15	0.70837
R4W0L3;K1JIV5;A0KQZ6	R4W0L3;K1JIV5;A0KQZ6	11;10;9	11;10;9	11;10;9	>tr|R4W0L3|R4W0L3_AERHY tRNA modification GTPase MnmE OS=Aeromonas hydrophila ML09-119 GN=trmE PE=3 SV=1;>tr|K1JIV5|K1JIV5_AERHY tRNA modification GTPase MnmE OS=Aeromonas hydrophila SSU GN=trmE PE=3 SV=1;>sp|A0KQZ6|MNME_AERHH tRNA modification GTPase MnmE	3	11	11	11	4	8	7	4	8	7	4	8	7	31.1	31.1	31.1	49.454	453	453;453;453	6	12	13	5.77e-100	1.3783	1.1343	27.788	22	1.1659	1.1125	28.453	22	0.8612	0.95707	31.976	22	1.307	1.071	41.556	5	1.0862	1.0932	15.795	5	0.80632
R4VNT4;K1J7D4;A0KF28;REV__R4VBR0;REV__K1JCP1;REV__A0KIE1	R4VNT4;K1J7D4;A0KF28	10;10;10;1;1;1	10;10;10;1;1;1	10;10;10;1;1;1	>tr|R4VNT4|R4VNT4_AERHY 50S ribosomal protein L16 OS=Aeromonas hydrophila ML09-119 GN=rplP PE=3 SV=1;>tr|K1J7D4|K1J7D4_AERHY 50S ribosomal protein L16 OS=Aeromonas hydrophila SSU GN=rplP PE=3 SV=1;>sp|A0KF28|RL16_AERHH 50S ribosomal protein L16 OS=Aeromona	6	10	10	10	10	7	6	10	7	6	10	7	6	68.6	68.6	68.6	15.382	137	137;137;137;297;297;301	45	30	32	1.75e-283	1.4788	1.1841	34.294	86	1.3201	1.2999	33.887	86	0.91557	1.0497	42.476	86	1.4731	1.1847	36.764	37	1.349	1.3158	45.21	37	0.91896
R4VIW9;K1K3B8;A0KF46	R4VIW9;K1K3B8;A0KF46	10;10;10	10;10;10	10;10;10	>tr|R4VIW9|R4VIW9_AERHY 50S ribosomal protein L17 OS=Aeromonas hydrophila ML09-119 GN=rplQ PE=3 SV=1;>tr|K1K3B8|K1K3B8_AERHY 50S ribosomal protein L17 OS=Aeromonas hydrophila SSU GN=rplQ PE=3 SV=1;>sp|A0KF46|RL17_AERHH 50S ribosomal protein L17 OS=Aeromona	3	10	10	10	7	10	8	7	10	8	7	10	8	61.4	61.4	61.4	14.316	127	127;127;127	24	26	38	9.07e-135	2.1126	1.7274	48.511	69	1.8273	1.7492	56.654	69	0.95064	1.0524	19.353	69	1.8994	1.3448	70.774	17	1.6996	1.614	73.975	17	0.96222
K1JDR0;R4VJ04;A0KF78;Q9AGF4	K1JDR0;R4VJ04;A0KF78;Q9AGF4	10;10;10;7	10;10;10;7	10;10;10;7	>tr|K1JDR0|K1JDR0_AERHY Cell division protein ftsY (Fragment) OS=Aeromonas hydrophila SSU GN=HMPREF1171_03866 PE=3 SV=1;>tr|R4VJ04|R4VJ04_AERHY Signal recognition particle receptor FtsY OS=Aeromonas hydrophila ML09-119 GN=ftsY PE=3 SV=1;>tr|A0KF78|A0KF78_A	4	10	10	10	5	6	6	5	6	6	5	6	6	21	21	21	42.644	395	395;402;633;333	6	6	6	1.64e-28	1.0081	0.84429	32.848	15	0.77309	0.68905	44.551	15	0.78972	0.87159	34.879	15	0.91605	0.74409	39.612	4	0.44008	0.45631	24.553	4	0.71766
A0KFS6;K1JGT5;R4VPK6;P31780	A0KFS6;K1JGT5;R4VPK6	10;7;7;3	10;7;7;3	10;7;7;3	>tr|A0KFS6|A0KFS6_AERHH General secretion pathway protein D OS=Aeromonas hydrophila subsp. hydrophila (strain ATCC 7966 / NCIB 9240) GN=gspD PE=3 SV=1;>tr|K1JGT5|K1JGT5_AERHY General secretion pathway protein D OS=Aeromonas hydrophila SSU GN=HMPREF1171_040	4	10	10	10	5	8	6	5	8	6	5	8	6	23	23	23	72.308	677	677;677;678;678	8	11	8	4.66e-55	0.95259	0.78602	34.115	23	0.75005	0.73154	35.376	22	0.81148	0.89522	28.55	23	0.99022	0.79094	41.603	8	0.74853	0.71435	38.29	7	0.78949
R4VSU7;K1J304;A0KG67	R4VSU7;K1J304;A0KG67	10;10;10	10;10;10	10;10;10	>tr|R4VSU7|R4VSU7_AERHY 30S ribosomal protein S6 OS=Aeromonas hydrophila ML09-119 GN=rpsF PE=3 SV=1;>tr|K1J304|K1J304_AERHY 30S ribosomal protein S6 OS=Aeromonas hydrophila SSU GN=rpsF PE=3 SV=1;>sp|A0KG67|RS6_AERHH 30S ribosomal protein S6 OS=Aeromonas hy	3	10	10	10	10	8	9	10	8	9	10	8	9	82	82	82	14.976	128	128;128;128	18	18	16	0	1.8837	1.2717	45.004	47	1.4259	1.1362	60.771	47	0.78939	0.86691	48.575	47	1.7919	1.2156	32.718	17	1.3873	1.1322	50.179	17	0.79343
R4VTG5;K1JB12;A0KGR0	R4VTG5;K1JB12;A0KGR0	10;10;10	10;10;10	10;10;10	>tr|R4VTG5|R4VTG5_AERHY Lipoprotein OS=Aeromonas hydrophila ML09-119 GN=AHML_04620 PE=3 SV=1;>tr|K1JB12|K1JB12_AERHY Lipoprotein OS=Aeromonas hydrophila SSU GN=HMPREF1171_02635 PE=3 SV=1;>tr|A0KGR0|A0KGR0_AERHH Lipoprotein OS=Aeromonas hydrophila subsp. hy	3	10	10	10	6	6	7	6	6	7	6	6	7	42.1	42.1	42.1	28.846	266	266;266;266	11	14	11	9.3e-49	0.43438	0.37224	34.522	22	0.5148	0.53339	38.555	22	1.0669	1.2009	20.493	22	0.37428	0.30206	47.671	6	0.48612	0.49692	44.622	6	1.1972
R4VTS3;K1JLC7;A0KGX7;Q93M55	R4VTS3;K1JLC7;A0KGX7	10;10;10;1	10;10;10;1	10;10;10;1	>tr|R4VTS3|R4VTS3_AERHY DNA-binding transcriptional dual regulator Crp OS=Aeromonas hydrophila ML09-119 GN=AHML_05245 PE=4 SV=1;>tr|K1JLC7|K1JLC7_AERHY Catabolite activator OS=Aeromonas hydrophila SSU GN=HMPREF1171_02567 PE=4 SV=1;>tr|A0KGX7|A0KGX7_AERHH C	4	10	10	10	8	8	9	8	8	9	8	8	9	57.5	57.5	57.5	23.768	212	212;212;212;208	11	11	15	7.47e-62	0.6832	0.54567	30.745	31	0.54455	0.53274	43.323	31	0.81355	0.92588	33.568	31	0.68414	0.54158	25.882	9	0.55737	0.51615	51.067	9	0.87056
R4VL60;A0KHA5;K1JHZ8	R4VL60;A0KHA5;K1JHZ8	10;10;9	10;10;9	10;10;9	>tr|R4VL60|R4VL60_AERHY Outer membrane protein OS=Aeromonas hydrophila ML09-119 GN=AHML_05960 PE=4 SV=1;>tr|A0KHA5|A0KHA5_AERHH Outer membrane protein OS=Aeromonas hydrophila subsp. hydrophila (strain ATCC 7966 / NCIB 9240) GN=AHA_1114 PE=4 SV=1;>tr|K1JHZ8	3	10	10	10	5	10	9	5	10	9	5	10	9	40.6	40.6	40.6	27.33	249	249;249;249	6	12	11	4.16e-83	0.8127	0.65588	49.422	29	0.78286	0.79848	81.734	29	0.9158	1.0546	53.005	29	0.75673	0.60972	16.383	6	0.68969	0.68061	126.93	6	0.88494
R4VU88;A0KHC8;K1J911	R4VU88;A0KHC8	10;10;3	10;10;3	10;10;3	>tr|R4VU88|R4VU88_AERHY Na(+)-translocating NADH-quinone reductase subunit C OS=Aeromonas hydrophila ML09-119 GN=nqrC PE=3 SV=1;>tr|A0KHC8|A0KHC8_AERHH Na(+)-translocating NADH-quinone reductase subunit C OS=Aeromonas hydrophila subsp. hydrophila (strain A	3	10	10	10	6	9	6	6	9	6	6	9	6	39.7	39.7	39.7	27.835	262	262;262;262	16	18	13	2.89e-148	0.77195	0.64411	30.169	38	0.71191	0.68914	31.017	38	0.87481	0.98694	17.025	38	0.84257	0.69356	15.529	11	0.76155	0.72605	22.175	11	0.91927
R4VDF8;A0KHE0;K1JN23	R4VDF8;A0KHE0;K1JN23	10;10;6	10;10;6	10;10;6	>tr|R4VDF8|R4VDF8_AERHY Ribosomal RNA large subunit methyltransferase M OS=Aeromonas hydrophila ML09-119 GN=rlmM PE=3 SV=1;>sp|A0KHE0|RLMM_AERHH Ribosomal RNA large subunit methyltransferase M OS=Aeromonas hydrophila subsp. hydrophila (strain ATCC 7966 / N	3	10	10	10	8	9	8	8	9	8	8	9	8	26.4	26.4	26.4	42.159	364	364;364;364	21	19	18	1.64e-68	1.9062	1.5693	32.806	37	1.7039	1.6035	40.001	37	0.93921	1.027	15.285	37	1.6869	1.4023	22.703	11	1.4283	1.3055	33.274	11	0.97493
A0KHG6;R4VRI3;K1JCU0	A0KHG6;R4VRI3;K1JCU0	10;9;9	10;9;9	10;9;9	>sp|A0KHG6|RRF_AERHH Ribosome-recycling factor OS=Aeromonas hydrophila subsp. hydrophila (strain ATCC 7966 / NCIB 9240) GN=frr PE=3 SV=1;>tr|R4VRI3|R4VRI3_AERHY Ribosome-recycling factor OS=Aeromonas hydrophila ML09-119 GN=frr PE=3 SV=1;>tr|K1JCU0|K1JCU0_A	3	10	10	10	5	9	8	5	9	8	5	9	8	46.5	46.5	46.5	20.724	185	185;185;185	7	11	9	4.61e-48	0.98	0.79153	53.166	25	1.2672	1.1241	67.171	25	1.4092	1.6538	50.084	25	1.2412	1.0272	46.031	5	1.4399	1.4292	20.18	5	1.5687
R4VM36;K1JRQ9;A0KI59	R4VM36;K1JRQ9;A0KI59	10;10;10	10;10;10	10;10;10	>tr|R4VM36|R4VM36_AERHY Pts system, fructose-specific IIABC component OS=Aeromonas hydrophila ML09-119 GN=AHML_07685 PE=4 SV=1;>tr|K1JRQ9|K1JRQ9_AERHY PTS system, Fru family, IIC component OS=Aeromonas hydrophila SSU GN=HMPREF1171_00515 PE=4 SV=1;>tr|A0KI5	3	10	10	10	7	5	6	7	5	6	7	5	6	20.9	20.9	20.9	65.431	635	635;635;635	7	7	6	1.88e-180	0.18347	0.14734	120.93	18	0.17957	0.1766	88.782	16	1.013	1.1124	68.33	16	0.21239	0.17981	118.86	7	0.16009	0.16407	94.75	6	1.013
R4VMV4;A0KIV5;K1KCU6	R4VMV4;A0KIV5;K1KCU6	10;10;8	10;10;8	10;10;8	>tr|R4VMV4|R4VMV4_AERHY Maltose/maltodextrin import ATP-binding protein MalK OS=Aeromonas hydrophila ML09-119 GN=AHML_09170 PE=4 SV=1;>tr|A0KIV5|A0KIV5_AERHH Maltose/maltodextrin import ATP-binding protein MalK OS=Aeromonas hydrophila subsp. hydrophila (st	3	10	10	10	9	3	6	9	3	6	9	3	6	36	36	36	41.711	378	378;378;378	9	3	7	8.48e-172	0.17343	0.14102	101.23	15	0.1389	0.14593	99.041	15	0.80569	0.89931	24.566	15	0.16093	0.1253	127.96	7	0.13529	0.11742	116.58	7	0.80137
R4VW52;K1KCY9;A0KIY0	R4VW52;K1KCY9;A0KIY0	10;10;10	10;10;10	10;10;10	>tr|R4VW52|R4VW52_AERHY tRNA sulfurtransferase OS=Aeromonas hydrophila ML09-119 GN=thiI PE=3 SV=1;>tr|K1KCY9|K1KCY9_AERHY tRNA sulfurtransferase OS=Aeromonas hydrophila SSU GN=thiI PE=3 SV=1;>sp|A0KIY0|THII_AERHH tRNA sulfurtransferase OS=Aeromonas hydroph	3	10	10	10	6	6	8	6	6	8	6	6	8	20.5	20.5	20.5	54.504	482	482;482;482	7	10	10	3.72e-50	1.5628	1.2888	32.854	24	1.2736	1.3095	31.887	24	0.86551	0.98888	31.094	24	1.588	1.3082	25.686	6	1.3007	1.2833	27.045	6	0.89113
R4VF98;A0KJ03;K1JSK3	R4VF98;A0KJ03;K1JSK3	10;10;9	10;10;9	10;10;9	>tr|R4VF98|R4VF98_AERHY Aminomethyltransferase OS=Aeromonas hydrophila ML09-119 GN=gcvT PE=3 SV=1;>sp|A0KJ03|GCST_AERHH Aminomethyltransferase OS=Aeromonas hydrophila subsp. hydrophila (strain ATCC 7966 / NCIB 9240) GN=gcvT PE=3 SV=1;>tr|K1JSK3|K1JSK3_AERH	3	10	10	10	8	8	9	8	8	9	8	8	9	31.5	31.5	31.5	39.725	365	365;365;365	10	12	11	1.54e-55	0.71794	0.61679	37.712	22	0.79639	0.73002	60.375	22	0.9538	1.0839	42.53	22	0.64742	0.52069	31.572	8	0.67023	0.67332	50.873	8	0.93075
A0KJ47;R4VN83;K1JSP0	A0KJ47;R4VN83;K1JSP0	10;10;8	10;10;8	10;10;8	>tr|A0KJ47|A0KJ47_AERHH Outer membrane protein assembly factor BamB OS=Aeromonas hydrophila subsp. hydrophila (strain ATCC 7966 / NCIB 9240) GN=bamB PE=3 SV=1;>tr|R4VN83|R4VN83_AERHY Outer membrane protein assembly factor BamB OS=Aeromonas hydrophila ML09-	3	10	10	10	8	9	7	8	9	7	8	9	7	28.3	28.3	28.3	41.522	385	385;394;394	10	14	8	1.38e-58	1.3503	1.122	21.096	30	1.0742	1.0447	28.631	30	0.83338	0.93834	24.226	30	1.3871	1.0924	24.353	9	1.0953	1.1007	31.047	9	0.93507
R4VWP7;A0KJK5;K1JBF2	R4VWP7;A0KJK5;K1JBF2	10;10;9	10;10;9	10;10;9	>tr|R4VWP7|R4VWP7_AERHY Succinate dehydrogenase flavoprotein subunit OS=Aeromonas hydrophila ML09-119 GN=sdhA PE=4 SV=1;>tr|A0KJK5|A0KJK5_AERHH Succinate dehydrogenase, flavoprotein subunit OS=Aeromonas hydrophila subsp. hydrophila (strain ATCC 7966 / NCIB	3	10	10	10	6	8	6	6	8	6	6	8	6	19.7	19.7	19.7	64.432	588	588;588;569	7	11	7	1.41e-49	0.76571	0.62651	40.688	18	0.75606	0.68975	33.747	16	1.0411	1.1626	12.046	17	0.76057	0.57192	16.983	5	0.65986	0.67164	21.663	5	1.0081
R4VY92;A0KJQ8;K1JNU9	R4VY92;A0KJQ8;K1JNU9	10;10;7	10;10;7	10;10;7	>tr|R4VY92|R4VY92_AERHY Phosphoserine aminotransferase OS=Aeromonas hydrophila ML09-119 GN=serC PE=3 SV=1;>tr|A0KJQ8|A0KJQ8_AERHH Phosphoserine aminotransferase OS=Aeromonas hydrophila subsp. hydrophila (strain ATCC 7966 / NCIB 9240) GN=serC PE=3 SV=1;>tr|	3	10	10	10	7	9	5	7	9	5	7	9	5	33.7	33.7	33.7	39.464	362	362;362;362	7	14	7	2.48e-60	0.5443	0.47976	26.553	24	0.52202	0.49525	24.902	24	0.88541	0.96702	23.079	24	0.54334	0.4694	19.76	6	0.5225	0.50354	39.749	6	0.90906
R4VNU4;K1KAC7;A0KKU9	R4VNU4;K1KAC7;A0KKU9	10;10;10	10;10;10	10;10;10	>tr|R4VNU4|R4VNU4_AERHY Cell division protein MukB OS=Aeromonas hydrophila ML09-119 GN=mukB PE=4 SV=1;>tr|K1KAC7|K1KAC7_AERHY Uncharacterized protein OS=Aeromonas hydrophila SSU GN=HMPREF1171_01156 PE=4 SV=1;>tr|A0KKU9|A0KKU9_AERHH Chromosome partition pro	3	10	10	10	4	7	7	4	7	7	4	7	7	7.7	7.7	7.7	166.27	1475	1475;1475;1475	6	9	11	1.5e-36	1.0498	0.88414	51.882	26	0.90888	0.89919	69.891	26	0.89674	1.0031	30.667	26	0.96377	0.80263	27.073	6	0.98527	1.0053	39.138	6	0.91136
R4VPY5;K1JKC0;A0KL45	R4VPY5;K1JKC0;A0KL45	10;10;10	10;10;10	6;6;6	>tr|R4VPY5|R4VPY5_AERHY Glucose-1-phosphate adenylyltransferase OS=Aeromonas hydrophila ML09-119 GN=AHML_13170 PE=3 SV=1;>tr|K1JKC0|K1JKC0_AERHY Glucose-1-phosphate adenylyltransferase OS=Aeromonas hydrophila SSU GN=glgC PE=3 SV=1;>tr|A0KL45|A0KL45_AERHH G	3	10	10	6	7	8	10	7	8	10	4	5	6	27.4	27.4	17.2	47.476	424	424;424;424	8	9	11	1.29e-65	0.4167	0.34446	25.636	24	0.50139	0.47218	19.651	24	1.1039	1.2298	20.904	24	0.43638	0.34673	30.032	7	0.51562	0.47125	21.252	7	1.0338
R4VEE5;A0KL49;K1JDX5	R4VEE5;A0KL49;K1JDX5	10;10;7	10;10;7	10;10;7	>tr|R4VEE5|R4VEE5_AERHY Inosine/guanosine kinase OS=Aeromonas hydrophila ML09-119 GN=AHML_13195 PE=4 SV=1;>tr|A0KL49|A0KL49_AERHH Inosine-guanosine kinase OS=Aeromonas hydrophila subsp. hydrophila (strain ATCC 7966 / NCIB 9240) GN=AHA_2486 PE=4 SV=1;>tr|K1	3	10	10	10	7	8	5	7	8	5	7	8	5	25.8	25.8	25.8	48.056	434	434;434;434	10	12	11	8.52e-36	1.239	0.9867	28.146	27	1.0583	1.0148	17.107	27	0.86344	0.9427	24.354	27	1.1651	0.92948	33.666	8	0.99997	1.0024	22.09	8	0.8524
R4VWC4;A0KLW3	R4VWC4;A0KLW3	10;10	1;1	1;1	>tr|R4VWC4|R4VWC4_AERHY Cysteine--tRNA ligase OS=Aeromonas hydrophila ML09-119 GN=cysS PE=3 SV=1;>tr|A0KLW3|A0KLW3_AERHH Cysteine--tRNA ligase OS=Aeromonas hydrophila subsp. hydrophila (strain ATCC 7966 / NCIB 9240) GN=cysS PE=3 SV=1	2	10	1	1	8	8	8	1	1	1	1	1	1	24.5	3.5	3.5	51.323	458	458;458	1	3	4	4.6e-63	0.79278	0.67885	49.84	4	0.81115	0.75106	43.835	4	0.86389	0.96115	20.514	4	1.0262	0.89716	NaN	1	0.86013	0.86304	NaN	1	0.84858
R4VWP0;K1J820;A0KM23	R4VWP0;K1J820;A0KM23	10;10;10	10;10;10	10;10;10	>tr|R4VWP0|R4VWP0_AERHY Uracil phosphoribosyltransferase OS=Aeromonas hydrophila ML09-119 GN=upp PE=3 SV=1;>tr|K1J820|K1J820_AERHY Uracil phosphoribosyltransferase OS=Aeromonas hydrophila SSU GN=upp PE=3 SV=1;>sp|A0KM23|UPP_AERHH Uracil phosphoribosyltrans	3	10	10	10	10	10	9	10	10	9	10	10	9	59.6	59.6	59.6	22.61	208	208;208;208	17	22	21	1.15e-124	1.1436	0.98538	32.052	44	1.2827	1.3039	40.324	44	1.0893	1.2346	17.079	44	1.2067	1.0165	35.666	14	1.374	1.378	40.771	14	1.0927
R4VFP8;A0KMB4;K1J8F1	R4VFP8;A0KMB4;K1J8F1	10;10;9	10;10;9	10;10;9	>tr|R4VFP8|R4VFP8_AERHY Acriflavin resistance protein A OS=Aeromonas hydrophila ML09-119 GN=AHML_15605 PE=4 SV=1;>tr|A0KMB4|A0KMB4_AERHH Acriflavin resistance protein A OS=Aeromonas hydrophila subsp. hydrophila (strain ATCC 7966 / NCIB 9240) GN=acrA PE=4 S	3	10	10	10	9	9	8	9	9	8	9	9	8	35.4	35.4	35.4	38.349	362	362;397;397	15	14	18	1.99e-108	1.1842	0.95589	28.852	28	1.0673	0.99472	35.434	28	0.86535	0.96804	18.159	28	1.0601	0.85452	33.467	8	1.0305	1.0019	38.404	8	0.88717
A0KNV7;R4VYE6;K1KE18	A0KNV7;R4VYE6;K1KE18	10;9;8	10;9;8	10;9;8	>tr|A0KNV7|A0KNV7_AERHH Aminotransferase, classes I and II OS=Aeromonas hydrophila subsp. hydrophila (strain ATCC 7966 / NCIB 9240) GN=AHA_3484 PE=4 SV=1;>tr|R4VYE6|R4VYE6_AERHY Aminotransferase, classes I and II OS=Aeromonas hydrophila ML09-119 GN=AHML_18	3	10	10	10	4	6	9	4	6	9	4	6	9	40.7	40.7	40.7	43.399	393	393;393;393	5	9	9	2.17e-65	0.5387	0.43576	33.054	18	0.45341	0.41607	37.538	18	0.84318	0.91081	28.627	18	0.51744	0.45204	15.872	4	0.4241	0.40885	11.581	4	0.86465
R4VHR6;A0KPE4;K1JA44	R4VHR6;A0KPE4;K1JA44	10;10;8	9;9;7	9;9;7	>tr|R4VHR6|R4VHR6_AERHY Deoxyribose-phosphate aldolase OS=Aeromonas hydrophila ML09-119 GN=deoC PE=3 SV=1;>sp|A0KPE4|DEOC_AERHH Deoxyribose-phosphate aldolase OS=Aeromonas hydrophila subsp. hydrophila (strain ATCC 7966 / NCIB 9240) GN=deoC PE=3 SV=1;>tr|K1	3	10	9	9	9	7	7	8	6	7	8	6	7	47.5	45.1	45.1	27.359	257	257;257;271	18	12	14	9.48e-191	0.33383	0.26636	43.995	37	0.35034	0.32946	37.696	37	0.89403	1.0245	23.446	37	0.34256	0.27277	48.434	16	0.32425	0.29686	37.637	16	0.86783
R4VIN6;A0KQ77	R4VIN6;A0KQ77	10;10	10;10	10;10	>tr|R4VIN6|R4VIN6_AERHY Catalase OS=Aeromonas hydrophila ML09-119 GN=AHML_21115 PE=3 SV=1;>tr|A0KQ77|A0KQ77_AERHH Catalase OS=Aeromonas hydrophila subsp. hydrophila (strain ATCC 7966 / NCIB 9240) GN=AHA_3994 PE=3 SV=1	2	10	10	10	5	6	8	5	6	8	5	6	8	28.4	28.4	28.4	54.37	482	482;482	9	7	14	1.23e-51	0.88397	0.75813	25.336	20	1.206	1.1184	32.964	18	1.4043	1.5345	19.135	18	0.88321	0.74707	27.206	7	1.303	1.1724	27.635	6	1.3978
R4VVY9;K1JA41;A0KLJ4	R4VVY9;K1JA41;A0KLJ4	10;10;9	10;10;9	10;10;9	>tr|R4VVY9|R4VVY9_AERHY RnfABCDGE type electron transport complex subunit C OS=Aeromonas hydrophila ML09-119 GN=rnfC PE=3 SV=1;>tr|K1JA41|K1JA41_AERHY Electron transport complex, rnfabcdge type, C subunit OS=Aeromonas hydrophila SSU GN=rnfC PE=3 SV=1;>tr|A	3	10	10	10	4	4	6	4	4	6	4	4	6	20.4	20.4	20.4	89.204	858	858;896;851	5	4	6	3.25e-25	1.7341	1.3999	37.144	13	1.3937	1.351	43.778	13	0.76609	0.90186	25.83	13	1.3773	1.0941	53.031	4	0.88753	0.84339	62.255	4	0.73421
K1JQ37	K1JQ37	10	1	1	>tr|K1JQ37|K1JQ37_AERHY Malonyl CoA-acyl carrier protein transacylase OS=Aeromonas hydrophila SSU GN=HMPREF1171_01275 PE=3 SV=1	1	10	1	1	6	6	9	0	0	1	0	0	1	46.9	11.9	11.9	32.808	311	311			1	4.19e-83	0.65227	0.54234	NaN	1	0.99552	1.0806	NaN	1	1.5269	1.7092	NaN	1	NaN	NaN	NaN	0	NaN	NaN	NaN	0	NaN
R4VS31;K1KDF6;A0KN23	R4VS31;K1KDF6;A0KN23	10;10;9	10;10;9	10;10;9	>tr|R4VS31|R4VS31_AERHY Tryptophan--tRNA ligase OS=Aeromonas hydrophila ML09-119 GN=trpS PE=3 SV=1;>tr|K1KDF6|K1KDF6_AERHY Tryptophan--tRNA ligase OS=Aeromonas hydrophila SSU GN=trpS PE=3 SV=1;>tr|A0KN23|A0KN23_AERHH Tryptophan--tRNA ligase OS=Aeromonas hy	3	10	10	10	6	7	9	6	7	9	6	7	9	34.7	34.7	34.7	37.086	334	334;334;334	11	11	12	1.01e-80	0.94804	0.78058	28.748	29	0.9029	0.86137	28.892	29	0.91839	1.0614	26.341	29	0.93651	0.74564	35.586	8	0.91676	0.87761	27.478	8	0.93921
R4VC13;A0KG54;K1J6D1	R4VC13;A0KG54;K1J6D1	10;8;8	10;8;8	10;8;8	>tr|R4VC13|R4VC13_AERHY NAD synthetase OS=Aeromonas hydrophila ML09-119 GN=AHML_03580 PE=3 SV=1;>tr|A0KG54|A0KG54_AERHH Glutamine-dependent NAD(+) synthetase (NAD(+) synthase[glutamine-hydrolyzing]) OS=Aeromonas hydrophila subsp. hydrophila (strain ATCC 79	3	10	10	10	6	8	10	6	8	10	6	8	10	17.2	17.2	17.2	59.482	540	540;540;540	9	14	15	5.92e-48	1.1133	0.92431	44.209	29	0.92039	0.90276	49.704	29	0.85607	0.97605	21.377	29	1.0987	0.96685	68.391	7	0.97968	0.9705	69.476	7	0.92558
R4VYZ5;A0KLN9;K1JEH1	R4VYZ5;A0KLN9;K1JEH1	10;9;8	10;9;8	10;9;8	>tr|R4VYZ5|R4VYZ5_AERHY Aspartate-semialdehyde dehydrogenase OS=Aeromonas hydrophila ML09-119 GN=asd PE=3 SV=1;>tr|A0KLN9|A0KLN9_AERHH Aspartate-semialdehyde dehydrogenase OS=Aeromonas hydrophila subsp. hydrophila (strain ATCC 7966 / NCIB 9240) GN=asd-2 PE	3	10	10	10	8	6	7	8	6	7	8	6	7	48.2	48.2	48.2	36.923	338	338;338;338	14	8	8	1.27e-73	0.92625	0.7475	56.428	22	0.76663	0.74774	59.467	22	0.79898	0.90678	19.764	21	0.92625	0.7378	45.843	12	0.6649	0.70227	42.532	12	0.79746
R4V7J8;K1J7J2;A0KEF6	R4V7J8;K1J7J2;A0KEF6	9;9;9	9;9;9	9;9;9	>tr|R4V7J8|R4V7J8_AERHY Ubiquinone/menaquinone biosynthesis methyltransferase UbiE OS=Aeromonas hydrophila ML09-119 GN=AHML_00445 PE=3 SV=1;>tr|K1J7J2|K1J7J2_AERHY Ubiquinone/menaquinone biosynthesis methyltransferase ubiE OS=Aeromonas hydrophila SSU GN=ub	3	9	9	9	4	4	8	4	4	8	4	4	8	44.4	44.4	44.4	27.757	250	250;250;250	9	6	14	8.02e-60	0.76192	0.65012	21.792	25	0.67523	0.64556	41.819	25	0.78995	0.9165	33.971	25	0.86744	0.69208	28.251	6	0.69804	0.68927	33.795	6	0.8326
R4VI73;A0KEG3;K1JIJ9	R4VI73;A0KEG3;K1JIJ9	9;9;6	9;9;6	9;9;6	>tr|R4VI73|R4VI73_AERHY Delta-aminolevulinic acid dehydratase OS=Aeromonas hydrophila ML09-119 GN=AHML_00480 PE=3 SV=1;>tr|A0KEG3|A0KEG3_AERHH Delta-aminolevulinic acid dehydratase OS=Aeromonas hydrophila subsp. hydrophila (strain ATCC 7966 / NCIB 9240) GN	3	9	9	9	9	8	9	9	8	9	9	8	9	30.1	30.1	30.1	37.098	339	339;339;339	12	11	15	6.26e-105	0.64594	0.54982	41.593	33	0.60563	0.56338	31.99	33	0.91861	1.0208	26.095	33	0.63451	0.54522	63.62	12	0.58703	0.57058	43.629	12	0.86019
K1K3C3;A0KEM1;R4VR54;E5KV47	K1K3C3;A0KEM1;R4VR54;E5KV47	9;9;8;5	9;9;8;5	9;9;8;5	>tr|K1K3C3|K1K3C3_AERHY Ketol-acid reductoisomerase OS=Aeromonas hydrophila SSU GN=ilvC PE=3 SV=1;>sp|A0KEM1|ILVC_AERHH Ketol-acid reductoisomerase OS=Aeromonas hydrophila subsp. hydrophila (strain ATCC 7966 / NCIB 9240) GN=ilvC PE=3 SV=1;>tr|R4VR54|R4VR54	4	9	9	9	5	6	9	5	6	9	5	6	9	23.5	23.5	23.5	53.816	493	493;493;493;205	6	8	14	5.2e-74	0.56617	0.49145	67.664	22	1.3068	1.2879	72.242	22	2.1757	2.4766	65.34	22	1.2575	1.034	72.76	2	1.9395	1.9061	22.604	2	1.556
K1JEI8;A0KES6;R4V7U2	K1JEI8;A0KES6;R4V7U2	9;9;8	9;9;8	9;9;8	>tr|K1JEI8|K1JEI8_AERHY S-(Hydroxymethyl)glutathione dehydrogenase OS=Aeromonas hydrophila SSU GN=HMPREF1171_03711 PE=3 SV=1;>tr|A0KES6|A0KES6_AERHH Alcohol dehydrogenase class III OS=Aeromonas hydrophila subsp. hydrophila (strain ATCC 7966 / NCIB 9240) GN	3	9	9	9	8	9	8	8	9	8	8	9	8	41.3	41.3	41.3	40.047	375	375;375;375	10	9	11	7.32e-192	0.59385	0.48343	21.6	29	0.46415	0.42246	37.326	29	0.71978	0.81818	25.366	29	0.60571	0.48354	24.487	10	0.46937	0.41072	49.252	10	0.66955
A0KEW8;R4VIN8;K1J3Y2	A0KEW8;R4VIN8	9;8;4	9;8;4	9;8;4	>tr|A0KEW8|A0KEW8_AERHH Ribosomal RNA small subunit methyltransferase B OS=Aeromonas hydrophila subsp. hydrophila (strain ATCC 7966 / NCIB 9240) GN=sun PE=3 SV=1;>tr|R4VIN8|R4VIN8_AERHY 16S rRNA methyltransferase B OS=Aeromonas hydrophila ML09-119 GN=AHML_	3	9	9	9	5	6	3	5	6	3	5	6	3	26	26	26	47.981	430	430;430;430	6	6	3	2.34e-23	1.8098	1.4949	60.106	11	2.2474	2.0888	65.673	11	1.2281	1.3462	24.538	11	1.4751	1.1067	45.064	5	2.1112	2.0719	30.155	5	1.4312
A0KFM6;R4VSB4;K1K1K0	A0KFM6;R4VSB4;K1K1K0	9;8;6	9;8;6	9;8;6	>tr|A0KFM6|A0KFM6_AERHH Fimbrial protein OS=Aeromonas hydrophila subsp. hydrophila (strain ATCC 7966 / NCIB 9240) GN=AHA_0519 PE=4 SV=1;>tr|R4VSB4|R4VSB4_AERHY Fimbrial protein OS=Aeromonas hydrophila ML09-119 GN=AHML_02665 PE=4 SV=1;>tr|K1K1K0|K1K1K0_AERH	3	9	9	9	8	9	8	8	9	8	8	9	8	63.9	63.9	63.9	17.914	180	180;125;180	21	18	13	2.35e-183	1.8973	1.3341	37.009	45	3.5686	3.2954	47.132	45	1.9338	2.2311	18.434	45	1.7565	1.3296	39.626	18	2.9058	2.5957	49.886	18	1.9014
R4VCT5;A0KGU1	R4VCT5;A0KGU1	9;9	9;9	1;1	>tr|R4VCT5|R4VCT5_AERHY LPS-assembly protein LptD OS=Aeromonas hydrophila ML09-119 GN=lptD PE=3 SV=1;>sp|A0KGU1|LPTD_AERHH LPS-assembly protein LptD OS=Aeromonas hydrophila subsp. hydrophila (strain ATCC 7966 / NCIB 9240) GN=lptD PE=3 SV=1	2	9	9	1	3	6	5	3	6	5	1	1	1	13.6	13.6	2	92.062	810	810;810	5	8	5	2.07e-38	1.303	1.0249	48.108	11	1.0599	0.9911	46.736	11	0.81878	0.89834	66.887	11	1.2726	1.0198	0.70124	2	1.0136	0.9604	1.1514	2	0.82618
R4VQZ8;K1K6R9;A0KGY6	R4VQZ8;K1K6R9;A0KGY6	9;9;9	8;8;8	8;8;8	>tr|R4VQZ8|R4VQZ8_AERHY Bifunctional polymyxin resistance protein ArnA OS=Aeromonas hydrophila ML09-119 GN=arnA PE=3 SV=1;>tr|K1K6R9|K1K6R9_AERHY Bifunctional polymyxin resistance protein ArnA OS=Aeromonas hydrophila SSU GN=arnA PE=3 SV=1;>sp|A0KGY6|ARNA_A	3	9	8	8	7	7	5	6	6	5	6	6	5	16.4	15.5	15.5	74.239	663	663;663;663	8	6	5	4.37e-57	0.43526	0.34913	26.753	16	0.35502	0.33787	57.315	15	0.82818	0.93318	58.662	15	0.44466	0.35038	34.275	7	0.33095	0.31581	83.009	6	0.66366
R4VRE4;A0KHD2;K1JCZ4;A0KMF7;R4VFW1	R4VRE4;A0KHD2;K1JCZ4	9;9;5;1;1	9;9;5;1;1	9;9;5;1;1	>tr|R4VRE4|R4VRE4_AERHY Thiamine biosynthesis lipoprotein ApbE OS=Aeromonas hydrophila ML09-119 GN=AHML_06090 PE=4 SV=1;>tr|A0KHD2|A0KHD2_AERHH Thiamine biosynthesis lipoprotein ApbE OS=Aeromonas hydrophila subsp. hydrophila (strain ATCC 7966 / NCIB 9240)	5	9	9	9	8	8	6	8	8	6	8	8	6	34.1	34.1	34.1	33.759	308	308;346;346;344;346	10	8	9	1.29e-35	1.034	0.8607	23.202	26	0.98283	0.85662	54.584	26	0.94462	1.0438	50.154	26	1.0071	0.84555	29.18	10	0.98283	0.89044	82.931	10	0.94144
A0KHL9;R4VLG3;K1JMU9	A0KHL9;R4VLG3;K1JMU9	9;8;8	9;8;8	9;8;8	>sp|A0KHL9|DNLJ_AERHH DNA ligase OS=Aeromonas hydrophila subsp. hydrophila (strain ATCC 7966 / NCIB 9240) GN=ligA PE=3 SV=1;>tr|R4VLG3|R4VLG3_AERHY DNA ligase OS=Aeromonas hydrophila ML09-119 GN=ligA PE=3 SV=1;>tr|K1JMU9|K1JMU9_AERHY DNA ligase OS=Aeromona	3	9	9	9	4	4	5	4	4	5	4	4	5	14.2	14.2	14.2	72.368	668	668;668;668	6	4	6	6.33e-20	1.4565	1.1193	33.478	13	1.3381	1.1964	62.783	12	0.93837	1.0172	53.721	12	1.4565	1.1193	40.004	5	1.0366	1.0641	51.186	5	0.71523
R4VTL0;K1KD59;A0KJ33	R4VTL0;K1KD59;A0KJ33	9;9;9	9;9;9	9;9;9	>tr|R4VTL0|R4VTL0_AERHY Scaffold protein OS=Aeromonas hydrophila ML09-119 GN=AHML_09650 PE=4 SV=1;>tr|K1KD59|K1KD59_AERHY NifU-like protein OS=Aeromonas hydrophila SSU GN=HMPREF1171_00846 PE=4 SV=1;>tr|A0KJ33|A0KJ33_AERHH FeS cluster assembly scaffold IscU	3	9	9	9	8	6	8	8	6	8	8	6	8	85	85	85	13.5	127	127;127;127	14	18	19	6.97e-63	1.3992	1.1581	34.235	41	1.1093	1.0726	42.286	41	0.78596	0.88837	20.116	41	1.4318	1.1581	23.176	13	1.1301	1.1224	22.571	13	0.82051
R4VCL6;A0KJ40;K1JHI9	R4VCL6;A0KJ40;K1JHI9	9;9;8	9;9;8	9;9;8	>tr|R4VCL6|R4VCL6_AERHY Nucleoside diphosphate kinase OS=Aeromonas hydrophila ML09-119 GN=ndk PE=3 SV=1;>sp|A0KJ40|NDK_AERHH Nucleoside diphosphate kinase OS=Aeromonas hydrophila subsp. hydrophila (strain ATCC 7966 / NCIB 9240) GN=ndk PE=3 SV=1;>tr|K1JHI9|	3	9	9	9	7	7	9	7	7	9	7	7	9	59.2	59.2	59.2	15.411	142	142;142;142	9	10	14	7.21e-78	1.5306	1.2438	29.717	27	1.2299	1.1976	38.633	27	0.89196	0.973	19.461	27	1.4685	1.2053	27.356	9	1.3768	1.1976	22.184	9	0.89631
R4VTR8;A0KJA4;K1K9F9;R4VEB6;A0KJR7	R4VTR8;A0KJA4	9;9;1;1;1	8;8;1;1;1	4;4;1;1;1	>tr|R4VTR8|R4VTR8_AERHY DNA-binding protein StpA OS=Aeromonas hydrophila ML09-119 GN=AHML_10000 PE=4 SV=1;>tr|A0KJA4|A0KJA4_AERHH DNA-binding protein StpA OS=Aeromonas hydrophila subsp. hydrophila (strain ATCC 7966 / NCIB 9240) GN=AHA_1820 PE=4 SV=1	5	9	8	4	8	7	7	7	6	7	4	4	4	57.5	52.2	29.9	14.911	134	134;134;261;267;267	12	8	13	3.25e-101	1.8528	1.391	61.582	32	1.5324	1.3235	74.068	32	0.8604	0.9673	16.38	32	1.8114	1.3439	15.92	12	1.463	1.291	25.27	12	0.8283
R4VTY2;A0KJK9;K1KB87	R4VTY2;A0KJK9;K1KB87	9;9;8	9;9;8	9;9;8	>tr|R4VTY2|R4VTY2_AERHY Succinyl-CoA ligase [ADP-forming] subunit beta OS=Aeromonas hydrophila ML09-119 GN=sucC PE=3 SV=1;>sp|A0KJK9|SUCC_AERHH Succinyl-CoA ligase [ADP-forming] subunit beta OS=Aeromonas hydrophila subsp. hydrophila (strain ATCC 7966 / NCI	3	9	9	9	5	6	8	5	6	8	5	6	8	26	26	26	41.458	388	388;388;388	8	10	10	1.72e-53	0.45033	0.37706	66.389	25	0.46624	0.42909	40.257	25	0.97442	1.1149	41.783	25	0.49301	0.42805	67.584	7	0.46705	0.4577	27.195	7	0.94734
R4VWQ1;K1JBF6;A0KJL0	R4VWQ1;K1JBF6;A0KJL0	9;9;9	9;9;9	9;9;9	>tr|R4VWQ1|R4VWQ1_AERHY Succinyl-CoA ligase [ADP-forming] subunit alpha OS=Aeromonas hydrophila ML09-119 GN=AHML_10430 PE=3 SV=1;>tr|K1JBF6|K1JBF6_AERHY Succinyl-CoA ligase [ADP-forming] subunit alpha OS=Aeromonas hydrophila SSU GN=HMPREF1171_01040 PE=3 SV	3	9	9	9	6	8	5	6	8	5	6	8	5	43.8	43.8	43.8	29.83	290	290;290;290	8	12	9	3.99e-38	0.44236	0.37726	44.77	26	0.40503	0.39727	50.057	26	0.97619	1.1303	33.106	26	0.42766	0.3333	23.828	8	0.36851	0.36747	37.251	8	1.0158
R4VPW4;K1JDS5;A0KJR0;R4VF09;K1JSE4;A0KIT9	R4VPW4;K1JDS5;A0KJR0	9;9;9;1;1;1	9;9;9;1;1;1	9;9;9;1;1;1	>tr|R4VPW4|R4VPW4_AERHY Phospho-2-dehydro-3-deoxyheptonate aldolase OS=Aeromonas hydrophila ML09-119 GN=AHML_13045 PE=3 SV=1;>tr|K1JDS5|K1JDS5_AERHY Phospho-2-dehydro-3-deoxyheptonate aldolase OS=Aeromonas hydrophila SSU GN=HMPREF1171_01515 PE=3 SV=1;>tr|A	6	9	9	9	9	4	6	9	4	6	9	4	6	33.6	33.6	33.6	38.072	351	351;351;351;357;357;357	10	5	6	6.27e-37	0.59914	0.50682	22.31	17	0.45267	0.43566	45.23	17	0.78424	0.90355	37.298	17	0.64162	0.51777	23.036	8	0.51391	0.51866	34.884	8	0.84994
R4VE29;A0KK50;K1JB92;R4VPT2;K1JH11;A0KG12	R4VE29;A0KK50;K1JB92	9;9;7;1;1;1	9;9;7;1;1;1	9;9;7;1;1;1	>tr|R4VE29|R4VE29_AERHY Nucleic acid binding protein OS=Aeromonas hydrophila ML09-119 GN=AHML_12405 PE=4 SV=1;>tr|A0KK50|A0KK50_AERHH Nucleic acid binding protein OS=Aeromonas hydrophila subsp. hydrophila (strain ATCC 7966 / NCIB 9240) GN=AHA_2127 PE=4 SV=	6	9	9	9	5	7	7	5	7	7	5	7	7	30.3	30.3	30.3	31.952	290	290;364;291;246;246;246	6	9	9	2.04e-22	1.6566	1.3537	183.94	22	1.4373	1.4968	50.248	21	0.92082	1.0138	159.82	21	1.6463	1.3237	261.48	6	1.3577	1.3558	67.572	5	0.92387
R4VXQ5;A0KKC7;K1JB50	R4VXQ5;A0KKC7;K1JB50	9;9;8	9;9;8	9;9;8	>tr|R4VXQ5|R4VXQ5_AERHY Long-chain-fatty-acid--CoA ligase OS=Aeromonas hydrophila ML09-119 GN=AHML_12015 PE=4 SV=1;>tr|A0KKC7|A0KKC7_AERHH Long-chain-fatty-acid--CoA ligase OS=Aeromonas hydrophila subsp. hydrophila (strain ATCC 7966 / NCIB 9240) GN=AHA_220	3	9	9	9	5	6	8	5	6	8	5	6	8	14.2	14.2	14.2	62.449	558	558;558;588	5	7	10	1.44e-27	1.4684	1.2337	57.188	20	1.3424	1.3825	109.29	20	0.81418	0.93795	133.96	20	1.4689	1.2119	53.384	5	1.3599	1.3588	64.787	5	0.86877
R4VGI2;A0KKD3;K1KAX5	R4VGI2;A0KKD3;K1KAX5	9;9;8	8;8;7	8;8;7	>tr|R4VGI2|R4VGI2_AERHY Adenine phosphoribosyltransferase OS=Aeromonas hydrophila ML09-119 GN=AHML_11875 PE=4 SV=1;>sp|A0KKD3|APT_AERHH Adenine phosphoribosyltransferase OS=Aeromonas hydrophila subsp. hydrophila (strain ATCC 7966 / NCIB 9240) GN=apt PE=3 S	3	9	8	8	5	8	7	4	7	6	4	7	6	51.9	48.1	48.1	19.204	181	181;181;181	5	11	11	6.18e-49	1.3865	1.1329	27.323	27	1.3882	1.2712	18.03	27	0.9004	1.0112	27.169	27	1.3796	1.0881	28.81	5	1.1933	1.0989	16.981	5	0.89786
R4VXI3;K1JLL6;A0KKH4	R4VXI3;K1JLL6;A0KKH4	9;9;9	9;9;9	9;9;9	>tr|R4VXI3|R4VXI3_AERHY 3-oxoacyl-ACP reductase OS=Aeromonas hydrophila ML09-119 GN=AHML_11680 PE=3 SV=1;>tr|K1JLL6|K1JLL6_AERHY 3-oxoacyl-[acyl-carrier-protein] reductase OS=Aeromonas hydrophila SSU GN=HMPREF1171_01274 PE=3 SV=1;>tr|A0KKH4|A0KKH4_AERHH 3-	3	9	9	9	8	9	9	8	9	9	8	9	9	48.4	48.4	48.4	25.654	244	244;244;244	11	17	14	3.19e-152	0.96667	0.78818	24.95	39	0.8337	0.79541	34.209	39	0.80016	0.88881	31.565	39	0.93027	0.74554	27.305	11	0.79101	0.77053	24.524	11	0.76672
R4VDF5;A0KKM7;K1KAL3	R4VDF5;A0KKM7;K1KAL3	9;9;8	9;9;8	9;9;8	>tr|R4VDF5|R4VDF5_AERHY tRNA 2-thiocytidine biosynthesis protein TtcA OS=Aeromonas hydrophila ML09-119 GN=ttcA PE=3 SV=1;>sp|A0KKM7|TTCA_AERHH tRNA 2-thiocytidine biosynthesis protein TtcA OS=Aeromonas hydrophila subsp. hydrophila (strain ATCC 7966 / NCIB	3	9	9	9	6	7	7	6	7	7	6	7	7	42.7	42.7	42.7	34.307	302	302;302;302	9	7	8	1.05e-93	1.9684	1.585	53.135	18	1.7842	1.7485	60.173	18	1.0815	1.2069	32.477	18	2.3658	1.8772	37.642	5	2.091	2.2242	15.756	5	0.70058
A0KLI7;K1JA40;K1JJI1	A0KLI7;K1JA40	9;6;1	1;0;0	1;0;0	>tr|A0KLI7|A0KLI7_AERHH Putative reductase AHA_2629 OS=Aeromonas hydrophila subsp. hydrophila (strain ATCC 7966 / NCIB 9240) GN=AHA_2629 PE=3 SV=1;>tr|K1JA40|K1JA40_AERHY Putative reductase HMPREF1171_01744 OS=Aeromonas hydrophila SSU GN=HMPREF1171_01744 P	3	9	1	1	9	8	8	1	1	1	1	1	1	30.2	3.3	3.3	43.323	397	397;397;243	1	1	1	2.84e-122	0.70295	0.57945	1.8076	3	0.62936	0.59409	4.1158	3	0.96393	1.0506	2.2218	3	0.70906	0.57945	NaN	1	0.68568	0.59842	NaN	1	0.96856
K1JNA4;A0KLU0;R4VHV7	K1JNA4;A0KLU0;R4VHV7	9;9;8	9;9;8	9;9;8	>tr|K1JNA4|K1JNA4_AERHY Phospho-2-dehydro-3-deoxyheptonate aldolase OS=Aeromonas hydrophila SSU GN=HMPREF1171_01888 PE=3 SV=1;>tr|A0KLU0|A0KLU0_AERHH Phospho-2-dehydro-3-deoxyheptonate aldolase OS=Aeromonas hydrophila subsp. hydrophila (strain ATCC 7966 /	3	9	9	9	5	7	6	5	7	6	5	7	6	37.7	37.7	37.7	38.865	353	353;408;354	6	8	7	3.2e-47	1.1483	0.96235	43.185	17	0.84445	0.78128	41.852	17	0.78515	0.88731	55.162	17	1.0004	0.79913	40.37	4	0.7248	0.65914	20.322	4	0.83575
R4VFM1;A0KM75;K1JIN0	R4VFM1;A0KM75;K1JIN0	9;9;7	9;9;7	9;9;7	>tr|R4VFM1|R4VFM1_AERHY UPF0502 protein AHML_15455 OS=Aeromonas hydrophila ML09-119 GN=AHML_15455 PE=3 SV=1;>sp|A0KM75|Y2872_AERHH UPF0502 protein AHA_2872 OS=Aeromonas hydrophila subsp. hydrophila (strain ATCC 7966 / NCIB 9240) GN=AHA_2872 PE=3 SV=1;>tr|K	3	9	9	9	6	6	8	6	6	8	6	6	8	51.2	51.2	51.2	24.068	217	217;217;217	6	6	8	1.51e-47	0.29387	0.24467	84.974	16	0.31749	0.30343	75.199	16	0.91819	0.99953	77.115	16	0.57819	0.47926	93.756	4	0.31584	0.29389	67.376	4	0.67889
R4VX55;A0KMI5;K1JME8;F5ARZ8;I1W4R3;I1W4Q9;I1W4P7;C6GH44;J9QS82;J9QR98;J9QQ37;I6TFK6;A5LGY0;A5LGX9;I1W4R9;J9QQ39;J9QRA7;J9QQ42;J9QNJ4;J9QNJ0;J9QIK9;A5LGX8;C5J4N1	R4VX55;A0KMI5;K1JME8	9;9;8;3;3;3;3;3;3;3;3;3;3;3;2;2;2;2;2;2;2;2;1	9;9;8;3;3;3;3;3;3;3;3;3;3;3;2;2;2;2;2;2;2;2;1	9;9;8;3;3;3;3;3;3;3;3;3;3;3;2;2;2;2;2;2;2;2;1	>tr|R4VX55|R4VX55_AERHY Chaperone protein DnaJ OS=Aeromonas hydrophila ML09-119 GN=dnaJ PE=3 SV=1;>sp|A0KMI5|DNAJ_AERHH Chaperone protein DnaJ OS=Aeromonas hydrophila subsp. hydrophila (strain ATCC 7966 / NCIB 9240) GN=dnaJ PE=3 SV=1;>tr|K1JME8|K1JME8_AERH	23	9	9	9	7	8	9	7	8	9	7	8	9	23.9	23.9	23.9	41.142	380	380;380;380;267;288;288;291;296;297;297;297;297;297;297;288;297;297;297;297;297;297;297;282	13	13	16	3.13e-65	1.4027	1.1766	46.101	36	1.1164	1.0573	90.005	36	0.74212	0.82605	48.74	36	1.3278	1.1029	20.187	9	0.90251	0.96179	30.945	9	0.86196
A0KML9;K1JCB1;R4VG21;A0KJN6	A0KML9;K1JCB1;R4VG21	9;7;6;1	9;7;6;1	9;7;6;1	>tr|A0KML9|A0KML9_AERHH Threonine synthase OS=Aeromonas hydrophila subsp. hydrophila (strain ATCC 7966 / NCIB 9240) GN=thrC PE=4 SV=1;>tr|K1JCB1|K1JCB1_AERHY Threonine synthase OS=Aeromonas hydrophila SSU GN=HMPREF1171_02162 PE=4 SV=1;>tr|R4VG21|R4VG21_AER	4	9	9	9	4	5	7	4	5	7	4	5	7	30.9	30.9	30.9	46.16	424	424;424;424;757	4	5	8	1.68e-47	0.962	0.82241	39.01	17	1.568	1.5252	34.946	17	1.9391	2.246	17.012	17	0.97346	0.80118	7.9548	4	1.7862	1.8206	19.784	4	1.8815
R4W087;A0KMN9;K1JCC9	R4W087;A0KMN9;K1JCC9	9;9;8	9;9;8	9;9;8	>tr|R4W087|R4W087_AERHY Cysteine synthase OS=Aeromonas hydrophila ML09-119 GN=AHML_16375 PE=3 SV=1;>tr|A0KMN9|A0KMN9_AERHH Cysteine synthase OS=Aeromonas hydrophila subsp. hydrophila (strain ATCC 7966 / NCIB 9240) GN=cysK PE=3 SV=1;>tr|K1JCC9|K1JCC9_AERHY	3	9	9	9	7	9	8	7	9	8	7	9	8	38.8	38.8	38.8	34.29	322	322;322;322	16	23	19	6.72e-116	0.55902	0.44903	27.244	37	0.45311	0.43592	24.555	37	0.85879	0.93849	24.724	37	0.55902	0.43458	20.68	11	0.47627	0.46515	17.038	11	0.88707
K1JMS0;A0KMW6;R4W0G1	K1JMS0;A0KMW6;R4W0G1	9;9;8	9;9;8	9;9;8	>tr|K1JMS0|K1JMS0_AERHY Tyrosine--tRNA ligase OS=Aeromonas hydrophila SSU GN=tyrS PE=3 SV=1;>tr|A0KMW6|A0KMW6_AERHH Tyrosine--tRNA ligase OS=Aeromonas hydrophila subsp. hydrophila (strain ATCC 7966 / NCIB 9240) GN=tyrS-2 PE=3 SV=1;>tr|R4W0G1|R4W0G1_AERHY T	3	9	9	9	7	7	8	7	7	8	7	7	8	27.8	27.8	27.8	43.886	399	399;399;399	15	17	18	5.91e-98	0.84584	0.69966	25.34	39	0.83721	0.82782	28.146	39	0.95391	1.0789	19.598	39	0.82364	0.64667	27.597	11	0.75228	0.75502	33.399	11	0.96327
R4VJ59;K1KDA9;A0KN02	R4VJ59;K1KDA9;A0KN02	9;9;9	9;9;9	9;9;9	>tr|R4VJ59|R4VJ59_AERHY Ribose-phosphate pyrophosphokinase OS=Aeromonas hydrophila ML09-119 GN=prs PE=3 SV=1;>tr|K1KDA9|K1KDA9_AERHY Ribose-phosphate pyrophosphokinase OS=Aeromonas hydrophila SSU GN=prs PE=3 SV=1;>tr|A0KN02|A0KN02_AERHH Ribose-phosphate py	3	9	9	9	7	7	6	7	7	6	7	7	6	39	39	39	34.213	315	315;315;338	13	12	11	1.07e-80	1.0085	0.8699	30.475	31	0.90305	0.82044	46.218	31	0.91308	1.0392	32.065	31	1.1481	0.92811	36.724	12	0.87209	0.82656	45.508	12	0.86368
R4VGP8;A0KN81;K1JQ87	R4VGP8;A0KN81;K1JQ87	9;9;8	9;9;8	9;9;8	>tr|R4VGP8|R4VGP8_AERHY (Dimethylallyl)adenosine tRNA methylthiotransferase MiaB OS=Aeromonas hydrophila ML09-119 GN=miaB PE=3 SV=1;>sp|A0KN81|MIAB_AERHH (Dimethylallyl)adenosine tRNA methylthiotransferase MiaB OS=Aeromonas hydrophila subsp. hydrophila (st	3	9	9	9	6	7	7	6	7	7	6	7	7	21.2	21.2	21.2	53.243	477	477;477;477	7	7	7	3.35e-40	1.091	0.89874	39.484	18	0.91178	0.86228	42.704	18	0.89611	0.99178	14.757	18	1.0936	0.90422	16.617	5	0.87488	0.84212	11.988	5	0.84064
R4VXX0;A0KN84;K1KDW1	R4VXX0;A0KN84;K1KDW1	9;9;6	9;9;6	9;9;6	>tr|R4VXX0|R4VXX0_AERHY Magnesium and cobalt efflux protein CorC OS=Aeromonas hydrophila ML09-119 GN=AHML_17370 PE=4 SV=1;>tr|A0KN84|A0KN84_AERHH Magnesium and cobalt efflux protein CorC OS=Aeromonas hydrophila subsp. hydrophila (strain ATCC 7966 / NCIB 92	3	9	9	9	3	7	6	3	7	6	3	7	6	32.7	32.7	32.7	33.457	294	294;294;294	4	7	6	7.15e-28	1.6983	1.4222	74.231	16	1.4548	1.4425	74.389	16	0.85525	0.9763	28.401	16	1.6659	1.4028	38.756	3	2.0671	1.9601	28.974	3	0.9439
R4VJJ5;K1KDS9;A0KNE0	R4VJJ5;K1KDS9;A0KNE0	9;9;9	9;9;9	9;9;9	>tr|R4VJJ5|R4VJJ5_AERHY 30S ribosomal protein S15 OS=Aeromonas hydrophila ML09-119 GN=rpsO PE=3 SV=1;>tr|K1KDS9|K1KDS9_AERHY 30S ribosomal protein S15 OS=Aeromonas hydrophila SSU GN=rpsO PE=3 SV=1;>sp|A0KNE0|RS15_AERHH 30S ribosomal protein S15 OS=Aeromona	3	9	9	9	7	9	9	7	9	9	7	9	9	69.7	69.7	69.7	10.14	89	89;89;89	14	18	20	2.52e-128	1.3883	1.0144	67.966	34	3.1983	3.0097	90.231	34	2.8287	3.251	113.92	35	1.3926	1.025	83.304	9	2.0896	1.8715	90.038	9	2.7436
R4VHJ6;K1JL80;A0KP70	R4VHJ6;K1JL80;A0KP70	9;9;9	9;9;9	9;9;9	>tr|R4VHJ6|R4VHJ6_AERHY Isopenicillin N synthase OS=Aeromonas hydrophila ML09-119 GN=AHML_19045 PE=3 SV=1;>tr|K1JL80|K1JL80_AERHY Uncharacterized protein OS=Aeromonas hydrophila SSU GN=HMPREF1171_02811 PE=3 SV=1;>tr|A0KP70|A0KP70_AERHH Isopenicillin N synt	3	9	9	9	4	6	7	4	6	7	4	6	7	34.1	34.1	34.1	31.647	279	279;279;279	4	9	8	1.71e-52	0.8996	0.75411	31.775	18	0.71051	0.66323	39.455	18	0.87302	0.96241	40.68	18	0.79429	0.64425	51.82	3	0.52298	0.51948	47.202	3	0.75185
A0KPY0;R4W243;K1J5Q2	A0KPY0;R4W243;K1J5Q2	9;8;8	9;8;8	9;8;8	>sp|A0KPY0|RSMH_AERHH Ribosomal RNA small subunit methyltransferase H OS=Aeromonas hydrophila subsp. hydrophila (strain ATCC 7966 / NCIB 9240) GN=rsmH PE=3 SV=1;>tr|R4W243|R4W243_AERHY Ribosomal RNA small subunit methyltransferase H OS=Aeromonas hydrophila	3	9	9	9	6	5	7	6	5	7	6	5	7	38.8	38.8	38.8	34.381	312	312;312;312	8	6	9	2.09e-55	1.7433	1.3943	39.915	19	1.4892	1.4501	42.237	19	1.0219	1.1046	21.83	19	1.5492	1.2504	34.033	7	1.295	1.3811	39.455	7	0.98594
R4VLB5;K1J4R1;A0KQ98	R4VLB5;K1J4R1;A0KQ98	9;9;9	9;9;9	9;9;9	>tr|R4VLB5|R4VLB5_AERHY 30S ribosomal protein S12 OS=Aeromonas hydrophila ML09-119 GN=rpsL PE=3 SV=1;>tr|K1J4R1|K1J4R1_AERHY 30S ribosomal protein S12 OS=Aeromonas hydrophila SSU GN=rpsL PE=3 SV=1;>sp|A0KQ98|RS12_AERHH 30S ribosomal protein S12 OS=Aeromona	3	9	9	9	8	8	6	8	8	6	8	8	6	65.3	65.3	65.3	13.748	124	124;124;124	9	8	9	1.53e-85	1.5291	1.1682	19.113	25	1.0929	0.94197	21.612	25	0.76916	0.86161	18.533	25	1.4834	1.1302	22.5	9	0.98394	0.91775	14.146	9	0.75208
A0KQL8;R4W0B7;K1JJD5	A0KQL8;R4W0B7;K1JJD5	9;8;6	9;8;6	9;8;6	>tr|A0KQL8|A0KQL8_AERHH Hypothetical chaperone protein YegD OS=Aeromonas hydrophila subsp. hydrophila (strain ATCC 7966 / NCIB 9240) GN=AHA_4146 PE=4 SV=1;>tr|R4W0B7|R4W0B7_AERHY Chaperone OS=Aeromonas hydrophila ML09-119 GN=AHML_21830 PE=4 SV=1;>tr|K1JJD5	3	9	9	9	7	7	7	7	7	7	7	7	7	30.5	30.5	30.5	49.857	459	459;459;453	10	10	10	1.08e-55	1.7345	1.4201	32.268	26	1.303	1.3314	35.184	26	0.89103	1.0029	17.981	26	1.6754	1.3362	37.646	10	1.2499	1.2465	33.155	10	0.9278
R4W0F5;K1JJP8;A0KQU7	R4W0F5;K1JJP8;A0KQU7	9;9;9	9;9;9	9;9;9	>tr|R4W0F5|R4W0F5_AERHY Uncharacterized protein OS=Aeromonas hydrophila ML09-119 GN=AHML_22030 PE=4 SV=1;>tr|K1JJP8|K1JJP8_AERHY TIGR00255 family protein OS=Aeromonas hydrophila SSU GN=HMPREF1171_03448 PE=4 SV=1;>tr|A0KQU7|A0KQU7_AERHH Putative uncharacter	3	9	9	9	6	5	7	6	5	7	6	5	7	35.2	35.2	35.2	32.717	287	287;287;287	9	7	9	1.4e-32	0.74998	0.61814	39.461	19	0.91563	0.8501	41.523	19	1.187	1.363	58.1	19	0.73205	0.60998	37.258	5	0.94784	0.90957	21.387	5	1.4726
A0KQV5	A0KQV5	9	1	1	>tr|A0KQV5|A0KQV5_AERHH 2-amino-3-ketobutyrate coenzyme A ligase OS=Aeromonas hydrophila subsp. hydrophila (strain ATCC 7966 / NCIB 9240) GN=kbl PE=3 SV=1	1	9	1	1	6	8	7	1	1	0	1	1	0	25.5	2.8	2.8	42.861	396	396	2	2		5.3e-79	0.3537	0.27809	8.0101	4	0.23093	0.21355	15.861	4	0.61726	0.69054	9.3385	4	0.37097	0.29731	11.604	2	0.2458	0.23787	16.503	2	0.65943
K1J8L9;R4W0C7;A0KQR7	K1J8L9;R4W0C7;A0KQR7	9;8;8	9;8;8	9;8;8	>tr|K1J8L9|K1J8L9_AERHY Uncharacterized protein OS=Aeromonas hydrophila SSU GN=HMPREF1171_03416 PE=3 SV=1;>tr|R4W0C7|R4W0C7_AERHY NADP-dependent malic enzyme OS=Aeromonas hydrophila ML09-119 GN=AHML_21880 PE=3 SV=1;>tr|A0KQR7|A0KQR7_AERHH NADP-dependent ma	3	9	9	9	8	7	8	8	7	8	8	7	8	25.4	25.4	25.4	44.219	418	418;418;418	12	8	10	5.18e-86	1.0067	0.82824	17.693	23	0.93839	0.90469	33.4	23	0.84708	0.94992	29.192	23	0.98198	0.80135	20.032	10	0.84283	0.79288	39.344	10	0.80484
K1JFP8	K1JFP8	9	1	1	>tr|K1JFP8|K1JFP8_AERHY Thioredoxin reductase OS=Aeromonas hydrophila SSU GN=HMPREF1171_00957 PE=3 SV=1	1	9	1	1	8	7	8	0	0	1	0	0	1	43.7	5.4	5.4	34.239	316	316			1	1.73e-111	1.4692	1.1834	NaN	1	1.696	1.6474	NaN	1	1.1544	1.2632	NaN	1	NaN	NaN	NaN	0	NaN	NaN	NaN	0	NaN
K1JMV9;R4VLF1;A0KHK8	K1JMV9;R4VLF1;A0KHK8	9;9;8	9;9;8	9;9;8	>tr|K1JMV9|K1JMV9_AERHY Uncharacterized protein OS=Aeromonas hydrophila SSU GN=HMPREF1171_02304 PE=4 SV=1;>tr|R4VLF1|R4VLF1_AERHY Bactoprenol glucosyl transferase OS=Aeromonas hydrophila ML09-119 GN=AHML_06460 PE=4 SV=1;>tr|A0KHK8|A0KHK8_AERHH Bactoprenol	3	9	9	9	4	7	8	4	7	8	4	7	8	24.1	24.1	24.1	39.392	352	352;353;353	7	12	11	5.91e-41	1.2244	0.98825	29.992	24	1.1533	1.1546	42.868	24	0.99089	1.0761	27.403	24	1.3171	1.0219	12.151	6	1.2635	1.2432	22.917	6	0.94942
K1K3Q2;A0KR16	K1K3Q2;A0KR16	9;7	9;7	2;1	>tr|K1K3Q2|K1K3Q2_AERHY Glutathione reductase OS=Aeromonas hydrophila SSU GN=HMPREF1171_03523 PE=3 SV=1;>tr|A0KR16|A0KR16_AERHH Glutathione-disulfide reductase OS=Aeromonas hydrophila subsp. hydrophila (strain ATCC 7966 / NCIB 9240) GN=gor PE=3 SV=1	2	9	9	2	5	4	8	5	4	8	0	0	2	24.9	24.9	6.9	48.581	449	449;449	7	4	10	2.96e-86	0.53099	0.44808	42.846	18	0.42041	0.46154	27.124	17	0.81057	0.91491	55.695	17	0.55872	0.46451	33.711	6	0.43121	0.45977	18.434	5	0.81057
O87651;F1SW09;F1SW08;F1SW07;F1SW06;A0KEH6;R4VAD0;A5A359;F1SW03;F1SW00;F1SW02;F1SW04;Q2MLU0;Q2MLT9;Q3YMQ3;Q2MLT8;F1SW10;K1JIK8;F1SW05;F1SW01;K4MZD1;K4MYU7;Q44061;H6VYX0;H6VYV9;F6M7S5;M9YU76;B5AGV6;Q2MLU1;K4N173;H6VYX6	O87651;F1SW09;F1SW08;F1SW07;F1SW06;A0KEH6;R4VAD0;A5A359;F1SW03;F1SW00;F1SW02;F1SW04;Q2MLU0;Q2MLT9;Q3YMQ3;Q2MLT8;F1SW10;K1JIK8;F1SW05;F1SW01	9;8;8;8;8;8;7;7;7;6;6;6;5;5;5;5;5;5;5;5;3;3;3;2;2;2;2;2;2;1;1	9;8;8;8;8;8;7;7;7;6;6;6;5;5;5;5;5;5;5;5;3;3;3;2;2;2;2;2;2;1;1	9;8;8;8;8;8;7;7;7;6;6;6;5;5;5;5;5;5;5;5;3;3;3;2;2;2;2;2;2;1;1	>tr|O87651|O87651_AERHY Phospholipase A1 OS=Aeromonas hydrophila GN=pla PE=4 SV=1;>tr|F1SW09|F1SW09_AERHY Lipase OS=Aeromonas hydrophila GN=ahlip10 PE=4 SV=1;>tr|F1SW08|F1SW08_AERHY Lipase OS=Aeromonas hydrophila GN=ahlip9 PE=4 SV=1;>tr|F1SW07|F1SW07_AERHY	31	9	9	9	4	6	7	4	6	7	4	6	7	16.6	16.6	16.6	82.763	805	805;805;805;805;805;805;804;804;807;804;804;808;367;367;368;368;805;805;807;809;160;160;368;147;147;148;166;257;368;125;128	4	8	9	6.47e-57	0.49338	0.40811	73.321	17	0.5812	0.52804	81.102	17	1.0174	1.1807	22.365	17	0.53538	0.452	40.368	4	0.62949	0.60009	66.961	4	1.0037
R4VKG0;A0KPE8;K1JKS7	R4VKG0;A0KPE8	9;8;4	9;8;4	9;8;4	>tr|R4VKG0|R4VKG0_AERHY 23S rRNA (Uracil-5-)-methyltransferase RumA OS=Aeromonas hydrophila ML09-119 GN=AHML_19450 PE=4 SV=1;>tr|A0KPE8|A0KPE8_AERHH 23S rRNA (Uracil-5-)-methyltransferase RumA OS=Aeromonas hydrophila subsp. hydrophila (strain ATCC 7966 / N	3	9	9	9	7	7	8	7	7	8	7	7	8	26.7	26.7	26.7	49.416	450	450;450;450	13	11	13	5.24e-63	1.6162	1.3327	42.771	33	1.5053	1.4262	36.717	33	1.0175	1.1106	22.119	33	1.7148	1.3867	33.442	10	1.5813	1.437	23.848	10	0.94753
R4VQD7	R4VQD7	9	9	1	>tr|R4VQD7|R4VQD7_AERHY Trans-2-enoyl-CoA reductase OS=Aeromonas hydrophila ML09-119 GN=AHML_13955 PE=4 SV=1	1	9	9	1	9	8	8	9	8	8	1	1	1	32	32	5	43.339	397	397	19	16	18	1.11e-151	0.67936	0.56941	47.163	48	0.57063	0.56066	48.537	48	0.8197	0.93458	15.455	48	0.69156	0.53459	37.367	18	0.59767	0.60003	32.151	18	0.81262
R4VU76;K1J922;A0KHB9	R4VU76;K1J922;A0KHB9	9;8;8	9;8;8	9;8;8	>tr|R4VU76|R4VU76_AERHY Nucleotide-binding protein OS=Aeromonas hydrophila ML09-119 GN=AHML_06020 PE=4 SV=1;>tr|K1J922|K1J922_AERHY UPF0234 protein HMPREF1171_02391 OS=Aeromonas hydrophila SSU GN=HMPREF1171_02391 PE=3 SV=1;>sp|A0KHB9|Y1129_AERHH UPF0234 pr	3	9	9	9	6	8	8	6	8	8	6	8	8	54.4	54.4	54.4	18.167	160	160;160;160	20	16	16	2.07e-72	0.62178	0.50546	39.785	42	0.87978	0.82783	45.19	42	1.3791	1.5296	49	42	0.66421	0.53851	23.832	16	0.90073	0.85493	41.842	16	1.136
R4VUZ9;K1J5H4	R4VUZ9;K1J5H4	9;7	9;7	1;1	>tr|R4VUZ9|R4VUZ9_AERHY 2-amino-3-ketobutyrate coenzyme A ligase OS=Aeromonas hydrophila ML09-119 GN=AHML_22075 PE=3 SV=1;>tr|K1J5H4|K1J5H4_AERHY 2-amino-3-ketobutyrate coenzyme A ligase OS=Aeromonas hydrophila SSU GN=HMPREF1171_03470 PE=3 SV=1	2	9	9	1	6	8	8	6	8	8	1	1	1	25	25	2.3	42.878	396	396;396	8	12	9	1.08e-74	0.34846	0.28953	36.26	25	0.23615	0.23784	50.43	25	0.72654	0.83398	39.311	25	0.29986	0.22954	27.303	7	0.23283	0.23522	41.327	7	0.73424
R4VHZ3;K1J7W5;A0KEC3	R4VHZ3;K1J7W5;A0KEC3	8;8;8	8;8;8	8;8;8	>tr|R4VHZ3|R4VHZ3_AERHY Chromosomal replication initiator protein DnaA OS=Aeromonas hydrophila ML09-119 GN=dnaA PE=3 SV=1;>tr|K1J7W5|K1J7W5_AERHY Chromosomal replication initiator protein DnaA OS=Aeromonas hydrophila SSU GN=dnaA PE=3 SV=1;>sp|A0KEC3|DNAA_A	3	8	8	8	6	7	6	6	7	6	6	7	6	15.1	15.1	15.1	51.894	456	456;456;456	6	7	6	7.73e-22	1.2325	0.99205	76.523	17	1.0378	0.95729	45.164	17	1.0003	1.1003	56.728	17	1.2538	0.99205	23.102	5	1.2395	1.1941	23.158	5	0.97071
R4VR84;A0KEQ0;K1JII3	R4VR84;A0KEQ0;K1JII3	8;8;7	8;8;7	8;8;7	>tr|R4VR84|R4VR84_AERHY Glycerol-3-phosphate acyltransferase OS=Aeromonas hydrophila ML09-119 GN=plsB PE=3 SV=1;>sp|A0KEQ0|PLSB_AERHH Glycerol-3-phosphate acyltransferase OS=Aeromonas hydrophila subsp. hydrophila (strain ATCC 7966 / NCIB 9240) GN=plsB PE=3	3	8	8	8	5	4	0	5	4	0	5	4	0	14.7	14.7	14.7	91.471	807	807;807;807	5	4		3.66e-39	2.4101	2.0011	34.741	9	1.7645	1.7071	32.96	9	0.83432	0.93331	57.91	9	2.5626	2.08	33.001	5	1.6003	1.5835	35.968	5	0.69672
A0KEY0;K1JES2;R4VRG7	A0KEY0;K1JES2;R4VRG7	8;7;6	8;7;6	8;7;6	>sp|A0KEY0|ENGB_AERHH Probable GTP-binding protein EngB OS=Aeromonas hydrophila subsp. hydrophila (strain ATCC 7966 / NCIB 9240) GN=engB PE=3 SV=1;>tr|K1JES2|K1JES2_AERHY Probable GTP-binding protein EngB OS=Aeromonas hydrophila SSU GN=engB PE=3 SV=1;>tr|R	3	8	8	8	7	8	7	7	8	7	7	8	7	36.1	36.1	36.1	24.069	216	216;216;169	11	13	11	7.59e-54	1.2716	1.0258	32.137	27	1.0336	1.0482	43.249	28	0.94679	1.0622	41.056	27	1.204	0.96137	43.27	10	0.98666	0.95539	23.458	10	0.88703
R4VNS9;K1J7D0;A0KF23	R4VNS9;K1J7D0;A0KF23	8;8;8	8;8;8	8;8;8	>tr|R4VNS9|R4VNS9_AERHY 50S ribosomal protein L23 OS=Aeromonas hydrophila ML09-119 GN=rplW PE=3 SV=1;>tr|K1J7D0|K1J7D0_AERHY 50S ribosomal protein L23 OS=Aeromonas hydrophila SSU GN=rplW PE=3 SV=1;>sp|A0KF23|RL23_AERHH 50S ribosomal protein L23 OS=Aeromona	3	8	8	8	7	8	7	7	8	7	7	8	7	57	57	57	11.133	100	100;100;100	13	10	9	4.88e-29	1.777	1.4665	28.626	31	1.2797	1.2621	27.78	31	0.77682	0.88547	11.623	31	1.8852	1.5435	25.962	13	1.6256	1.4764	27.027	13	0.79648
R4V829;K1JIE8;A0KF30	R4V829;K1JIE8;A0KF30	8;8;8	8;8;8	8;8;8	>tr|R4V829|R4V829_AERHY 30S ribosomal protein S17 OS=Aeromonas hydrophila ML09-119 GN=rpsQ PE=3 SV=1;>tr|K1JIE8|K1JIE8_AERHY 30S ribosomal protein S17 OS=Aeromonas hydrophila SSU GN=rpsQ PE=3 SV=1;>sp|A0KF30|RS17_AERHH 30S ribosomal protein S17 OS=Aeromona	3	8	8	8	7	7	8	7	7	8	7	7	8	64.6	64.6	64.6	9.399	82	82;82;82	25	30	30	2.59e-110	1.5764	1.2867	22.657	73	1.0532	0.955	37.222	73	0.69772	0.7675	31.547	73	1.6087	1.2893	21.974	21	1.0355	1.0004	31.882	21	0.68318
R4V834;A0KF35;K1JIF2	R4V834;A0KF35;K1JIF2	8;8;7	8;8;7	8;8;7	>tr|R4V834|R4V834_AERHY 30S ribosomal protein S8 OS=Aeromonas hydrophila ML09-119 GN=rpsH PE=3 SV=1;>sp|A0KF35|RS8_AERHH 30S ribosomal protein S8 OS=Aeromonas hydrophila subsp. hydrophila (strain ATCC 7966 / NCIB 9240) GN=rpsH PE=3 SV=1;>tr|K1JIF2|K1JIF2_A	3	8	8	8	8	8	7	8	8	7	8	8	7	76.9	76.9	76.9	14.031	130	130;130;130	44	33	49	3.97e-66	1.6111	1.2875	34.677	91	1.3496	1.2987	39.088	91	0.80877	0.92857	15.907	91	1.596	1.2648	32.342	39	1.335	1.3146	37.043	39	0.83711
R4VRP7;A0KF43;K1J7E8	R4VRP7;A0KF43;K1J7E8	8;8;6	8;8;6	8;8;6	>tr|R4VRP7|R4VRP7_AERHY 30S ribosomal protein S11 OS=Aeromonas hydrophila ML09-119 GN=rpsK PE=3 SV=1;>sp|A0KF43|RS11_AERHH 30S ribosomal protein S11 OS=Aeromonas hydrophila subsp. hydrophila (strain ATCC 7966 / NCIB 9240) GN=rpsK PE=3 SV=1;>tr|K1J7E8|K1J7E	3	8	8	8	7	6	7	7	6	7	7	6	7	60.5	60.5	60.5	13.835	129	129;129;129	12	18	17	9.69e-111	1.3864	1.0567	92.044	40	1.2097	1.1136	111.28	40	0.88855	0.96637	25.99	40	1.3587	1.0405	34.661	12	1.2265	1.1014	36.85	12	0.90551
R4VJG1;A0KFM9;K1JD34	R4VJG1;A0KFM9;K1JD34	8;8;5	8;8;5	8;8;5	>tr|R4VJG1|R4VJG1_AERHY Fimbrial chaperone protein OS=Aeromonas hydrophila ML09-119 GN=AHML_02680 PE=3 SV=1;>tr|A0KFM9|A0KFM9_AERHH Fimbrial chaperone protein OS=Aeromonas hydrophila subsp. hydrophila (strain ATCC 7966 / NCIB 9240) GN=AHA_0522 PE=3 SV=1;>t	3	8	8	8	7	7	7	7	7	7	7	7	7	40.7	40.7	40.7	26.924	243	243;243;243	22	16	14	4.55e-70	1.5206	1.2641	22.534	45	1.8475	1.7774	23.363	45	1.2006	1.3289	15.862	45	1.4997	1.2442	23.383	19	1.9345	1.8223	25.319	19	1.2006
R4VPU1;A0KG22;K1JH19	R4VPU1;A0KG22;K1JH19	8;8;7	8;8;7	8;8;7	>tr|R4VPU1|R4VPU1_AERHY Signal recognition particle protein OS=Aeromonas hydrophila ML09-119 GN=ffh PE=3 SV=1;>tr|A0KG22|A0KG22_AERHH Signal recognition particle protein OS=Aeromonas hydrophila subsp. hydrophila (strain ATCC 7966 / NCIB 9240) GN=ffh PE=3 S	3	8	8	8	6	8	6	6	8	6	6	8	6	20.7	20.7	20.7	49.971	458	458;458;458	6	11	11	6.9e-55	0.99106	0.84923	26.535	25	0.81028	0.78755	27.595	25	0.86072	0.93094	36.558	25	0.98989	0.82507	10.188	6	0.73587	0.74064	24.821	6	0.82307
R4VJV0;A0KG26;K1JDG7	R4VJV0;A0KG26;K1JDG7	8;8;7	8;8;7	8;8;7	>tr|R4VJV0|R4VJV0_AERHY 50S ribosomal protein L19 OS=Aeromonas hydrophila ML09-119 GN=rplS PE=3 SV=1;>sp|A0KG26|RL19_AERHH 50S ribosomal protein L19 OS=Aeromonas hydrophila subsp. hydrophila (strain ATCC 7966 / NCIB 9240) GN=rplS PE=3 SV=1;>tr|K1JDG7|K1JDG	3	8	8	8	6	7	8	6	7	8	6	7	8	60	60	60	13.164	115	115;115;115	62	67	66	2.94e-181	1.7117	1.4	28.742	173	1.6757	1.6656	34.772	173	0.97043	1.0994	26.526	172	1.7035	1.4029	19.623	56	1.6863	1.6679	29.981	56	0.97871
K1J2D4;A0KG96	K1J2D4;A0KG96	8;8	1;1	1;1	>tr|K1J2D4|K1J2D4_AERHY Uncharacterized protein OS=Aeromonas hydrophila SSU GN=HMPREF1171_04299 PE=4 SV=1;>tr|A0KG96|A0KG96_AERHH Putative amidase OS=Aeromonas hydrophila subsp. hydrophila (strain ATCC 7966 / NCIB 9240) GN=AHA_0739 PE=4 SV=1	2	8	1	1	7	7	5	1	1	1	1	1	1	18.7	2.6	2.6	60.374	567	567;567	1	1	2	1.33e-69	0.56763	0.4672	NaN	1	0.30378	0.31308	NaN	1	0.53517	0.63163	NaN	1	NaN	NaN	NaN	0	NaN	NaN	NaN	0	NaN
R4VCR8;K1JHR5;A0KGS7	R4VCR8;K1JHR5;A0KGS7	8;8;8	8;8;8	8;8;8	>tr|R4VCR8|R4VCR8_AERHY 50S ribosomal protein L21 OS=Aeromonas hydrophila ML09-119 GN=rplU PE=3 SV=1;>tr|K1JHR5|K1JHR5_AERHY 50S ribosomal protein L21 OS=Aeromonas hydrophila SSU GN=rplU PE=3 SV=1;>sp|A0KGS7|RL21_AERHH 50S ribosomal protein L21 OS=Aeromona	3	8	8	8	8	7	7	8	7	7	8	7	7	82.5	82.5	82.5	11.399	103	103;103;103	22	31	27	1.5e-68	1.8542	1.4285	39.634	73	1.6832	1.5562	45.098	73	0.91939	1.0134	38.396	73	1.8404	1.243	48.569	17	1.5723	1.3334	33.743	17	0.91939
R4VUD0;A0KHG2;K1J8X8	R4VUD0;A0KHG2;K1J8X8	8;8;6	8;8;6	8;8;6	>tr|R4VUD0|R4VUD0_AERHY Methionine aminopeptidase OS=Aeromonas hydrophila ML09-119 GN=AHML_06245 PE=3 SV=1;>tr|A0KHG2|A0KHG2_AERHH Methionine aminopeptidase OS=Aeromonas hydrophila subsp. hydrophila (strain ATCC 7966 / NCIB 9240) GN=map PE=3 SV=1;>tr|K1J8X	3	8	8	8	7	4	6	7	4	6	7	4	6	50	50	50	28.965	262	262;262;262	8	5	8	3.52e-59	1.082	0.87982	28.949	20	1.082	1.0982	37.535	20	0.93979	1.077	30.51	20	1.0584	0.8008	39.244	7	1.1069	1.1048	28.309	7	1.1614
A0KHS0;K1JMX1	A0KHS0;K1JMX1	8;5	6;3	0;0	>tr|A0KHS0|A0KHS0_AERHH Major outer membrane protein OmpAII OS=Aeromonas hydrophila subsp. hydrophila (strain ATCC 7966 / NCIB 9240) GN=AHA_1280 PE=3 SV=1;>tr|K1JMX1|K1JMX1_AERHY Uncharacterized protein OS=Aeromonas hydrophila SSU GN=HMPREF1171_00374 PE=3	2	8	6	0	4	8	7	3	6	5	0	0	0	27.3	23.7	0	35.047	333	333;333	4	9	9	1.54e-116	0.85652	0.69785	26.214	20	0.7468	0.72742	72.561	21	1.2842	1.3679	70.5	21	0.89642	0.70628	10.671	3	0.96607	0.89194	36.099	4	1.198
A0KHT0	A0KHT0	8	8	1	>tr|A0KHT0|A0KHT0_AERHH UPF0313 protein AHA_1290 OS=Aeromonas hydrophila subsp. hydrophila (strain ATCC 7966 / NCIB 9240) GN=AHA_1290 PE=3 SV=1	1	8	8	1	3	4	7	3	4	7	1	1	0	10.7	10.7	1.2	88.296	802	802	3	5	8	6.69e-35	1.8775	1.5961	42.054	16	1.5545	1.4658	43.624	16	0.83719	0.96165	11.057	16	1.5766	1.3345	24.328	3	1.3223	1.3186	27.93	3	0.89637
K1KC23;A0KHY8;R4VB94	K1KC23;A0KHY8;R4VB94	8;8;7	8;8;7	8;8;7	>tr|K1KC23|K1KC23_AERHY HTH-type transcriptional regulator hexR OS=Aeromonas hydrophila SSU GN=HMPREF1171_00441 PE=4 SV=1;>tr|A0KHY8|A0KHY8_AERHH Transcriptional regulator HexR OS=Aeromonas hydrophila subsp. hydrophila (strain ATCC 7966 / NCIB 9240) GN=hex	3	8	8	8	3	4	7	3	4	7	3	4	7	33.8	33.8	33.8	31.231	284	284;287;274	4	4	8	2.02e-22	0.71848	0.61211	51.235	15	0.31449	0.30203	43.487	15	0.46017	0.50516	34.44	15	0.65619	0.51918	7.6135	4	0.23846	0.23816	11.138	4	0.37153
R4VMG4;A0KIF3;K1JNH5	R4VMG4;A0KIF3;K1JNH5	8;8;6	8;8;6	8;8;6	>tr|R4VMG4|R4VMG4_AERHY Gonadoliberin III-like protein OS=Aeromonas hydrophila ML09-119 GN=AHML_08420 PE=4 SV=1;>tr|A0KIF3|A0KIF3_AERHH Gonadoliberin III-related protein OS=Aeromonas hydrophila subsp. hydrophila (strain ATCC 7966 / NCIB 9240) GN=AHA_1516 P	3	8	8	8	5	7	5	5	7	5	5	7	5	15	15	15	56.955	512	512;512;512	7	7	6	2.16e-46	1.6631	1.3309	45.172	20	1.5365	1.3707	47.941	19	0.93632	1.0411	19.146	19	1.7466	1.333	50.401	7	2.0402	2.0164	44.746	6	0.92511
R4VCR0;A0KJA6;K1KBS2	R4VCR0;A0KJA6;K1KBS2	8;8;6	8;8;6	8;8;6	>tr|R4VCR0|R4VCR0_AERHY Thymidine kinase OS=Aeromonas hydrophila ML09-119 GN=tdk PE=3 SV=1;>tr|A0KJA6|A0KJA6_AERHH Thymidine kinase OS=Aeromonas hydrophila subsp. hydrophila (strain ATCC 7966 / NCIB 9240) GN=tdk PE=3 SV=1;>tr|K1KBS2|K1KBS2_AERHY Thymidine	3	8	8	8	5	7	4	5	7	4	5	7	4	48.2	48.2	48.2	22.008	193	193;193;193	8	7	4	4.74e-32	1.6502	1.3677	29.997	17	1.475	1.5376	24.687	17	0.83046	0.93106	20.893	17	1.6164	1.3443	30.611	6	1.4516	1.5377	11.396	6	0.89386
R4VNI0;K1JQM3;A0KJK8	R4VNI0;K1JQM3;A0KJK8	8;8;8	8;8;8	8;8;8	>tr|R4VNI0|R4VNI0_AERHY 2-oxoglutarate dehydrogenase, E2 component, dihydrolipoamide succinyltransferase OS=Aeromonas hydrophila ML09-119 GN=AHML_10420 PE=3 SV=1;>tr|K1JQM3|K1JQM3_AERHY Uncharacterized protein OS=Aeromonas hydrophila SSU GN=HMPREF1171_0103	3	8	8	8	6	6	4	6	6	4	6	6	4	25.1	25.1	25.1	42.687	395	395;395;395	10	7	6	2.23e-76	0.51348	0.4258	21.89	20	0.5504	0.55401	34.197	20	1.0484	1.1676	30.574	20	0.51335	0.41869	19.456	7	0.58388	0.58192	44.436	7	1.1686
R4VXJ6;A0KKG3;K1JEZ5	R4VXJ6;A0KKG3;K1JEZ5	8;8;6	8;8;6	8;8;6	>tr|R4VXJ6|R4VXJ6_AERHY Pseudouridine synthase OS=Aeromonas hydrophila ML09-119 GN=AHML_11740 PE=3 SV=1;>tr|A0KKG3|A0KKG3_AERHH Pseudouridine synthase OS=Aeromonas hydrophila subsp. hydrophila (strain ATCC 7966 / NCIB 9240) GN=AHA_2240 PE=3 SV=1;>tr|K1JEZ5	3	8	8	8	5	7	7	5	7	7	5	7	7	28	28	28	35.65	314	314;327;327	9	8	9	3.57e-32	2.3627	1.8746	21.663	17	2.1403	2.0934	23.653	17	0.9333	1.0275	10.529	17	2.515	2.0597	19.649	4	2.1065	1.9172	12.181	4	0.88808
A0KKL0;R4VP28;K1JES7	A0KKL0;R4VP28;K1JES7	8;8;5	8;8;5	8;8;5	>tr|A0KKL0|A0KKL0_AERHH NAD-glutamate dehydrogenase OS=Aeromonas hydrophila subsp. hydrophila (strain ATCC 7966 / NCIB 9240) GN=AHA_2288 PE=4 SV=1;>tr|R4VP28|R4VP28_AERHY NAD-glutamate dehydrogenase OS=Aeromonas hydrophila ML09-119 GN=AHML_11495 PE=4 SV=1;	3	8	8	8	4	7	5	4	7	5	4	7	5	5.4	5.4	5.4	181.37	1612	1612;1619;1620	7	7	6	1.13e-27	0.56412	0.47293	41.897	17	0.51231	0.46089	46.929	17	0.88195	0.99664	14.723	17	0.58981	0.49598	57.715	6	0.56807	0.55145	59.091	6	0.94161
R4VXD5;K1JPX9;A0KKL3	R4VXD5;K1JPX9;A0KKL3	8;8;8	8;8;8	8;8;8	>tr|R4VXD5|R4VXD5_AERHY Carboxy-terminal protease OS=Aeromonas hydrophila ML09-119 GN=AHML_11480 PE=3 SV=1;>tr|K1JPX9|K1JPX9_AERHY C-terminal processing peptidase OS=Aeromonas hydrophila SSU GN=HMPREF1171_01235 PE=3 SV=1;>tr|A0KKL3|A0KKL3_AERHH C-terminal	3	8	8	8	6	6	6	6	6	6	6	6	6	15.1	15.1	15.1	74.968	671	671;671;671	6	7	6	6.27e-42	1.0704	0.9112	16.747	15	1.1956	1.1887	68.562	15	1.1123	1.2587	69.477	15	0.99708	0.81513	16.812	4	1.2342	1.1804	93.107	4	1.1797
R4VDC8;A0KKQ6;K1KAH1	R4VDC8;A0KKQ6;K1KAH1	8;8;6	8;8;6	8;8;6	>tr|R4VDC8|R4VDC8_AERHY Ribonucleotide-diphosphate reductase subunit beta OS=Aeromonas hydrophila ML09-119 GN=nrdB PE=4 SV=1;>tr|A0KKQ6|A0KKQ6_AERHH Ribonucleoside-diphosphate reductase, beta subunit OS=Aeromonas hydrophila subsp. hydrophila (strain ATCC 7	3	8	8	8	7	7	7	7	7	7	7	7	7	33.4	33.4	33.4	43.185	377	377;377;377	14	8	10	5.05e-78	1.0591	0.84903	34.783	31	1.1677	1.085	33.161	31	1.0672	1.1605	47.436	31	1.0591	0.89323	27.839	13	1.0054	0.97811	37.467	13	1.0672
R4VG57;A0KKS0;K1JPS0	R4VG57;A0KKS0;K1JPS0	8;8;7	8;8;7	8;8;7	>tr|R4VG57|R4VG57_AERHY Bifunctional PTS system fructose-specific transporter subunit IIA/HPr protein OS=Aeromonas hydrophila ML09-119 GN=AHML_11190 PE=4 SV=1;>tr|A0KKS0|A0KKS0_AERHH Multiphosphoryl transfer protein (MTP) (Phosphotransferase FPrprotein) (P	3	8	8	8	6	7	7	6	7	7	6	7	7	27.6	27.6	27.6	37.438	366	366;366;371	8	8	9	1.07e-54	1.3666	1.1448	36.038	20	0.86695	0.81741	43.892	20	0.58587	0.67121	30.402	20	1.3207	1.0841	45.118	8	0.83194	0.81741	42.762	8	0.62294
R4VFY7;A0KL04	R4VFY7;A0KL04	8;8	8;8	1;1	>tr|R4VFY7|R4VFY7_AERHY PrkA family serine protein kinase OS=Aeromonas hydrophila ML09-119 GN=AHML_10765 PE=4 SV=1;>tr|A0KL04|A0KL04_AERHH PrkA serine kinase OS=Aeromonas hydrophila subsp. hydrophila (strain ATCC 7966 / NCIB 9240) GN=AHA_2440 PE=4 SV=1	2	8	8	1	4	3	7	4	3	7	0	0	1	15.3	15.3	2.8	74.059	640	640;640	6	5	8	3.61e-27	0.50688	0.41089	39.836	14	0.80519	0.7572	30.447	14	1.4341	1.6504	28.943	14	0.46021	0.37344	14.991	3	0.71169	0.68871	24.398	3	1.4265
R4VRP6;A0KMM1;K1JMI0;R4VUH0;A0KQ89;R4V8V9;K1J611;A0KFU7	R4VRP6;A0KMM1;K1JMI0	8;8;7;1;1;1;1;1	8;8;7;1;1;1;1;1	8;8;7;1;1;1;1;1	>tr|R4VRP6|R4VRP6_AERHY Bifunctional aspartokinase I/homoserine dehydrogenase I OS=Aeromonas hydrophila ML09-119 GN=thrA PE=4 SV=1;>tr|A0KMM1|A0KMM1_AERHH Bifunctional aspartokinase/homoserine dehydrogenase I (AKI-HDI) OS=Aeromonas hydrophila subsp. hydrop	8	8	8	8	3	7	7	3	7	7	3	7	7	10.7	10.7	10.7	88.703	819	819;819;819;238;238;822;822;822	3	8	11	9.07e-38	1.0582	0.85552	16.42	13	1.5491	1.4079	53.999	13	1.6618	1.8502	42.83	13	1.0586	0.85356	14.312	3	1.5491	1.3871	70.165	3	1.8021
R4VIX1;A0KMP9;K1JJ25	R4VIX1;A0KMP9;K1JJ25	8;8;7	8;8;7	8;8;7	>tr|R4VIX1|R4VIX1_AERHY Recombination associated protein OS=Aeromonas hydrophila ML09-119 GN=rdgC PE=4 SV=1;>sp|A0KMP9|RDGC_AERHH Recombination-associated protein RdgC OS=Aeromonas hydrophila subsp. hydrophila (strain ATCC 7966 / NCIB 9240) GN=rdgC PE=3 SV	3	8	8	8	6	6	8	6	6	8	6	6	8	33.3	33.3	33.3	33.798	303	303;303;303	8	8	9	8.59e-34	0.91187	0.73859	37.636	22	0.66932	0.64889	77.341	22	0.81407	0.88817	55.486	22	0.90677	0.73284	58.1	7	0.68509	0.65015	63.698	7	0.82671
R4VRZ6;K1JMT1;A0KMX7	R4VRZ6;K1JMT1;A0KMX7	8;8;8	8;8;8	8;8;8	>tr|R4VRZ6|R4VRZ6_AERHY Glutathione synthetase OS=Aeromonas hydrophila ML09-119 GN=gshB PE=3 SV=1;>tr|K1JMT1|K1JMT1_AERHY Glutathione synthetase OS=Aeromonas hydrophila SSU GN=gshB PE=3 SV=1;>tr|A0KMX7|A0KMX7_AERHH Glutathione synthetase OS=Aeromonas hydro	3	8	8	8	7	7	6	7	7	6	7	7	6	33.1	33.1	33.1	35.387	317	317;317;317	8	8	7	6.54e-52	0.85705	0.70053	40.371	21	0.73871	0.72104	22.806	21	0.90518	1.0137	47.259	21	0.87164	0.73885	28.004	8	0.83705	0.78411	29.266	8	0.93976
R4VXR4;K1KE07;A0KN29	R4VXR4;K1KE07;A0KN29	8;8;8	8;8;8	8;8;8	>tr|R4VXR4|R4VXR4_AERHY Shikimate kinase OS=Aeromonas hydrophila ML09-119 GN=aroK PE=3 SV=1;>tr|K1KE07|K1KE07_AERHY Shikimate kinase OS=Aeromonas hydrophila SSU GN=aroK PE=3 SV=1;>sp|A0KN29|AROK_AERHH Shikimate kinase OS=Aeromonas hydrophila subsp. hydroph	3	8	8	8	7	3	7	7	3	7	7	3	7	62.8	62.8	62.8	19.432	172	172;172;172	9	6	13	1.07e-131	1.8758	1.4803	35.269	20	1.5646	1.5736	31.995	20	0.87917	0.99294	19.276	20	1.883	1.538	18.052	6	1.6414	1.5786	23.44	6	0.90268
R4VY09;K1JQ40;A0KNE2	R4VY09;K1JQ40;A0KNE2	8;8;8	8;8;8	8;8;8	>tr|R4VY09|R4VY09_AERHY Ribosome-binding factor A OS=Aeromonas hydrophila ML09-119 GN=rbfA PE=3 SV=1;>tr|K1JQ40|K1JQ40_AERHY Ribosome-binding factor A OS=Aeromonas hydrophila SSU GN=rbfA PE=3 SV=1;>sp|A0KNE2|RBFA_AERHH Ribosome-binding factor A OS=Aeromona	3	8	8	8	7	7	6	7	7	6	7	7	6	56.2	56.2	56.2	16.553	144	144;144;144	11	9	10	1.28e-68	3.0285	2.4561	44.727	19	3.7732	3.4457	33.969	19	1.2566	1.403	19.876	19	3.0285	2.4561	17.589	7	3.7732	3.5271	24.742	7	1.2566
R4VY24;A0KNG2	R4VY24;A0KNG2	8;8	8;8	1;1	>tr|R4VY24|R4VY24_AERHY Peptide ABC transporter periplasmic peptide-binding protein OS=Aeromonas hydrophila ML09-119 GN=AHML_17755 PE=4 SV=1;>tr|A0KNG2|A0KNG2_AERHH Peptide ABC transporter, periplasmic peptide-binding protein OS=Aeromonas hydrophila subsp.	2	8	8	1	5	6	4	5	6	4	0	1	0	23	23	6.4	57.381	518	518;518	6	6	4	8.56e-87	1.3201	1.074	56.92	13	1.5268	1.46	96.761	13	1.4879	1.7028	70.196	13	1.1055	0.93382	27.647	5	1.303	1.3549	82.214	5	1.4879
R4VJV6;A0KNR4;K1JPW3	R4VJV6;A0KNR4;K1JPW3	8;8;5	8;8;5	8;8;5	>tr|R4VJV6|R4VJV6_AERHY Aminoacyl-histidine dipeptidase OS=Aeromonas hydrophila ML09-119 GN=AHML_18270 PE=4 SV=1;>tr|A0KNR4|A0KNR4_AERHH Aminoacyl-histidine dipeptidase OS=Aeromonas hydrophila subsp. hydrophila (strain ATCC 7966 / NCIB 9240) GN=pepD PE=4 S	3	8	8	8	5	8	7	5	8	7	5	8	7	19	19	19	52.122	483	483;483;483	7	12	9	9.95e-45	0.62393	0.52436	26.972	26	0.6041	0.58263	14.407	26	0.90249	1.036	15.208	26	0.57919	0.48557	27.201	7	0.60304	0.60212	17.138	7	0.92109
R4VYR0;K1JAM8;A0KP53	R4VYR0;K1JAM8;A0KP53	8;8;8	8;8;8	8;8;8	>tr|R4VYR0|R4VYR0_AERHY LysM domain-containing protein OS=Aeromonas hydrophila ML09-119 GN=AHML_18960 PE=4 SV=1;>tr|K1JAM8|K1JAM8_AERHY Uncharacterized protein OS=Aeromonas hydrophila SSU GN=HMPREF1171_02794 PE=4 SV=1;>tr|A0KP53|A0KP53_AERHH LysM domain pr	3	8	8	8	3	3	7	3	3	7	3	3	7	28.9	28.9	28.9	33.553	308	308;308;344	5	4	9	6.51e-57	1.2878	1.0314	46.037	13	0.95203	0.98518	49.903	13	0.77703	0.88155	21.569	13	1.2986	1.0434	6.789	3	0.72568	0.76811	47.528	3	0.78037
R4VU61;A0KPY8;K1J5U8;K1JMP8;R4W0E0;A0KMU1	R4VU61;A0KPY8;K1J5U8	8;8;7;1;1;1	8;8;7;1;1;1	8;8;7;1;1;1	>tr|R4VU61|R4VU61_AERHY Stringent starvation protein A OS=Aeromonas hydrophila ML09-119 GN=sspA PE=3 SV=1;>tr|A0KPY8|A0KPY8_AERHH Stringent starvation protein A OS=Aeromonas hydrophila subsp. hydrophila (strain ATCC 7966 / NCIB 9240) GN=AHA_3900 PE=3 SV=1;	6	8	8	8	6	6	8	6	6	8	6	6	8	42.1	42.1	42.1	23.639	209	209;209;209;1131;1145;1159	9	9	9	7.3e-149	1.0946	0.90793	20.618	24	1.0184	0.89397	27.204	24	0.93105	1.0054	7.9016	24	1.1759	0.93362	16.744	9	1.0679	0.93789	19.263	9	0.9314
R4VIG3;A0KPZ6;Q9FD11;K1JK34	R4VIG3;A0KPZ6;Q9FD11;K1JK34	8;8;7;7	8;8;7;7	8;8;7;7	>tr|R4VIG3|R4VIG3_AERHY Serine peptidase DegQ OS=Aeromonas hydrophila ML09-119 GN=AHML_20705 PE=4 SV=1;>tr|A0KPZ6|A0KPZ6_AERHH Serine peptidase DegQ OS=Aeromonas hydrophila subsp. hydrophila (strain ATCC 7966 / NCIB 9240) GN=degQ PE=4 SV=1;>tr|Q9FD11|Q9FD1	4	8	8	8	7	7	4	7	7	4	7	7	4	17.2	17.2	17.2	47.813	453	453;453;453;453	9	10	7	1.08e-36	0.49612	0.39125	59.952	19	0.41717	0.42899	63.394	19	1.0671	1.1974	65.318	19	0.51717	0.41147	67.395	6	0.37112	0.34833	60.684	6	0.9444
R4W2F8;K1JFE4;A0KQB0	R4W2F8;K1JFE4;A0KQB0	8;8;8	8;8;8	8;8;8	>tr|R4W2F8|R4W2F8_AERHY Transcription termination/antitermination protein nusG OS=Aeromonas hydrophila ML09-119 GN=AHML_21285 PE=3 SV=1;>tr|K1JFE4|K1JFE4_AERHY Transcription termination/antitermination protein nusG OS=Aeromonas hydrophila SSU GN=HMPREF1171	3	8	8	8	7	7	6	7	7	6	7	7	6	56.8	56.8	56.8	20.994	183	183;183;183	16	17	11	9.06e-53	1.5027	1.2231	28.711	30	1.1694	1.0663	54.635	30	0.84434	0.97478	43.992	30	1.537	1.2256	23.573	9	1.3184	1.1079	38.169	9	0.89539
R4VLH0;A0KQF3;K1J4X2	R4VLH0;A0KQF3;K1J4X2	8;8;7	7;7;6	7;7;6	>tr|R4VLH0|R4VLH0_AERHY NAD(P) transhydrogenase subunit beta OS=Aeromonas hydrophila ML09-119 GN=pntB PE=3 SV=1;>tr|A0KQF3|A0KQF3_AERHH NAD(P) transhydrogenase subunit beta OS=Aeromonas hydrophila subsp. hydrophila (strain ATCC 7966 / NCIB 9240) GN=pntB PE	3	8	7	7	6	8	7	5	7	6	5	7	6	21.3	19.6	19.6	51.731	494	494;494;494	9	8	7	2.09e-56	0.67656	0.55901	16.133	21	0.73573	0.705	27.682	21	1.0463	1.1602	19.449	21	0.66229	0.53702	17.342	8	0.7396	0.71611	35.865	8	1.1085
R4W2Q0;K1JFY1;A0KQR3	R4W2Q0;K1JFY1;A0KQR3	8;8;8	8;8;8	8;8;8	>tr|R4W2Q0|R4W2Q0_AERHY tRNA/tmRNA (uracil-C(5))-methyltransferase OS=Aeromonas hydrophila ML09-119 GN=trmA PE=3 SV=1;>tr|K1JFY1|K1JFY1_AERHY tRNA/tmRNA (uracil-C(5))-methyltransferase OS=Aeromonas hydrophila SSU GN=trmA PE=3 SV=1;>sp|A0KQR3|TRMA_AERHH tRN	3	8	8	8	4	7	7	4	7	7	4	7	7	33.4	33.4	33.4	42.705	377	377;377;377	5	10	10	1.75e-124	1.6565	1.4598	34.001	23	1.5115	1.5446	36.811	23	0.90353	1.0246	19.723	23	1.7181	1.4598	51.868	5	1.5491	1.5446	48.566	5	0.94437
R4VJ29;A0KQR9;K1JJJ6	R4VJ29;A0KQR9;K1JJJ6	8;8;7	8;8;7	8;8;7	>tr|R4VJ29|R4VJ29_AERHY 50S ribosomal protein L31 OS=Aeromonas hydrophila ML09-119 GN=rpmE PE=3 SV=1;>tr|A0KQR9|A0KQR9_AERHH 50S ribosomal protein L31 OS=Aeromonas hydrophila subsp. hydrophila (strain ATCC 7966 / NCIB 9240) GN=rpmE-2 PE=3 SV=1;>tr|K1JJJ6|K	3	8	8	8	7	6	6	7	6	6	7	6	6	93	93	93	7.7459	71	71;75;71	25	26	18	2.71e-105	1.5966	1.3237	28.012	51	1.39	1.3911	33.914	50	0.78278	0.90626	18.798	51	1.5505	1.2605	28.949	21	1.4301	1.435	25.822	21	0.78068
R4W2U5;A0KQY2;K1JFA8	R4W2U5;A0KQY2;K1JFA8	8;8;5	8;8;5	8;8;5	>tr|R4W2U5|R4W2U5_AERHY ATP synthase subunit b OS=Aeromonas hydrophila ML09-119 GN=atpF PE=3 SV=1;>sp|A0KQY2|ATPF_AERHH ATP synthase subunit b OS=Aeromonas hydrophila subsp. hydrophila (strain ATCC 7966 / NCIB 9240) GN=atpF PE=3 SV=1;>tr|K1JFA8|K1JFA8_AERH	3	8	8	8	6	8	8	6	8	8	6	8	8	42.3	42.3	42.3	17.03	156	156;156;156	12	11	13	4.9e-68	0.83463	0.6946	26.992	31	1.5958	1.6039	37.841	31	2.1119	2.4335	36.858	31	0.79903	0.65143	37.37	10	1.5851	1.5345	42.791	10	2.1204
R4VAU2;I6S516	R4VAU2;I6S516	8;8	2;2	2;2	>tr|R4VAU2|R4VAU2_AERHY Major outer membrane protein OmpAII OS=Aeromonas hydrophila ML09-119 GN=AHML_06750 PE=3 SV=1;>tr|I6S516|I6S516_AERHY Major outer membrane protein OS=Aeromonas hydrophila GN=ompAII PE=3 SV=1	2	8	2	2	4	8	7	1	2	2	1	2	2	27.3	3.6	3.6	35.031	333	333;333	1	2	2	8.35e-88	0.70741	0.59453	4.561	3	0.92737	0.82701	5.88	3	1.3228	1.4439	2.7187	3	0.67879	0.58848	NaN	1	0.8988	0.82105	NaN	1	1.3228
K1JBQ2;R4VCR9;A0KJD7	K1JBQ2;R4VCR9;A0KJD7	8;7;7	8;7;7	8;7;7	>tr|K1JBQ2|K1JBQ2_AERHY ATP-dependent Clp protease ATP-binding subunit ClpA OS=Aeromonas hydrophila SSU GN=HMPREF1171_00951 PE=3 SV=1;>tr|R4VCR9|R4VCR9_AERHY ATP-dependent Clp protease, ATP-binding subunit ClpA OS=Aeromonas hydrophila ML09-119 GN=AHML_1006	3	8	8	8	6	4	5	6	4	5	6	4	5	11.3	11.3	11.3	83.209	749	749;750;750	6	5	5	9.64e-27	0.43003	0.38856	53.191	9	0.36509	0.35286	50.006	9	0.78728	0.85872	32.465	9	0.76135	0.58061	56.924	4	0.40309	0.38578	74.588	4	0.73213
R4W0K4;K1JPP3;A0KN20	R4W0K4;K1JPP3;A0KN20	8;8;7	8;8;7	8;8;7	>tr|R4W0K4|R4W0K4_AERHY Acetylornithine aminotransferase OS=Aeromonas hydrophila ML09-119 GN=argD PE=3 SV=1;>tr|K1JPP3|K1JPP3_AERHY Acetylornithine aminotransferase OS=Aeromonas hydrophila SSU GN=argD PE=3 SV=1;>tr|A0KN20|A0KN20_AERHH Acetylornithine amino	3	8	8	8	5	5	6	5	5	6	5	5	6	25.9	25.9	25.9	43.387	405	405;405;405	5	6	7	4.08e-63	0.45352	0.37333	52.11	14	0.60985	0.60768	27.048	14	1.0933	1.246	34.323	14	0.46074	0.36146	68.31	4	0.481	0.49126	40.658	4	0.97125
K1JQ24	K1JQ24	8	1	1	>tr|K1JQ24|K1JQ24_AERHY Uncharacterized protein OS=Aeromonas hydrophila SSU GN=HMPREF1171_00148 PE=4 SV=1	1	8	1	1	6	6	5	1	1	1	1	1	1	18.5	1.9	1.9	57.364	518	518	1	1	1	7.89e-57	1.0793	0.90354	2.7301	3	1.7073	1.485	10.211	3	1.7021	1.8509	4.0696	3	1.0427	0.87308	NaN	1	1.6988	1.485	NaN	1	1.7021
R4V7E4	R4V7E4	8	1	1	>tr|R4V7E4|R4V7E4_AERHY Glutathione-disulfide reductase OS=Aeromonas hydrophila ML09-119 GN=AHML_00095 PE=3 SV=1	1	8	1	1	6	5	7	1	1	1	1	1	1	22.3	4.2	4.2	48.595	449	449	1	2	3	1.08e-85	1.6333	1.3444	72.425	5	3.6727	3.7392	106.31	5	2.0251	2.33	35.252	5	2.927	2.456	NaN	1	5.9274	5.8095	NaN	1	2.0251
R4VK23;K1K1H1	R4VK23;K1K1H1	8;7	8;7	2;2	>tr|R4VK23|R4VK23_AERHY Putative agmatine deiminase OS=Aeromonas hydrophila ML09-119 GN=aguA PE=3 SV=1;>tr|K1K1H1|K1K1H1_AERHY Putative agmatine deiminase OS=Aeromonas hydrophila SSU GN=aguA PE=3 SV=1	2	8	8	2	7	6	7	7	6	7	2	2	2	33.7	33.7	11	40.256	365	365;365	21	9	13	3.07e-70	0.63342	0.5297	42.866	34	0.58481	0.56798	49.443	34	0.93884	1.0608	23.171	34	0.57357	0.43701	52.733	17	0.49834	0.48998	60.276	17	0.93944
R4VNB2;A0KEK0;K1JIM7	R4VNB2;A0KEK0;K1JIM7	8;7;7	8;7;7	8;7;7	>tr|R4VNB2|R4VNB2_AERHY Glycyl-tRNA ligase subunit alpha OS=Aeromonas hydrophila ML09-119 GN=glyQ PE=3 SV=1;>sp|A0KEK0|SYGA_AERHH Glycine--tRNA ligase alpha subunit OS=Aeromonas hydrophila subsp. hydrophila (strain ATCC 7966 / NCIB 9240) GN=glyQ PE=3 SV=1;	3	8	8	8	8	7	8	8	7	8	8	7	8	35.8	35.8	35.8	35.289	307	307;307;314	11	10	11	1.12e-90	1.4397	1.2548	16.458	30	1.2034	1.1598	18.548	30	0.83711	0.91861	14.806	30	1.5012	1.2677	18.232	11	1.2116	1.1618	20.71	11	0.88707
R4VQ17	R4VQ17	8	8	1	>tr|R4VQ17|R4VQ17_AERHY Amidase OS=Aeromonas hydrophila ML09-119 GN=AHML_03790 PE=4 SV=1	1	8	8	1	7	7	5	7	7	5	1	1	1	18.2	18.2	2.1	60.46	567	567	9	9	6	2.61e-75	0.76734	0.65034	35.11	20	0.77305	0.73892	114.16	20	1.0607	1.1561	102.42	20	0.7609	0.64435	24.679	7	0.74525	0.76267	114.18	7	1.065
R4VWR3;K1JBH1;A0KJM5	R4VWR3;K1JBH1;A0KJM5	8;7;7	8;7;7	8;7;7	>tr|R4VWR3|R4VWR3_AERHY Aspartate-semialdehyde dehydrogenase OS=Aeromonas hydrophila ML09-119 GN=asd PE=3 SV=1;>tr|K1JBH1|K1JBH1_AERHY Aspartate-semialdehyde dehydrogenase OS=Aeromonas hydrophila SSU GN=asd PE=3 SV=1;>tr|A0KJM5|A0KJM5_AERHH Aspartate-semia	3	8	8	8	4	4	5	4	4	5	4	4	5	26.7	26.7	26.7	40.121	371	371;371;371	5	6	6	3.19e-46	0.42909	0.34181	17.203	16	0.40335	0.37182	18.929	16	1.0139	1.1077	22.188	16	0.42515	0.32948	10.032	4	0.39631	0.37059	19.164	4	1.0499
R4V7K9;K1JF09;A0KEH0	R4V7K9;K1JF09;A0KEH0	7;7;7	7;7;7	7;7;7	>tr|R4V7K9|R4V7K9_AERHY Thioredoxin OS=Aeromonas hydrophila ML09-119 GN=AHML_00520 PE=3 SV=1;>tr|K1JF09|K1JF09_AERHY Thioredoxin OS=Aeromonas hydrophila SSU GN=HMPREF1171_03600 PE=3 SV=1;>tr|A0KEH0|A0KEH0_AERHH Thioredoxin OS=Aeromonas hydrophila subsp. hy	3	7	7	7	5	6	5	5	6	5	5	6	5	63	63	63	11.676	108	108;108;108	12	13	15	8.68e-80	0.81754	0.63692	17.878	30	0.78755	0.69592	19.15	30	0.96118	1.091	17.033	30	0.8174	0.633	18.857	9	0.77447	0.7039	13.622	9	0.97704
R4VND4;K1JEX0;A0KEM9	R4VND4;K1JEX0;A0KEM9	7;7;7	7;7;7	7;7;7	>tr|R4VND4|R4VND4_AERHY 50S ribosomal protein L28 OS=Aeromonas hydrophila ML09-119 GN=rpmB PE=4 SV=1;>tr|K1JEX0|K1JEX0_AERHY 50S ribosomal protein L28 OS=Aeromonas hydrophila SSU GN=rpmB PE=3 SV=1;>sp|A0KEM9|RL28_AERHH 50S ribosomal protein L28 OS=Aeromona	3	7	7	7	7	7	7	7	7	7	7	7	7	51.3	51.3	51.3	8.8542	78	78;78;78	18	31	30	1.23e-80	1.4672	1.1558	32.283	64	1.3746	1.1836	37.164	64	0.93817	1.0233	18.335	64	1.3141	1.0777	40.363	16	1.2041	1.0876	48.31	16	0.92449
R4V815;K1JIE0;A0KF15	R4V815;K1JIE0;A0KF15	7;7;7	7;7;7	7;7;7	>tr|R4V815|R4V815_AERHY S1 RNA-binding domain-containing protein OS=Aeromonas hydrophila ML09-119 GN=AHML_01495 PE=4 SV=1;>tr|K1JIE0|K1JIE0_AERHY Protein yhgF OS=Aeromonas hydrophila SSU GN=HMPREF1171_03802 PE=4 SV=1;>tr|A0KF15|A0KF15_AERHH S1 RNA binding	3	7	7	7	4	4	4	4	4	4	4	4	4	9.8	9.8	9.8	84.634	768	768;769;834	4	4	5	1.06e-46	0.79257	0.66788	24.433	13	0.72584	0.68484	19.797	13	0.83038	0.9239	14.89	13	0.92692	0.73192	36.665	4	0.74809	0.70205	24.625	4	0.91866
R4VRN5;K1JEV5;A0KF34	R4VRN5;K1JEV5;A0KF34	7;7;7	6;6;6	6;6;6	>tr|R4VRN5|R4VRN5_AERHY 30S ribosomal protein S14 OS=Aeromonas hydrophila ML09-119 GN=rpsN PE=3 SV=1;>tr|K1JEV5|K1JEV5_AERHY 30S ribosomal protein S14 OS=Aeromonas hydrophila SSU GN=rpsN PE=3 SV=1;>sp|A0KF34|RS14_AERHH 30S ribosomal protein S14 OS=Aeromona	3	7	6	6	6	7	7	5	6	6	5	6	6	55.4	49.5	49.5	11.515	101	101;101;101	56	59	58	1.35e-52	1.4168	1.158	46.498	124	1.5724	1.4475	47.667	124	1.1085	1.2186	25.471	124	1.4285	1.1661	31.163	43	1.5649	1.4497	32.47	43	1.0993
R4VIW0;A0KF37;K1J453	R4VIW0;A0KF37;K1J453	7;7;6	7;7;6	7;7;6	>tr|R4VIW0|R4VIW0_AERHY 50S ribosomal protein L18 OS=Aeromonas hydrophila ML09-119 GN=rplR PE=3 SV=1;>sp|A0KF37|RL18_AERHH 50S ribosomal protein L18 OS=Aeromonas hydrophila subsp. hydrophila (strain ATCC 7966 / NCIB 9240) GN=rplR PE=3 SV=1;>tr|K1J453|K1J45	3	7	7	7	6	7	5	6	7	5	6	7	5	53.8	53.8	53.8	12.477	117	117;117;100	7	10	7	2.45e-82	1.3678	0.93792	22.416	24	1.1511	0.96076	24.179	24	0.85714	0.94602	13.829	24	1.457	1.1479	23.307	7	1.2112	1.0103	17.237	7	0.8572
R4VJB7;A0KFH4;K1K2K9	R4VJB7;A0KFH4;K1K2K9	7;7;6	7;7;6	7;7;6	>tr|R4VJB7|R4VJB7_AERHY Uroporphyrin-III C-methyltransferase OS=Aeromonas hydrophila ML09-119 GN=AHML_02405 PE=4 SV=1;>tr|A0KFH4|A0KFH4_AERHH Putative uroporphyrin-III C-methyltransferase OS=Aeromonas hydrophila subsp. hydrophila (strain ATCC 7966 / NCIB 9	3	7	7	7	3	5	5	3	5	5	3	5	5	24.9	24.9	24.9	40.042	357	357;358;358	3	7	6	3.1e-29	0.49394	0.40524	60.932	12	0.52543	0.52643	66.579	12	0.98564	1.1304	57.922	12	0.61656	0.50023	8.5642	2	1.1511	1.1552	25.764	2	1.7498
R4VS76;A0KFH6;K1J6Q5	R4VS76;A0KFH6;K1J6Q5	7;7;4	7;7;4	7;7;4	>tr|R4VS76|R4VS76_AERHY Porphobilinogen deaminase OS=Aeromonas hydrophila ML09-119 GN=hemC PE=3 SV=1;>tr|A0KFH6|A0KFH6_AERHH Porphobilinogen deaminase OS=Aeromonas hydrophila subsp. hydrophila (strain ATCC 7966 / NCIB 9240) GN=hemC PE=3 SV=1;>tr|K1J6Q5|K1J	3	7	7	7	5	6	7	5	6	7	5	6	7	31.4	31.4	31.4	33.701	309	309;330;330	8	9	9	1.62e-36	0.8855	0.73191	34.21	24	0.64917	0.613	32.475	24	0.76866	0.83069	21.028	24	0.8855	0.73191	49.307	6	0.70693	0.6945	47.618	6	0.74724
R4VPH7;K1JGP6;A0KFN6	R4VPH7;K1JGP6;A0KFN6	7;7;7	7;7;7	7;7;7	>tr|R4VPH7|R4VPH7_AERHY Dihydroxynaphthoic acid synthetase OS=Aeromonas hydrophila ML09-119 GN=AHML_02710 PE=3 SV=1;>tr|K1JGP6|K1JGP6_AERHY 1,4-Dihydroxy-2-naphthoyl-CoA synthase OS=Aeromonas hydrophila SSU GN=HMPREF1171_04023 PE=3 SV=1;>tr|A0KFN6|A0KFN6_A	3	7	7	7	3	6	3	3	6	3	3	6	3	28.7	28.7	28.7	31.466	282	282;286;286	5	6	3	2.85e-26	0.52853	0.44938	29.679	12	0.4006	0.35806	54.194	12	0.69837	0.77053	65.525	12	0.5202	0.44472	13.437	4	0.3954	0.35399	30.691	4	0.74779
K1JD55;A0KFP5;R4VJH4	K1JD55;A0KFP5;R4VJH4	7;7;6	7;7;6	7;7;6	>tr|K1JD55|K1JD55_AERHY Uncharacterized protein OS=Aeromonas hydrophila SSU GN=HMPREF1171_04032 PE=4 SV=1;>tr|A0KFP5|A0KFP5_AERHH ATP-independent RNA helicase DbpA OS=Aeromonas hydrophila subsp. hydrophila (strain ATCC 7966 / NCIB 9240) GN=AHA_0538 PE=4 SV	3	7	7	7	6	5	6	6	5	6	6	5	6	21.6	21.6	21.6	49.215	458	458;458;458	11	12	12	1.01e-86	1.7686	1.4594	56.242	25	1.4777	1.3835	53.046	25	0.82887	0.91897	17.848	25	1.4048	1.2145	41.738	7	1.1306	1.0945	31.106	7	0.76632
R4VBX3;A0KG10;K1J657	R4VBX3;A0KG10;K1J657	7;7;6	7;7;6	7;7;6	>tr|R4VBX3|R4VBX3_AERHY TyrA protein OS=Aeromonas hydrophila ML09-119 GN=AHML_03355 PE=4 SV=1;>tr|A0KG10|A0KG10_AERHH TyrA protein OS=Aeromonas hydrophila subsp. hydrophila (strain ATCC 7966 / NCIB 9240) GN=AHA_0653 PE=4 SV=1;>tr|K1J657|K1J657_AERHY Dyp-ty	3	7	7	7	3	7	6	3	7	6	3	7	6	26.9	26.9	26.9	33.18	301	301;301;301	5	12	10	4.28e-56	0.38364	0.32436	22.277	24	0.3557	0.33662	34.858	23	0.86221	0.94716	37.261	23	0.38046	0.30099	12.437	5	0.2744	0.28894	9.8473	5	0.80945
R4VPZ5;A0KG76;K1J312	R4VPZ5;A0KG76;K1J312	7;7;6	7;7;6	7;7;6	>tr|R4VPZ5|R4VPZ5_AERHY M16B family peptidase OS=Aeromonas hydrophila ML09-119 GN=AHML_03690 PE=3 SV=1;>tr|A0KG76|A0KG76_AERHH Peptidase, M16B family OS=Aeromonas hydrophila subsp. hydrophila (strain ATCC 7966 / NCIB 9240) GN=AHA_0719 PE=3 SV=1;>tr|K1J312|	3	7	7	7	6	3	2	6	3	2	6	3	2	9	9	9	102.18	929	929;937;937	7	3	2	4.22e-19	0.74093	0.59532	79.812	8	0.68137	0.62908	82.776	8	0.91684	1.0425	22.339	8	0.7482	0.61113	100.27	5	0.68162	0.64294	103.59	5	0.91102
A0KG95	A0KG95	7	1	1	>tr|A0KG95|A0KG95_AERHH Putative agmatine deiminase OS=Aeromonas hydrophila subsp. hydrophila (strain ATCC 7966 / NCIB 9240) GN=aguA PE=3 SV=1	1	7	1	1	6	4	6	1	0	1	1	0	1	26.8	4.1	4.1	40.165	365	365	2		1	2.37e-25	0.7856	0.63395	40.446	3	0.71312	0.70565	45.361	3	0.95112	1.0521	6.6271	3	1.1061	0.88451	47.104	2	1.0859	1.0123	51.033	2	1.0049
R4VCA9;A0KGF2;K1K159	R4VCA9;A0KGF2;K1K159	7;7;6	7;7;6	7;7;6	>tr|R4VCA9|R4VCA9_AERHY Ribonuclease 3 OS=Aeromonas hydrophila ML09-119 GN=rnc PE=3 SV=1;>tr|A0KGF2|A0KGF2_AERHH Ribonuclease 3 OS=Aeromonas hydrophila subsp. hydrophila (strain ATCC 7966 / NCIB 9240) GN=rnc PE=3 SV=1;>tr|K1K159|K1K159_AERHY Ribonuclease 3	3	7	7	7	4	6	5	4	6	5	4	6	5	43	43	43	24.815	223	223;223;223	4	6	6	1.14e-28	1.498	1.2191	46.463	13	1.3432	1.349	36.556	13	0.83455	0.94416	30.554	13	1.5692	1.304	54.072	3	1.3432	1.3872	8.8393	3	0.83455
R4VT83;K1JCP2;A0KGI5	R4VT83;K1JCP2;A0KGI5	7;7;7	7;7;7	7;7;7	>tr|R4VT83|R4VT83_AERHY GatB/YqeY domain-containing protein OS=Aeromonas hydrophila ML09-119 GN=AHML_04245 PE=4 SV=1;>tr|K1JCP2|K1JCP2_AERHY Uncharacterized protein OS=Aeromonas hydrophila SSU GN=HMPREF1171_04397 PE=4 SV=1;>tr|A0KGI5|A0KGI5_AERHH GatB/YqeY	3	7	7	7	5	4	6	5	4	6	5	4	6	36.7	36.7	36.7	16.055	147	147;147;147	6	5	10	5.86e-22	2.0094	1.6596	48.363	21	1.8922	2.0264	61.705	21	0.95504	1.0808	21.588	21	1.8116	1.4612	31.799	6	1.4327	1.3667	39.617	6	0.88375
R4VTD1;K1JB32;A0KGM8	R4VTD1;K1JB32;A0KGM8	7;7;7	7;7;7	7;7;7	>tr|R4VTD1|R4VTD1_AERHY 3-isopropylmalate dehydrogenase OS=Aeromonas hydrophila ML09-119 GN=leuB PE=3 SV=1;>tr|K1JB32|K1JB32_AERHY 3-isopropylmalate dehydrogenase OS=Aeromonas hydrophila SSU GN=leuB PE=3 SV=1;>tr|A0KGM8|A0KGM8_AERHH 3-isopropylmalate dehyd	3	7	7	7	3	3	6	3	3	6	3	3	6	18.6	18.6	18.6	38.892	361	361;361;361	3	3	6	5.46e-21	0.181	0.15266	79.599	10	0.31796	0.29996	65.415	9	0.96063	1.0381	49.539	9	0.18567	0.15325	93.148	3	0.64685	0.58375	79.097	2	1.5576
R4VKL6;A0KGS8;K1JAZ5	R4VKL6;A0KGS8;K1JAZ5	7;7;4	7;7;4	7;7;4	>tr|R4VKL6|R4VKL6_AERHY 50S ribosomal protein L27 OS=Aeromonas hydrophila ML09-119 GN=rpmA PE=4 SV=1;>sp|A0KGS8|RL27_AERHH 50S ribosomal protein L27 OS=Aeromonas hydrophila subsp. hydrophila (strain ATCC 7966 / NCIB 9240) GN=rpmA PE=3 SV=1;>tr|K1JAZ5|K1JAZ	3	7	7	7	5	7	7	5	7	7	5	7	7	60	60	60	9.0513	85	85;85;85	22	37	37	8.18e-42	1.8175	1.4656	37.74	72	1.5557	1.4842	41.304	72	0.81414	0.91364	15.912	72	1.7514	1.3636	26.423	17	1.4936	1.3422	32.56	17	0.8416
R4VQR0;A0KGS9	R4VQR0;A0KGS9	7;7	7;7	2;2	>tr|R4VQR0|R4VQR0_AERHY GTPase obg OS=Aeromonas hydrophila ML09-119 GN=obgE PE=3 SV=1;>sp|A0KGS9|OBG_AERHH GTPase obg OS=Aeromonas hydrophila subsp. hydrophila (strain ATCC 7966 / NCIB 9240) GN=obg PE=3 SV=1	2	7	7	2	6	6	6	6	6	6	1	2	1	26	26	11	43.892	400	400;400	7	6	7	4.54e-96	1.6179	1.3175	18.981	19	1.5381	1.3963	19.257	19	0.94021	1.0705	21.98	19	1.5702	1.2742	10.376	7	1.5381	1.381	15.275	7	1.0471
R4VTV5;A0KH13;K1J747	R4VTV5;A0KH13;K1J747	7;7;6	7;7;6	7;7;6	>tr|R4VTV5|R4VTV5_AERHY Protease OS=Aeromonas hydrophila ML09-119 GN=AHML_05420 PE=4 SV=1;>tr|A0KH13|A0KH13_AERHH Peptidase, U32 family OS=Aeromonas hydrophila subsp. hydrophila (strain ATCC 7966 / NCIB 9240) GN=yegQ PE=4 SV=1;>tr|K1J747|K1J747_AERHY Uncha	3	7	7	7	5	7	7	5	7	7	5	7	7	18.3	18.3	18.3	51.552	453	453;453;454	8	11	11	1.25e-101	2.4081	1.9609	20.633	22	1.8141	1.7372	24.416	22	0.78922	0.88013	22.988	22	2.395	1.9559	5.4467	4	2.1775	2.0626	26.224	4	0.89755
R4VUE3;A0KHH2;K1J8W6	R4VUE3;A0KHH2;K1J8W6	7;7;5	7;7;5	7;7;5	>tr|R4VUE3|R4VUE3_AERHY Outer membrane protein OmpH OS=Aeromonas hydrophila ML09-119 GN=AHML_06295 PE=3 SV=1;>tr|A0KHH2|A0KHH2_AERHH Outer membrane protein OS=Aeromonas hydrophila subsp. hydrophila (strain ATCC 7966 / NCIB 9240) GN=AHA_1182 PE=3 SV=1;>tr|K	3	7	7	7	6	7	7	6	7	7	6	7	7	38.5	38.5	38.5	17.566	156	156;170;177	9	9	9	8.64e-34	0.59477	0.45392	66.836	26	0.48319	0.48745	103.61	26	0.83506	0.97492	69.391	26	0.68362	0.51868	48.124	9	0.45957	0.54345	118.75	9	0.75619
R4VDR5;K1KBS5;A0KHQ1	R4VDR5;K1KBS5;A0KHQ1	7;7;7	7;7;7	7;7;7	>tr|R4VDR5|R4VDR5_AERHY Peptidyl-prolyl cis-trans isomerase OS=Aeromonas hydrophila ML09-119 GN=AHML_06655 PE=4 SV=1;>tr|K1KBS5|K1KBS5_AERHY Peptidyl-prolyl cis-trans isomerase OS=Aeromonas hydrophila SSU GN=HMPREF1171_00351 PE=4 SV=1;>tr|A0KHQ1|A0KHQ1_AER	3	7	7	7	5	5	7	5	5	7	5	5	7	51.2	51.2	51.2	21.602	203	203;203;203	15	15	23	6.4e-106	0.74145	0.59979	28.61	50	0.67011	0.60448	30.061	50	0.86389	0.95122	22.216	50	0.71942	0.57768	28.917	15	0.60623	0.54085	33.744	15	0.85098
R4VAT7;K1JMW4;A0KHR5	R4VAT7;K1JMW4;A0KHR5	7;7;7	7;7;7	7;7;7	>tr|R4VAT7|R4VAT7_AERHY Uncharacterized protein OS=Aeromonas hydrophila ML09-119 GN=AHML_06725 PE=4 SV=1;>tr|K1JMW4|K1JMW4_AERHY Uncharacterized protein OS=Aeromonas hydrophila SSU GN=HMPREF1171_00369 PE=4 SV=1;>tr|A0KHR5|A0KHR5_AERHH Protein YciN OS=Aerom	3	7	7	7	6	7	7	6	7	7	6	7	7	80.5	80.5	80.5	9.2617	82	82;82;82	12	9	13	1.05e-68	0.25598	0.21105	30.21	30	0.15433	0.16128	41.183	30	0.57658	0.64874	46.024	30	0.28422	0.21933	34.763	10	0.17084	0.17758	38.834	10	0.56317
R4VE85;K1JRH5;A0KHZ9	R4VE85;K1JRH5;A0KHZ9	7;7;7	7;7;7	7;7;7	>tr|R4VE85|R4VE85_AERHY Ribosomal protein S12 methylthiotransferase RimO OS=Aeromonas hydrophila ML09-119 GN=rimO PE=3 SV=1;>tr|K1JRH5|K1JRH5_AERHY Ribosomal protein S12 methylthiotransferase RimO OS=Aeromonas hydrophila SSU GN=rimO PE=3 SV=1;>sp|A0KHZ9|RI	3	7	7	7	5	4	7	5	4	7	5	4	7	20.4	20.4	20.4	49.488	442	442;442;442	5	6	8	2.12e-48	1.933	1.6161	59.214	16	1.7452	1.4841	51.502	16	0.97119	1.0518	24.309	16	1.8571	1.5285	35.764	4	1.7936	1.5538	44.499	4	0.95773
R4VML9;K1KCJ0;A0KIK9	R4VML9;K1KCJ0;A0KIK9	7;7;7	7;7;7	7;7;7	>tr|R4VML9|R4VML9_AERHY Phosphoheptose isomerase OS=Aeromonas hydrophila ML09-119 GN=gmhA PE=3 SV=1;>tr|K1KCJ0|K1KCJ0_AERHY Phosphoheptose isomerase OS=Aeromonas hydrophila SSU GN=gmhA PE=3 SV=1;>sp|A0KIK9|GMHA_AERHH Phosphoheptose isomerase OS=Aeromonas h	3	7	7	7	5	6	7	5	6	7	5	6	7	25	25	25	20.868	192	192;192;192	6	8	7	9.05e-19	0.6602	0.53265	36.288	21	0.65163	0.65918	82.281	21	0.90619	1.017	88.681	21	0.68193	0.54401	14.86	6	0.6538	0.66038	15.178	6	0.90937
R4VTM8;A0KJ43;K1KD71	R4VTM8;A0KJ43;K1KD71	7;7;6	7;7;6	7;7;6	>tr|R4VTM8|R4VTM8_AERHY Uncharacterized protein OS=Aeromonas hydrophila ML09-119 GN=AHML_09700 PE=4 SV=1;>tr|A0KJ43|A0KJ43_AERHH Putative uncharacterized protein OS=Aeromonas hydrophila subsp. hydrophila (strain ATCC 7966 / NCIB 9240) GN=AHA_1758 PE=4 SV=1	3	7	7	7	6	3	5	6	3	5	6	3	5	27.6	27.6	27.6	33.316	312	312;312;313	7	4	5	3.42e-43	1.7172	1.3803	30.253	12	1.6333	1.6116	41.806	12	0.93405	1.0703	62.711	12	1.7303	1.4416	27.494	5	1.6752	1.6245	51.054	5	0.96812
A0KJ46;R4VFH3;K1JPE9	A0KJ46;R4VFH3	7;6;3	7;6;3	6;5;3	>tr|A0KJ46|A0KJ46_AERHH Tetratricopeptide repeat family OS=Aeromonas hydrophila subsp. hydrophila (strain ATCC 7966 / NCIB 9240) GN=AHA_1761 PE=4 SV=1;>tr|R4VFH3|R4VFH3_AERHY Uncharacterized protein OS=Aeromonas hydrophila ML09-119 GN=AHML_09715 PE=4 SV=1	3	7	7	6	6	6	4	6	6	4	6	5	4	56.5	56.5	53.7	22.897	216	216;216;216	12	13	6	2.84e-65	0.96023	0.7999	27.097	20	1.4337	1.4674	49.599	20	1.3275	1.5243	38.452	20	0.93705	0.79976	17.81	7	0.9879	0.99089	51.864	7	0.90143
R4VE84;A0KJU4	R4VE84;A0KJU4	7;7	7;7	7;7	>tr|R4VE84|R4VE84_AERHY Histone-like DNA-binding protein OS=Aeromonas hydrophila ML09-119 GN=AHML_12835 PE=3 SV=1;>tr|A0KJU4|A0KJU4_AERHH DNA-binding protein HU-beta OS=Aeromonas hydrophila subsp. hydrophila (strain ATCC 7966 / NCIB 9240) GN=AHA_2014 PE=3	2	7	7	7	4	6	5	4	6	5	4	6	5	76.7	76.7	76.7	9.1833	90	90;90	28	36	24	7.77e-80	0.84614	0.68992	14.985	61	0.63724	0.59245	71.442	61	0.76125	0.86426	71.323	61	0.84598	0.69556	13.715	18	0.63105	0.59609	85.228	18	0.76101
R4VXZ6;A0KK56;K1KB27	R4VXZ6;A0KK56;K1KB27	7;7;6	7;7;6	7;7;6	>tr|R4VXZ6|R4VXZ6_AERHY Site-determining protein OS=Aeromonas hydrophila ML09-119 GN=AHML_12375 PE=3 SV=1;>tr|A0KK56|A0KK56_AERHH Site-determining protein OS=Aeromonas hydrophila subsp. hydrophila (strain ATCC 7966 / NCIB 9240) GN=minD PE=3 SV=1;>tr|K1KB27	3	7	7	7	6	5	6	6	5	6	6	5	6	31.9	31.9	31.9	29.668	270	270;270;270	7	13	9	2.98e-38	1.0331	0.8719	27.229	24	0.82826	0.8318	34.868	24	0.79421	0.89619	40.737	24	0.93986	0.75635	34.295	6	0.86515	0.84865	37.423	6	0.86587
A0KKF7;R4VXK1;K1JF00	A0KKF7;R4VXK1;K1JF00	7;6;6	7;6;6	7;6;6	>tr|A0KKF7|A0KKF7_AERHH Mrp protein OS=Aeromonas hydrophila subsp. hydrophila (strain ATCC 7966 / NCIB 9240) GN=AHA_2234 PE=4 SV=1;>tr|R4VXK1|R4VXK1_AERHY Mrp protein OS=Aeromonas hydrophila ML09-119 GN=AHML_11765 PE=4 SV=1;>tr|K1JF00|K1JF00_AERHY Uncharac	3	7	7	7	5	6	6	5	6	6	5	6	6	21.7	21.7	21.7	38.381	360	360;360;360	17	13	12	6.51e-68	0.69913	0.57709	36.138	35	0.77146	0.7067	80.914	35	1.122	1.2142	78.823	34	0.67643	0.55281	38.913	15	0.7543	0.68298	93.006	15	1.2326
R4VP63;A0KKH6;K1JB01	R4VP63;A0KKH6;K1JB01	7;7;5	7;7;5	7;7;5	>tr|R4VP63|R4VP63_AERHY 3-oxoacyl-[acyl-carrier-protein] synthase 2 OS=Aeromonas hydrophila ML09-119 GN=AHML_11670 PE=3 SV=1;>tr|A0KKH6|A0KKH6_AERHH 3-oxoacyl-[acyl-carrier-protein] synthase 2 OS=Aeromonas hydrophila subsp. hydrophila (strain ATCC 7966 / N	3	7	7	7	5	5	7	5	5	7	5	5	7	29.3	29.3	29.3	43.007	413	413;413;413	8	5	9	1.27e-91	1.4202	1.1812	11.856	20	1.3268	1.3141	20.45	20	0.90735	1.0143	19.117	20	1.3493	1.1224	13.067	7	1.3701	1.3556	28.048	7	0.86139
R4VQD1;K1K9Z2;A0KLI2	R4VQD1;K1K9Z2;A0KLI2	7;7;7	7;7;7	7;7;7	>tr|R4VQD1|R4VQD1_AERHY D-alanyl-D-alanine carboxypeptidase/D-alanyl-D-alanine-endopeptidase OS=Aeromonas hydrophila ML09-119 GN=AHML_13930 PE=4 SV=1;>tr|K1K9Z2|K1K9Z2_AERHY D-alanyl-D-alanine carboxypeptidase/D-alanyl-D-alanine-endopeptidase OS=Aeromonas	3	7	7	7	4	3	3	4	3	3	4	3	3	16.9	16.9	16.9	51.875	478	478;478;478	4	3	4	2.64e-18	1.2576	1.0635	18.908	8	1.0078	0.93667	103.06	8	0.84258	0.94636	101.23	8	1.3349	1.0332	16.253	2	0.87459	0.86532	9.4368	2	0.61347
A0KLT0;K1K8Z4	A0KLT0;K1K8Z4	7;6	7;6	2;1	>tr|A0KLT0|A0KLT0_AERHH Carbamoyl-phosphate synthase large chain OS=Aeromonas hydrophila subsp. hydrophila (strain ATCC 7966 / NCIB 9240) GN=carB PE=3 SV=1;>tr|K1K8Z4|K1K8Z4_AERHY Carbamoyl-phosphate synthase large chain OS=Aeromonas hydrophila SSU GN=carB	2	7	7	2	1	5	6	1	5	6	1	1	2	6.8	6.8	2	118.2	1078	1078;1078	2	5	7	1.84e-24	0.61403	0.53167	14.428	9	0.58036	0.54588	23.03	9	0.98824	1.0714	10.287	9	0.59964	0.49251	NaN	1	0.57745	0.53931	NaN	1	0.963
R4VWA8;A0KLU7;K1K915	R4VWA8;A0KLU7;K1K915	7;7;4	3;3;1	3;3;1	>tr|R4VWA8|R4VWA8_AERHY Glucose-1-phosphate adenylyltransferase OS=Aeromonas hydrophila ML09-119 GN=AHML_14535 PE=3 SV=1;>tr|A0KLU7|A0KLU7_AERHH Glucose-1-phosphate adenylyltransferase OS=Aeromonas hydrophila subsp. hydrophila (strain ATCC 7966 / NCIB 9240	3	7	3	3	4	6	7	1	3	3	1	3	3	18.2	8	8	47.088	423	423;423;423	3	3	4	2.17e-33	0.41942	0.37142	64.151	8	0.37017	0.33891	77.633	8	0.72701	0.79586	81.797	8	0.38866	0.30415	0.91465	2	0.53265	0.51021	0.30101	2	1.3705
R4VI92;A0KLZ1;K1JLV4	R4VI92;A0KLZ1;K1JLV4	7;7;6	7;7;6	7;7;6	>tr|R4VI92|R4VI92_AERHY Uncharacterized protein OS=Aeromonas hydrophila ML09-119 GN=AHML_15035 PE=4 SV=1;>tr|A0KLZ1|A0KLZ1_AERHH Putative uncharacterized protein OS=Aeromonas hydrophila subsp. hydrophila (strain ATCC 7966 / NCIB 9240) GN=AHA_2787 PE=4 SV=1	3	7	7	7	6	6	5	6	6	5	6	6	5	37	37	37	24.1	219	219;219;219	11	12	10	7.46e-121	0.64681	0.55033	37.111	25	0.5902	0.56706	33.138	25	0.8676	0.99207	27.759	25	0.68404	0.55554	33.985	8	0.63688	0.6091	17.923	8	0.86301
K1K804;A0KMB3;R4VZR7;B4XP94;B4XP98;B4XP93	K1K804;A0KMB3;R4VZR7	7;7;6;3;2;2	7;7;6;3;2;2	7;7;6;3;2;2	>tr|K1K804|K1K804_AERHY Hydrophobe/amphiphile efflux-1 (HAE1) family RND transporter OS=Aeromonas hydrophila SSU GN=HMPREF1171_02050 PE=4 SV=1;>tr|A0KMB3|A0KMB3_AERHH AcrB protein OS=Aeromonas hydrophila subsp. hydrophila (strain ATCC 7966 / NCIB 9240) GN=	6	7	7	7	3	7	6	3	7	6	3	7	6	7.3	7.3	7.3	113.6	1049	1049;1049;1049;285;285;285	7	8	6	1.66e-29	1.8033	1.4659	28.99	15	1.2995	1.2084	40.917	15	0.79352	0.89653	15.407	15	1.5696	1.2733	31.88	4	1.3937	1.4113	51.286	4	0.79453
R4VRH6;A0KME9;K1JC57	R4VRH6;A0KME9;K1JC57	7;7;5	7;7;5	7;7;5	>tr|R4VRH6|R4VRH6_AERHY Ubiquinol oxidase polypeptide II OS=Aeromonas hydrophila ML09-119 GN=AHML_15915 PE=4 SV=1;>tr|A0KME9|A0KME9_AERHH Ubiquinol oxidase polypeptide II OS=Aeromonas hydrophila subsp. hydrophila (strain ATCC 7966 / NCIB 9240) GN=AHA_2946	3	7	7	7	4	5	3	4	5	3	4	5	3	23.8	23.8	23.8	37.354	344	344;347;356	4	7	3	1.52e-44	1.1131	0.95349	101.49	10	0.93724	1.0166	25.215	9	0.86214	0.98797	11.66	9	1.283	1.032	155.98	4	1.0659	1.0569	26.786	3	0.86214
A0KMG1	A0KMG1	7	7	0	>tr|A0KMG1|A0KMG1_AERHH Exodeoxyribonuclease III OS=Aeromonas hydrophila subsp. hydrophila (strain ATCC 7966 / NCIB 9240) GN=xth PE=4 SV=1	1	7	7	0	6	4	6	6	4	6	0	0	0	34.3	34.3	0	30.893	268	268	11	8	10	1.04e-27	0.94474	0.82059	23.038	20	0.95762	1.0028	44.548	20	1.0517	1.1843	36.167	20	0.8206	0.68927	30.713	6	0.91511	0.94294	48.153	6	1.0808
R4VRR6;K1K8A3;A0KMP2	R4VRR6;K1K8A3;A0KMP2	7;7;7	7;7;7	7;7;7	>tr|R4VRR6|R4VRR6_AERHY PTS system glucose-specific transporter subunit IIA OS=Aeromonas hydrophila ML09-119 GN=AHML_16390 PE=4 SV=1;>tr|K1K8A3|K1K8A3_AERHY Glucose-specific phosphotransferase enzyme IIA component OS=Aeromonas hydrophila SSU GN=HMPREF1171_	3	7	7	7	7	7	7	7	7	7	7	7	7	49.1	49.1	49.1	18.129	169	169;169;169	14	21	17	8.68e-139	0.69308	0.51208	55.738	47	0.56183	0.50803	62.472	47	0.7855	0.92166	25.948	47	0.76928	0.62059	69.448	14	0.5625	0.5021	82.108	14	0.80695
R4VXD9;A0KMR0;K1JJ35	R4VXD9;A0KMR0;K1JJ35	7;7;6	7;7;6	7;7;6	>tr|R4VXD9|R4VXD9_AERHY Malate dehydrogenase OS=Aeromonas hydrophila ML09-119 GN=AHML_16495 PE=3 SV=1;>tr|A0KMR0|A0KMR0_AERHH Malate oxidoreductase OS=Aeromonas hydrophila subsp. hydrophila (strain ATCC 7966 / NCIB 9240) GN=AHA_3059 PE=3 SV=1;>tr|K1JJ35|K1	3	7	7	7	4	3	6	4	3	6	4	3	6	14.5	14.5	14.5	62.942	571	571;571;571	6	3	6	4.82e-29	0.39716	0.34383	30.181	14	0.41626	0.40596	32.686	14	1.0411	1.1707	13.869	14	0.48685	0.42003	38.85	5	0.42782	0.42678	44.249	5	0.91843
R4VS15;K1JSR9;A0KMZ8	R4VS15;K1JSR9;A0KMZ8	7;7;7	7;7;7	7;7;7	>tr|R4VS15|R4VS15_AERHY Peptide chain release factor 1 OS=Aeromonas hydrophila ML09-119 GN=prfA PE=3 SV=1;>tr|K1JSR9|K1JSR9_AERHY Peptide chain release factor 1 OS=Aeromonas hydrophila SSU GN=prfA PE=3 SV=1;>sp|A0KMZ8|RF1_AERHH Peptide chain release factor	3	7	7	7	5	5	5	5	5	5	5	5	5	22.4	22.4	22.4	40.861	362	362;362;362	5	6	7	4.4e-92	1.8091	1.5015	31.525	15	1.3872	1.3231	35.563	15	0.74655	0.84987	17.742	14	1.6857	1.313	32.069	5	1.4062	1.3231	31.189	5	0.80325
R4W0L5;A0KN35;K1JQE6	R4W0L5;A0KN35	7;7;3	7;7;3	7;7;3	>tr|R4W0L5|R4W0L5_AERHY Penicillin-binding protein 1A OS=Aeromonas hydrophila ML09-119 GN=AHML_17125 PE=4 SV=1;>tr|A0KN35|A0KN35_AERHH Penicillin-binding protein 1A OS=Aeromonas hydrophila subsp. hydrophila (strain ATCC 7966 / NCIB 9240) GN=mrcA PE=4 SV=1	3	7	7	7	7	7	6	7	7	6	7	7	6	10.9	10.9	10.9	91.188	829	829;829;829	8	8	6	1.94e-43	1.7685	1.4878	24.252	20	1.7528	1.5754	30.161	20	0.89861	1.027	20.228	20	1.688	1.4206	30.165	8	1.833	1.742	32.129	8	0.97282
K1KDX7;A0KN65;R4W0Q8	K1KDX7;A0KN65;R4W0Q8	7;7;6	7;7;6	7;7;6	>tr|K1KDX7|K1KDX7_AERHY GMP reductase OS=Aeromonas hydrophila SSU GN=guaC PE=3 SV=1;>sp|A0KN65|GUAC_AERHH GMP reductase OS=Aeromonas hydrophila subsp. hydrophila (strain ATCC 7966 / NCIB 9240) GN=guaC PE=3 SV=1;>tr|R4W0Q8|R4W0Q8_AERHY GMP reductase OS=Aero	3	7	7	7	4	5	5	4	5	5	4	5	5	19	19	19	37.493	347	347;347;347	4	6	6	2.84e-32	1.1146	0.93271	27.145	13	0.69079	0.73109	35.217	13	0.72179	0.81484	51.884	13	0.97694	0.78685	12.413	3	0.93082	0.87856	45.865	3	0.93167
R4VSI9;A0KNG6;K1JT95	R4VSI9;A0KNG6;K1JT95	7;7;6	7;7;6	7;7;6	>tr|R4VSI9|R4VSI9_AERHY N utilization substance protein B homolog OS=Aeromonas hydrophila ML09-119 GN=nusB PE=3 SV=1;>sp|A0KNG6|NUSB_AERHH N utilization substance protein B homolog OS=Aeromonas hydrophila subsp. hydrophila (strain ATCC 7966 / NCIB 9240) GN	3	7	7	7	3	6	7	3	6	7	3	6	7	62	62	62	15.751	137	137;137;137	6	9	9	8.42e-54	2.1747	1.8505	41.578	16	2.8331	2.8282	47.068	16	1.3905	1.5905	26.749	16	1.8991	1.5816	15.878	2	2.9893	2.9838	16.454	2	1.5786
R4W1A3;K1JH37;A0KNY9	R4W1A3;K1JH37;A0KNY9	7;7;7	7;7;7	7;7;7	>tr|R4W1A3|R4W1A3_AERHY Glutamate-1-semialdehyde 2,1-aminomutase OS=Aeromonas hydrophila ML09-119 GN=hemL PE=3 SV=1;>tr|K1JH37|K1JH37_AERHY Glutamate-1-semialdehyde 2,1-aminomutase OS=Aeromonas hydrophila SSU GN=hemL PE=3 SV=1;>sp|A0KNY9|GSA_AERHH Glutamat	3	7	7	7	4	7	5	4	7	5	4	7	5	21.7	21.7	21.7	45.847	428	428;428;428	5	7	8	2.04e-98	0.74477	0.61578	20.37	17	0.67059	0.63669	20.698	17	0.88104	0.99988	27.954	17	0.69804	0.56448	9.0701	5	0.5985	0.58756	19.455	5	0.91426
A0KP08;R4VYK6;K1JAC8;REV__K1JGE2	A0KP08;R4VYK6;K1JAC8	7;5;4;1	7;5;4;1	7;5;4;1	>sp|A0KP08|PANC_AERHH Pantothenate synthetase OS=Aeromonas hydrophila subsp. hydrophila (strain ATCC 7966 / NCIB 9240) GN=panC PE=3 SV=1;>tr|R4VYK6|R4VYK6_AERHY Pantothenate synthetase OS=Aeromonas hydrophila ML09-119 GN=panC PE=3 SV=1;>tr|K1JAC8|K1JAC8_AE	4	7	7	7	6	4	5	6	4	5	6	4	5	26.3	26.3	26.3	31.099	285	285;285;285;98	9	6	5	8.97e-47	1.4462	1.111	20.859	18	1.2013	1.1206	22.921	18	0.81128	0.89556	16.522	18	1.4565	1.1193	16.094	7	1.3594	1.2585	10.534	7	0.87196
R4VHL2;A0KP85;K1JKU8	R4VHL2;A0KP85;K1JKU8	7;7;6	7;7;6	7;7;6	>tr|R4VHL2|R4VHL2_AERHY 1,4-alpha-glucan branching enzyme GlgB OS=Aeromonas hydrophila ML09-119 GN=glgB PE=3 SV=1;>tr|A0KP85|A0KP85_AERHH 1,4-alpha-glucan branching enzyme GlgB OS=Aeromonas hydrophila subsp. hydrophila (strain ATCC 7966 / NCIB 9240) GN=glg	3	7	7	7	4	5	4	4	5	4	4	5	4	13.2	13.2	13.2	83.02	725	725;725;725	4	5	4	5.04e-38	0.34204	0.28629	63.055	11	0.21	0.1876	58.003	11	0.59984	0.65637	56.708	11	0.37584	0.30249	56.042	4	0.3329	0.31798	79.521	4	0.94068
R4VKA7;A0KP91;K1JGT7;R4VXY8;K1KB20;A0KK66	R4VKA7;A0KP91;K1JGT7	7;7;6;1;1;1	7;7;6;1;1;1	7;7;6;1;1;1	>tr|R4VKA7|R4VKA7_AERHY Uncharacterized protein OS=Aeromonas hydrophila ML09-119 GN=AHML_19150 PE=4 SV=1;>tr|A0KP91|A0KP91_AERHH TPR domain protein OS=Aeromonas hydrophila subsp. hydrophila (strain ATCC 7966 / NCIB 9240) GN=AHA_3636 PE=4 SV=1;>tr|K1JGT7|K1	6	7	7	7	4	5	6	4	5	6	4	5	6	29.7	29.7	29.7	28.791	269	269;270;268;393;407;407	5	6	8	1.42e-66	0.91502	0.77234	22.814	15	0.87078	0.89829	30.834	15	0.94203	1.037	28.738	15	0.96891	0.77931	19.06	5	1.0997	1.0967	26.189	5	0.88908
R4VIE0;A0KPX1;K1J919	R4VIE0;A0KPX1;K1J919	7;7;7	7;7;7	7;7;7	>tr|R4VIE0|R4VIE0_AERHY UDP-N-acetylmuramate--L-alanine ligase OS=Aeromonas hydrophila ML09-119 GN=murC PE=3 SV=1;>sp|A0KPX1|MURC_AERHH UDP-N-acetylmuramate--L-alanine ligase OS=Aeromonas hydrophila subsp. hydrophila (strain ATCC 7966 / NCIB 9240) GN=murC	3	7	7	7	6	3	5	6	3	5	6	3	5	12.6	12.6	12.6	52.353	484	484;484;486	7	3	6	3.86e-59	1.707	1.3853	39.089	15	1.3457	1.2797	25.274	15	0.81039	0.90378	47.183	15	2.0443	1.7299	41.226	6	1.2907	1.2837	15.779	6	0.66858
R4VZR9;A0KQ45;Q44078;K1K4W3	R4VZR9;A0KQ45;Q44078	7;7;4;2	7;7;4;2	7;7;4;2	>tr|R4VZR9|R4VZR9_AERHY Uncharacterized protein OS=Aeromonas hydrophila ML09-119 GN=AHML_20955 PE=3 SV=1;>tr|A0KQ45|A0KQ45_AERHH Conserved domain protein OS=Aeromonas hydrophila subsp. hydrophila (strain ATCC 7966 / NCIB 9240) GN=AHA_3962 PE=3 SV=1;>sp|Q44	4	7	7	7	7	6	6	7	6	6	7	6	6	94.3	94.3	94.3	7.5264	70	70;70;46;69	15	12	19	1.03e-174	2.3969	1.6315	33.424	40	1.9106	1.6902	43.978	40	0.83624	0.94775	29.27	40	2.4279	1.6551	43.745	13	2.1022	1.8121	49.405	13	0.86297
A0KQA2;R4VIQ9;K1K3X6	A0KQA2;R4VIQ9;K1K3X6	7;6;6	7;6;6	7;6;6	>tr|A0KQA2|A0KQA2_AERHH Endoribonuclease L-PSP, putative OS=Aeromonas hydrophila subsp. hydrophila (strain ATCC 7966 / NCIB 9240) GN=AHA_4025 PE=4 SV=1;>tr|R4VIQ9|R4VIQ9_AERHY Endoribonuclease L-PSP OS=Aeromonas hydrophila ML09-119 GN=AHML_21240 PE=4 SV=1;	3	7	7	7	3	4	6	3	4	6	3	4	6	61.1	61.1	61.1	13.365	126	126;126;126	3	4	7	1.93e-30	0.47531	0.40965	116.58	11	0.36576	0.34493	136.27	10	0.80425	0.8735	24.071	11	0.45905	0.36973	5.4844	2	0.36926	0.34037	1.5794	2	0.77815
R4W2I8;A0KQE7;K1K444	R4W2I8;A0KQE7;K1K444	7;7;5	7;7;5	7;7;5	>tr|R4W2I8|R4W2I8_AERHY Pseudouridine synthase OS=Aeromonas hydrophila ML09-119 GN=AHML_21460 PE=3 SV=1;>tr|A0KQE7|A0KQE7_AERHH Pseudouridine synthase OS=Aeromonas hydrophila subsp. hydrophila (strain ATCC 7966 / NCIB 9240) GN=AHA_4073 PE=3 SV=1;>tr|K1K444	3	7	7	7	6	7	6	6	7	6	6	7	6	23.9	23.9	23.9	36.725	326	326;326;326	11	8	7	3.67e-50	1.3665	1.113	36.065	21	1.3279	1.2003	38.801	21	0.92849	1.0495	23.673	21	1.2747	1.037	13.337	8	1.1653	1.0508	17.925	8	0.9197
R4W0A6;K1JJC5;A0KQK8	R4W0A6;K1JJC5;A0KQK8	7;7;7	7;7;7	7;7;7	>tr|R4W0A6|R4W0A6_AERHY Spermidine/putrescine ABC transporter ATPase OS=Aeromonas hydrophila ML09-119 GN=AHML_21780 PE=3 SV=1;>tr|K1JJC5|K1JJC5_AERHY Polyamine ABC transporter, ATP-binding protein OS=Aeromonas hydrophila SSU GN=HMPREF1171_03358 PE=3 SV=1;>	3	7	7	7	4	6	5	4	6	5	4	6	5	22.9	22.9	22.9	43.094	384	384;384;384	4	6	6	6.76e-21	0.48054	0.39734	30.151	14	0.50233	0.45932	41.655	14	0.92131	1.0173	43.444	14	0.48968	0.39268	25.151	3	0.42551	0.41749	21.547	3	0.77049
R4VN18;K1J7U1;A0KR20	R4VN18;K1J7U1;A0KR20	7;7;7	7;7;7	7;7;7	>tr|R4VN18|R4VN18_AERHY RND efflux transporter OS=Aeromonas hydrophila ML09-119 GN=AHML_00110 PE=4 SV=1;>tr|K1J7U1|K1J7U1_AERHY Efflux transporter, RND family, MFP subunit OS=Aeromonas hydrophila SSU GN=HMPREF1171_03520 PE=4 SV=1;>tr|A0KR20|A0KR20_AERHH RN	3	7	7	7	5	5	5	5	5	5	5	5	5	20.4	20.4	20.4	40.791	368	368;368;368	6	5	8	3.83e-40	0.96727	0.80458	24.984	17	0.90505	0.89529	48.48	17	0.99147	1.0832	59.502	17	0.96727	0.80458	18.448	5	0.89595	0.8087	7.6307	5	0.95496
R4VUQ4;K1JC34;A0KHS3;R4W1N9	R4VUQ4;K1JC34;A0KHS3	7;7;5;1	7;7;5;1	7;7;5;1	>tr|R4VUQ4|R4VUQ4_AERHY Transcriptional protein OS=Aeromonas hydrophila ML09-119 GN=AHML_06770 PE=4 SV=1;>tr|K1JC34|K1JC34_AERHY Uncharacterized protein OS=Aeromonas hydrophila SSU GN=HMPREF1171_00377 PE=4 SV=1;>tr|A0KHS3|A0KHS3_AERHH Transcriptional prote	4	7	7	7	6	6	7	6	6	7	6	6	7	83	83	83	9.6472	88	88;88;88;83	11	14	15	1.4e-73	1.7008	1.4006	30.946	37	2.1005	2.0588	26.714	37	1.2438	1.4293	14.321	37	1.8919	1.5753	17.215	10	2.1718	2.0658	19.376	10	1.2398
K1JC93	K1JC93	7	1	1	>tr|K1JC93|K1JC93_AERHY Uncharacterized protein OS=Aeromonas hydrophila SSU GN=HMPREF1171_02137 PE=4 SV=1	1	7	1	1	6	6	4	1	1	1	1	1	1	44.9	12.5	12.5	15.505	136	136	2	5	3	7.98e-66	1.3262	1.0799	15.795	7	1.1032	1.0524	17.433	7	0.88276	1.0109	5.8783	7	1.3753	1.1274	5.4616	2	1.136	1.0701	2.3592	2	0.88616
K1JF02	K1JF02	7	7	1	>tr|K1JF02|K1JF02_AERHY Ribosomal RNA large subunit methyltransferase I OS=Aeromonas hydrophila SSU GN=rlmI PE=3 SV=1	1	7	7	1	4	6	6	4	6	6	1	1	1	19.6	19.6	2	44.321	397	397	6	9	8	8.81e-39	2.0153	1.6509	41.548	17	1.9629	1.8152	39.669	17	0.99374	1.0921	44.576	17	1.9586	1.5515	25.911	4	2.6599	2.569	43.532	4	1.4139
K1JFS4;R4VUV5;A0KQL7	K1JFS4;R4VUV5;A0KQL7	7;6;6	7;6;6	7;6;6	>tr|K1JFS4|K1JFS4_AERHY D-lactate dehydrogenase OS=Aeromonas hydrophila SSU GN=HMPREF1171_03367 PE=3 SV=1;>tr|R4VUV5|R4VUV5_AERHY D-lactate dehydrogenase OS=Aeromonas hydrophila ML09-119 GN=AHML_21825 PE=4 SV=1;>tr|A0KQL7|A0KQL7_AERHH D-lactate dehydrogena	3	7	7	7	4	4	5	4	4	5	4	4	5	31.9	31.9	31.9	36.43	329	329;329;329	4	4	8	1.29e-61	1.0508	0.94228	39.426	13	0.83889	0.83844	39.813	13	0.78414	0.90839	22.633	13	1.3276	1.0747	7.7642	2	1.525	1.4061	6.2853	2	1.0475
R4W0J5;K1JIW1;A0KQZ1	R4W0J5;K1JIW1;A0KQZ1	7;7;6	7;7;6	7;7;6	>tr|R4W0J5|R4W0J5_AERHY Ferrichrome receptor OS=Aeromonas hydrophila ML09-119 GN=AHML_22255 PE=3 SV=1;>tr|K1JIW1|K1JIW1_AERHY TonB-dependent siderophore receptor OS=Aeromonas hydrophila SSU GN=HMPREF1171_03552 PE=3 SV=1;>tr|A0KQZ1|A0KQZ1_AERHH Ferrichrome	3	7	7	7	5	6	4	5	6	4	5	6	4	13.6	13.6	13.6	75.167	682	682;702;709	6	7	5	8.11e-38	2.3047	1.9029	28.999	13	3.0418	2.9816	22.237	13	1.4113	1.5494	31.869	13	2.6369	2.2723	18.506	4	3.0275	3.0655	32.353	4	1.3205
K1KBE0;A0KJB5	K1KBE0	7;2	7;2	7;2	>tr|K1KBE0|K1KBE0_AERHY Type VI secretion protein OS=Aeromonas hydrophila SSU GN=HMPREF1171_00930 PE=4 SV=1	2	7	7	7	6	4	4	6	4	4	6	4	4	55.7	55.7	55.7	18.524	167	167;167	6	5	6	6.45e-61	0.39624	0.33437	54.307	15	0.41514	0.38663	51.935	15	0.95016	1.06	24.007	15	0.3043	0.25136	44.87	4	0.28646	0.25894	24.98	4	0.97802
Q8KKH0-2;Q8KKH0	Q8KKH0-2;Q8KKH0	7;7	1;1	1;1	>sp|Q8KKH0-2|LAMB_AERHY Isoform 2 of Maltoporin OS=Aeromonas hydrophila GN=lamB;>sp|Q8KKH0|LAMB_AERHY Maltoporin OS=Aeromonas hydrophila GN=lamB PE=3 SV=2	2	7	1	1	6	4	5	1	0	0	1	0	0	19.7	4.6	4.6	47.764	432	432;434	2			2.4e-58	0.56641	0.44752	NaN	1	0.61957	0.63445	NaN	1	1.0939	1.2554	NaN	1	0.56641	0.44752	NaN	1	0.61957	0.63445	NaN	1	1.0939
R4VIN7;A0KMF3;K1J8H3	R4VIN7;A0KMF3;K1J8H3	7;6;4	7;6;4	7;6;4	>tr|R4VIN7|R4VIN7_AERHY Inosine-uridine preferring nucleoside hydrolase superfamily protein OS=Aeromonas hydrophila ML09-119 GN=AHML_15935 PE=4 SV=1;>tr|A0KMF3|A0KMF3_AERHH Inosine-uridine preferring nucleoside hydrolase superfamily OS=Aeromonas hydrophila	3	7	7	7	7	4	3	7	4	3	7	4	3	25.2	25.2	25.2	34.808	322	322;322;322	7	5	3	3.56e-48	0.36147	0.28593	21.338	10	0.3167	0.2952	28.14	10	0.82791	0.91763	24.479	10	0.38141	0.33967	23.612	5	0.28825	0.27168	37.54	5	0.73354
R4VSM5;K1JRV6;A0KIC6	R4VSM5;K1JRV6;A0KIC6	7;6;6	7;6;6	7;6;6	>tr|R4VSM5|R4VSM5_AERHY Biotin synthase OS=Aeromonas hydrophila ML09-119 GN=bioB PE=3 SV=1;>tr|K1JRV6|K1JRV6_AERHY Biotin synthase OS=Aeromonas hydrophila SSU GN=bioB PE=3 SV=1;>sp|A0KIC6|BIOB_AERHH Biotin synthase OS=Aeromonas hydrophila subsp. hydrophila	3	7	7	7	3	4	6	3	4	6	3	4	6	21.5	21.5	21.5	40.327	362	362;362;362	5	4	10	7.52e-32	0.73283	0.6045	16.194	12	0.71281	0.67525	31.886	12	1.0237	1.1433	15.243	12	0.77471	0.62278	18.797	3	0.74751	0.67899	40.6	3	1.0833
R4VUC4;A0KHF7	R4VUC4;A0KHF7	7;5	7;5	7;5	>tr|R4VUC4|R4VUC4_AERHY Maltose operon periplasmic protein OS=Aeromonas hydrophila ML09-119 GN=AHML_06220 PE=4 SV=1;>tr|A0KHF7|A0KHF7_AERHH Maltose operon periplasmic protein OS=Aeromonas hydrophila subsp. hydrophila (strain ATCC 7966 / NCIB 9240) GN=AHA_1	2	7	7	7	4	5	3	4	5	3	4	5	3	31.6	31.6	31.6	33.975	323	323;328	4	5	3	1.38e-31	0.56175	0.46861	44.204	11	0.511	0.50421	39.46	11	0.97951	1.0953	36.135	11	0.42015	0.35563	51.796	3	0.42351	0.41057	51.896	3	0.85108
R4V7L2;K1JF12;A0KEH5	R4V7L2;K1JF12;A0KEH5	6;6;6	6;6;6	6;6;6	>tr|R4V7L2|R4V7L2_AERHY Uncharacterized protein OS=Aeromonas hydrophila ML09-119 GN=AHML_00545 PE=4 SV=1;>tr|K1JF12|K1JF12_AERHY Uncharacterized protein OS=Aeromonas hydrophila SSU GN=HMPREF1171_03605 PE=4 SV=1;>tr|A0KEH5|A0KEH5_AERHH Putative uncharacteri	3	6	6	6	4	5	6	4	5	6	4	5	6	62.4	62.4	62.4	9.6341	85	85;85;85	5	7	9	7.87e-21	0.64541	0.57547	50.196	19	1.6774	1.6444	70.045	19	2.7293	3.0902	39.014	19	0.53605	0.42133	50.85	4	1.6096	1.5939	63.222	4	2.687
R4VAE0;K1K3I5;A0KEI6	R4VAE0;K1K3I5;A0KEI6	6;6;6	6;6;6	6;6;6	>tr|R4VAE0|R4VAE0_AERHY Ribose operon repressor OS=Aeromonas hydrophila ML09-119 GN=AHML_00600 PE=4 SV=1;>tr|K1K3I5|K1K3I5_AERHY Uncharacterized protein OS=Aeromonas hydrophila SSU GN=HMPREF1171_03617 PE=4 SV=1;>tr|A0KEI6|A0KEI6_AERHH Ribose operon repress	3	6	6	6	4	4	5	4	4	5	4	4	5	22.5	22.5	22.5	37.049	334	334;334;334	4	4	6	2.5e-56	2.0627	1.7327	58.191	13	1.7039	1.4745	45.446	12	0.92393	1.0212	25.656	12	2.4931	2.0246	57.226	4	1.7616	1.5094	58.545	3	0.67884
A0KEK3;R4VAF8;K1J7N8	A0KEK3;R4VAF8;K1J7N8	6;5;4	6;5;4	6;5;4	>tr|A0KEK3|A0KEK3_AERHH Inner membrane lipoprotein YiaD OS=Aeromonas hydrophila subsp. hydrophila (strain ATCC 7966 / NCIB 9240) GN=AHA_0131 PE=3 SV=1;>tr|R4VAF8|R4VAF8_AERHY Outer membrane lipoprotein OS=Aeromonas hydrophila ML09-119 GN=AHML_00700 PE=3 SV	3	6	6	6	5	5	5	5	5	5	5	5	5	40.8	40.8	40.8	21.99	218	218;218;218	15	10	11	2.01e-107	0.87162	0.75938	14.114	31	0.80182	0.73718	27.655	31	0.87079	0.96485	23.379	31	0.88912	0.72267	11.992	12	0.73386	0.73454	25.468	12	0.85059
R4VNB8;A0KEL0;K1JIN4	R4VNB8;A0KEL0;K1JIN4	6;6;5	6;6;5	6;6;5	>tr|R4VNB8|R4VNB8_AERHY 3-ketoacyl-CoA thiolase OS=Aeromonas hydrophila ML09-119 GN=fadA PE=3 SV=1;>sp|A0KEL0|FADA_AERHH 3-ketoacyl-CoA thiolase OS=Aeromonas hydrophila subsp. hydrophila (strain ATCC 7966 / NCIB 9240) GN=fadA PE=3 SV=1;>tr|K1JIN4|K1JIN4_AE	3	6	6	6	3	3	5	3	3	5	3	3	5	19.4	19.4	19.4	40.914	387	387;387;387	3	3	5	3.75e-36	0.43404	0.36235	63.425	10	0.41536	0.39887	58.89	10	1.0496	1.1701	100.55	10	0.30819	0.23959	3.2015	2	0.27877	0.27732	54.437	2	0.90454
R4V825;K1JIE6;A0KF25	R4V825;K1JIE6;A0KF25	6;6;6	6;6;6	6;6;6	>tr|R4V825|R4V825_AERHY 30S ribosomal protein S19 OS=Aeromonas hydrophila ML09-119 GN=rpsS PE=3 SV=1;>tr|K1JIE6|K1JIE6_AERHY 30S ribosomal protein S19 OS=Aeromonas hydrophila SSU GN=rpsS PE=3 SV=1;>sp|A0KF25|RS19_AERHH 30S ribosomal protein S19 OS=Aeromona	3	6	6	6	6	6	6	6	6	6	6	6	6	48.9	48.9	48.9	10.44	92	92;92;92	71	98	74	3.63e-60	1.6259	1.3402	40.455	234	1.6352	1.653	42.901	233	1.0074	1.1555	19.826	233	1.5513	1.2828	35.303	66	1.5952	1.6	43.96	66	1.0195
R4VS71;A0KFH1;K1J6Q0	R4VS71;A0KFH1;K1J6Q0	6;6;5	6;6;5	6;6;5	>tr|R4VS71|R4VS71_AERHY Fructose-1,6-bisphosphatase OS=Aeromonas hydrophila ML09-119 GN=glpX PE=3 SV=1;>tr|A0KFH1|A0KFH1_AERHH Fructose-1,6-bisphosphatase OS=Aeromonas hydrophila subsp. hydrophila (strain ATCC 7966 / NCIB 9240) GN=glpX PE=3 SV=1;>tr|K1J6Q0	3	6	6	6	2	4	5	2	4	5	2	4	5	19	19	19	35.764	336	336;336;336	3	5	6	8e-36	1.1641	1.0103	27.244	13	1.0192	1.1018	30.386	13	0.97169	1.1135	10.742	13	0.94654	0.74977	21.057	3	0.90797	0.94723	24.406	3	0.97169
R4VJD0;A0KFI9;K1K2M9	R4VJD0;A0KFI9;K1K2M9	6;6;5	6;6;5	6;6;5	>tr|R4VJD0|R4VJD0_AERHY Phosphatase YidA OS=Aeromonas hydrophila ML09-119 GN=AHML_02480 PE=4 SV=1;>tr|A0KFI9|A0KFI9_AERHH Phosphatase YidA OS=Aeromonas hydrophila subsp. hydrophila (strain ATCC 7966 / NCIB 9240) GN=AHA_0482 PE=4 SV=1;>tr|K1K2M9|K1K2M9_AERH	3	6	6	6	4	5	4	4	5	4	4	5	4	24.5	24.5	24.5	28.901	269	269;269;269	5	6	5	2.54e-36	0.82369	0.65498	30.711	15	0.66903	0.67433	118.83	15	0.94317	1.0865	108	15	0.89891	0.65212	24.5	5	0.8099	0.84304	157.02	5	0.98681
R4V926;K1J2S2;A0KG24	R4V926;K1J2S2;A0KG24	6;6;6	6;6;6	6;6;6	>tr|R4V926|R4V926_AERHY Ribosome maturation factor RimM OS=Aeromonas hydrophila ML09-119 GN=rimM PE=3 SV=1;>tr|K1J2S2|K1J2S2_AERHY Ribosome maturation factor RimM OS=Aeromonas hydrophila SSU GN=rimM PE=3 SV=1;>sp|A0KG24|RIMM_AERHH Ribosome maturation facto	3	6	6	6	5	6	6	5	6	6	5	6	6	35.3	35.3	35.3	19.284	173	173;173;173	5	6	7	5.96e-30	2.3661	1.7875	44.099	18	1.6672	1.5816	39.105	18	0.7543	0.87928	18.93	18	2.1778	1.756	3.257	5	1.3629	1.3524	18.715	5	0.68011
A0KGG9;K1J5D9	A0KGG9;K1J5D9	6;5	6;5	2;2	>sp|A0KGG9|RLMD_AERHH 23S rRNA (uracil(1939)-C(5))-methyltransferase RlmD OS=Aeromonas hydrophila subsp. hydrophila (strain ATCC 7966 / NCIB 9240) GN=rlmD PE=3 SV=1;>tr|K1J5D9|K1J5D9_AERHY 23S rRNA (uracil(1939)-C(5))-methyltransferase RlmD OS=Aeromonas hy	2	6	6	2	4	5	6	4	5	6	1	2	2	23	23	5.7	48.804	440	440;440	5	6	7	7.68e-40	2.1458	1.7346	41.774	15	1.691	1.6016	90.743	15	0.87106	0.95372	58.698	15	2.478	1.9667	39.549	3	1.9051	2.0363	45.599	3	0.71754
R4VCE1;A0KGH7;K1K185	R4VCE1;A0KGH7	6;6;2	6;6;2	6;6;2	>tr|R4VCE1|R4VCE1_AERHY tRNA pseudouridine synthase D OS=Aeromonas hydrophila ML09-119 GN=truD PE=3 SV=1;>sp|A0KGH7|TRUD_AERHH tRNA pseudouridine synthase D OS=Aeromonas hydrophila subsp. hydrophila (strain ATCC 7966 / NCIB 9240) GN=truD PE=3 SV=1	3	6	6	6	4	4	6	4	4	6	4	4	6	30.4	30.4	30.4	38.442	352	352;352;352	4	9	7	1.28e-36	1.1873	0.96648	21.255	14	0.84837	0.78605	23.385	12	0.84746	0.92765	20.264	12	1.2945	1.1352	8.9361	4	0.92351	0.94916	36.323	4	0.86156
R4VKC2;K1JGB2;A0KGJ2	R4VKC2;K1JGB2;A0KGJ2	6;6;6	6;6;6	6;6;6	>tr|R4VKC2|R4VKC2_AERHY Bifunctional purine biosynthesis protein PurH OS=Aeromonas hydrophila ML09-119 GN=purH PE=3 SV=1;>tr|K1JGB2|K1JGB2_AERHY Bifunctional purine biosynthesis protein PurH OS=Aeromonas hydrophila SSU GN=purH PE=3 SV=1;>sp|A0KGJ2|PUR9_AER	3	6	6	6	3	4	5	3	4	5	3	4	5	15.5	15.5	15.5	56.913	530	530;530;530	4	4	9	5.41e-15	0.64058	0.5757	64.452	7	0.86417	0.88729	65.409	7	0.99502	1.1799	26.897	7	1.318	1.0461	53.324	3	1.2994	1.1383	20.242	3	0.99502
R4VQH8;K1JHW2;A0KGM7	R4VQH8;K1JHW2;A0KGM7	6;6;6	6;6;6	6;6;6	>tr|R4VQH8|R4VQH8_AERHY 3-isopropylmalate dehydratase large subunit OS=Aeromonas hydrophila ML09-119 GN=leuC PE=3 SV=1;>tr|K1JHW2|K1JHW2_AERHY 3-isopropylmalate dehydratase large subunit OS=Aeromonas hydrophila SSU GN=leuC PE=3 SV=1;>sp|A0KGM7|LEUC_AERHH 3	3	6	6	6	2	5	4	2	5	4	2	5	4	17.4	17.4	17.4	49.841	465	465;465;465	2	5	5	3.12e-19	0.28663	0.25219	75.815	8	0.21268	0.2115	103.15	8	1.0955	1.2046	87.662	8	0.34217	0.27077	96.649	2	0.32066	0.31228	143.75	2	0.93712
R4VTE8;A0KGP4;K1JB21	R4VTE8;A0KGP4;K1JB21	6;6;5	6;6;5	6;6;5	>tr|R4VTE8|R4VTE8_AERHY Outer membrane protein assembly factor BamC OS=Aeromonas hydrophila ML09-119 GN=bamC PE=3 SV=1;>tr|A0KGP4|A0KGP4_AERHH Outer membrane protein assembly factor BamC OS=Aeromonas hydrophila subsp. hydrophila (strain ATCC 7966 / NCIB 92	3	6	6	6	5	6	5	5	6	5	5	6	5	18.1	18.1	18.1	40.574	364	364;374;341	6	8	6	1.69e-45	1.0183	0.81325	40.762	20	0.5661	0.57568	49.059	20	0.87453	0.98614	66.99	20	1.1536	0.95897	45.594	6	0.56146	0.56849	71.402	6	0.76829
A0KGT8;R4VQR6;K1K6W4	A0KGT8;R4VQR6;K1K6W4	6;6;5	6;6;5	6;6;5	>sp|A0KGT8|RSMA_AERHH Ribosomal RNA small subunit methyltransferase A OS=Aeromonas hydrophila subsp. hydrophila (strain ATCC 7966 / NCIB 9240) GN=rsmA PE=3 SV=1;>tr|R4VQR6|R4VQR6_AERHY Ribosomal RNA small subunit methyltransferase A OS=Aeromonas hydrophila	3	6	6	6	5	5	6	5	5	6	5	5	6	21	21	21	30.282	271	271;275;270	6	6	8	2.65e-20	1.3424	1.1109	17.328	19	1.161	1.0624	19.414	19	0.87255	0.96263	11.027	19	1.3802	1.1445	23.125	6	1.079	0.98635	26.766	6	0.85027
R4VUJ5;K1JCM1;A0KHM1	R4VUJ5;K1JCM1;A0KHM1	6;6;6	6;6;6	6;6;6	>tr|R4VUJ5|R4VUJ5_AERHY Anaerobic ribonucleoside triphosphate reductase OS=Aeromonas hydrophila ML09-119 GN=AHML_06520 PE=4 SV=1;>tr|K1JCM1|K1JCM1_AERHY Anaerobic ribonucleoside-triphosphate reductase OS=Aeromonas hydrophila SSU GN=HMPREF1171_02292 PE=4 SV	3	6	6	6	4	3	2	4	3	2	4	3	2	8.2	8.2	8.2	78.593	705	705;705;705	4	4	3	1.6e-40	0.2598	0.22545	57.089	9	0.19204	0.17235	102.17	2	0.47901	0.51775	159.87	2	0.25648	0.2156	52.19	4	0.19204	0.17235	102.17	2	0.47901
R4VEC8;K1JNB2;A0KI53	R4VEC8;K1JNB2;A0KI53	6;6;6	6;6;6	6;6;6	>tr|R4VEC8|R4VEC8_AERHY tRNA-specific 2-thiouridylase MnmA OS=Aeromonas hydrophila ML09-119 GN=mnmA PE=3 SV=1;>tr|K1JNB2|K1JNB2_AERHY tRNA-specific 2-thiouridylase MnmA OS=Aeromonas hydrophila SSU GN=mnmA PE=3 SV=1;>sp|A0KI53|MNMA_AERHH tRNA-specific 2-thi	3	6	6	6	4	5	6	4	5	6	4	5	6	20.7	20.7	20.7	41.382	368	368;368;368	6	9	9	2.3e-50	1.3451	1.097	32.867	18	1.0341	0.95057	29.696	18	0.81999	0.90361	23.341	18	1.2627	1.0328	52.083	6	1.0471	1.0251	31.615	6	0.83273
A0KIF4;R4VSQ5;K1JRY0	A0KIF4;R4VSQ5;K1JRY0	6;6;6	6;6;6	6;6;6	>tr|A0KIF4|A0KIF4_AERHH ATP-dependent Zn proteases OS=Aeromonas hydrophila subsp. hydrophila (strain ATCC 7966 / NCIB 9240) GN=AHA_1517 PE=4 SV=1;>tr|R4VSQ5|R4VSQ5_AERHY ATP-dependent Zn protease OS=Aeromonas hydrophila ML09-119 GN=AHML_08425 PE=4 SV=1;>tr	3	6	6	6	2	3	4	2	3	4	2	3	4	26.9	26.9	26.9	26.963	238	238;252;262	2	3	4	1.04e-15	1.1077	0.91522	57.232	7	0.55312	0.57202	50.389	7	0.73625	0.82263	45.925	7	1.0763	0.88086	5.4111	2	0.63276	0.6484	37.894	2	0.78199
R4VMH9;A0KIG7;Q9AFI3;K1JGQ4	R4VMH9;A0KIG7;Q9AFI3;K1JGQ4	6;6;3;3	6;6;3;3	6;6;3;3	>tr|R4VMH9|R4VMH9_AERHY Ferric uptake regulation protein OS=Aeromonas hydrophila ML09-119 GN=AHML_08495 PE=4 SV=1;>tr|A0KIG7|A0KIG7_AERHH Ferric uptake regulation protein OS=Aeromonas hydrophila subsp. hydrophila (strain ATCC 7966 / NCIB 9240) GN=fur PE=4	4	6	6	6	5	6	6	5	6	6	5	6	6	54.9	54.9	54.9	16.187	142	142;142;142;142	19	19	15	3.33e-55	1.4799	1.2438	53.652	49	1.695	1.6591	56.44	49	1.062	1.231	24.231	49	1.5181	1.1987	66.955	18	1.4737	1.4732	63.351	18	1.0214
A0KIP7;R4VVV4;K1JCY0	A0KIP7;R4VVV4	6;5;2	6;5;2	6;5;2	>sp|A0KIP7|PEPT_AERHH Peptidase T OS=Aeromonas hydrophila subsp. hydrophila (strain ATCC 7966 / NCIB 9240) GN=pepT PE=3 SV=1;>tr|R4VVV4|R4VVV4_AERHY Peptidase T OS=Aeromonas hydrophila ML09-119 GN=pepT PE=3 SV=1	3	6	6	6	4	4	4	4	4	4	4	4	4	19.7	19.7	19.7	44.839	407	407;407;407	4	4	4	1.24e-43	0.2109	0.1775	66.876	12	0.22024	0.19488	59.754	9	1.081	1.2034	78.552	9	0.16153	0.13487	64.756	4	0.18055	0.17251	80.326	4	0.94596
R4VC52;K1JP30;A0KIU3	R4VC52;K1JP30;A0KIU3	6;6;6	6;6;6	6;6;6	>tr|R4VC52|R4VC52_AERHY Ecotin OS=Aeromonas hydrophila ML09-119 GN=AHML_09110 PE=4 SV=1;>tr|K1JP30|K1JP30_AERHY Uncharacterized protein OS=Aeromonas hydrophila SSU GN=HMPREF1171_00759 PE=4 SV=1;>tr|A0KIU3|A0KIU3_AERHH Ecotin OS=Aeromonas hydrophila subsp.	3	6	6	6	6	6	5	6	6	5	6	6	5	48.1	48.1	48.1	18.201	160	160;160;196	12	12	12	2.07e-56	1.2551	1.0514	15.473	28	1.012	0.955	21.713	28	0.81563	0.90038	12.494	28	1.1165	0.9128	16.545	9	0.97377	0.94401	26.568	9	0.79273
K1KD13;A0KIZ4;R4VN16;R4VH63;K1J9N8;A0KJR1;R4VSN1;K1JRV9;A0KID1;K1JGX2;R4VR34;K1JI56;A0KH31;A0KMT3;A0KLX5;R4VJ00;K1JMN9;R4VVY4;K1JE87;A0KLI8;K1JB38;K1JJ31;R4VYX7;K1JEC3;A0KLM5;R4VSL1;K1JE49;K1JRT8;A0KIA7;R4VXL1;K1K8I1;A0KMX8;R4VEI8;K1JKH3;A0KL97;R4VJ86;K1JED3;A0KN37;R4W217;K1JG86;R4VC08;K1JGX1;A0KIN7;R4VWU4;K1JFJ2;A0KL21;R4VJN8;A0KFW8;R4W2L0;K1K473;A0KQH0;A0KEU9;A0KPU7;R4VLL4;K1J8A3;A0KQJ6;R4VJ97;…	K1KD13;A0KIZ4;R4VN16	6;6;5;2;2;2;2;2;2;1;1;1;1;1;1;1;1;1;1;1;1;1;1;1;1;1;1;1;1;1;1;1;1;1;1;1;1;1;1;1;1;1;1;1;1;1;1;1;1;1;1;1;1;1;1;1;1;1;1;1;1;1;1;1;1;1;1;1;1;1;1;1;1;1;1;1;1;1;1;1;1;1;1;1;1;1;1	6;6;5;2;2;2;2;2;2;1;1;1;1;1;1;1;1;1;1;1;1;1;1;1;1;1;1;1;1;1;1;1;1;1;1;1;1;1;1;1;1;1;1;1;1;1;1;1;1;1;1;1;1;1;1;1;1;1;1;1;1;1;1;1;1;1;1;1;1;1;1;1;1;1;1;1;1;1;1;1;1;1;1;1;1;1;1	5;5;4;1;1;1;1;1;1;0;0;0;0;0;0;0;0;0;0;0;0;0;0;0;0;0;0;0;0;0;0;0;0;0;0;0;0;0;0;0;0;0;0;0;0;0;0;0;0;0;0;0;0;0;0;0;0;0;0;0;0;0;0;0;0;0;0;0;0;0;0;0;0;0;0;0;0;0;0;0;0;0;0;0;0;0;0	>tr|K1KD13|K1KD13_AERHY Uncharacterized protein OS=Aeromonas hydrophila SSU GN=HMPREF1171_00811 PE=4 SV=1;>tr|A0KIZ4|A0KIZ4_AERHH Methyl-accepting chemotaxis protein OS=Aeromonas hydrophila subsp. hydrophila (strain ATCC 7966 / NCIB 9240) GN=AHA_1709 PE=4	87	6	6	5	4	5	4	4	5	4	3	4	3	17.5	17.5	15.7	58.476	543	543;590;543;531;531;536;570;570;570;225;404;404;404;422;429;431;431;432;432;432;476;508;517;517;517;538;539;540;540;541;541;541;543;543;543;546;546;546;548;548;551;551;551;555;555;555;565;565;577;577;577;581;584;611;617;617;625;625;625;626;630;630;645;645;645;658;658;658;659;659;659;660;668;668;669;669;669;678;678;693;700;700;701;701;701;718;723	5	7	5	9.01e-56	1.7851	1.4752	43.063	12	1.6811	1.5972	78.702	12	0.97439	1.0502	37.035	12	1.4967	1.2661	51.039	2	1.1772	1.077	88.452	2	0.77219
R4VND6;K1JMF1;A0KJE4	R4VND6;K1JMF1;A0KJE4	6;6;6	6;6;6	6;6;6	>tr|R4VND6|R4VND6_AERHY Leucine-responsive transcriptional regulator OS=Aeromonas hydrophila ML09-119 GN=AHML_10095 PE=4 SV=1;>tr|K1JMF1|K1JMF1_AERHY Leucine-responsive regulatory protein OS=Aeromonas hydrophila SSU GN=HMPREF1171_00958 PE=4 SV=1;>tr|A0KJE4	3	6	6	6	4	5	5	4	5	5	4	5	5	32.5	32.5	32.5	18.769	163	163;163;163	4	8	5	3.29e-15	1.1165	0.91622	17.657	13	0.98206	0.8891	39.39	13	0.98045	1.0677	42.353	13	0.96961	0.77347	23.405	4	0.76911	0.77445	49.012	4	0.75725
R4VNF6;A0KJH4;K1KBK3	R4VNF6;A0KJH4;K1KBK3	6;6;4	6;6;4	6;6;4	>tr|R4VNF6|R4VNF6_AERHY Cytidine deaminase OS=Aeromonas hydrophila ML09-119 GN=cdd PE=3 SV=1;>sp|A0KJH4|CDD_AERHH Cytidine deaminase OS=Aeromonas hydrophila subsp. hydrophila (strain ATCC 7966 / NCIB 9240) GN=cdd PE=3 SV=1;>tr|K1KBK3|K1KBK3_AERHY Cytidine	3	6	6	6	5	4	4	5	4	4	5	4	4	24.2	24.2	24.2	31.233	293	293;293;293	5	5	4	1.42e-70	0.26462	0.22771	24.184	12	0.15626	0.16174	40.299	12	0.5374	0.62101	26.091	12	0.29134	0.24598	14.725	5	0.16877	0.17607	39.352	5	0.49628
A0KJQ9;R4VVE0;K1JK60;REV__R4VA51;REV__K1J7S0;REV__A0KH28	A0KJQ9;R4VVE0;K1JK60	6;5;5;1;1;1	6;5;5;1;1;1	6;5;5;1;1;1	>tr|A0KJQ9|A0KJQ9_AERHH 3-phosphoshikimate 1-carboxyvinyltransferase OS=Aeromonas hydrophila subsp. hydrophila (strain ATCC 7966 / NCIB 9240) GN=aroA PE=3 SV=1;>tr|R4VVE0|R4VVE0_AERHY 3-phosphoshikimate 1-carboxyvinyltransferase OS=Aeromonas hydrophila ML0	6	6	6	6	6	4	3	6	4	3	6	4	3	11.9	11.9	11.9	49.44	455	455;427;427;737;737;737	7	5	5	1.56e-35	1.2491	1.0731	46.047	15	0.87411	0.79571	78.116	15	0.82712	0.96077	63.962	15	0.75725	0.62152	54.501	5	0.93116	0.93358	79.857	5	0.82712
R4VUS4;A0KKE2	R4VUS4;A0KKE2	6;6	6;6	4;4	>tr|R4VUS4|R4VUS4_AERHY 50S ribosomal protein L25 OS=Aeromonas hydrophila ML09-119 GN=rplY PE=3 SV=1;>tr|A0KKE2|A0KKE2_AERHH 50S ribosomal protein L25 OS=Aeromonas hydrophila subsp. hydrophila (strain ATCC 7966 / NCIB 9240) GN=rplY PE=3 SV=1	2	6	6	4	5	5	5	5	5	5	4	4	3	50	50	16.4	13.862	122	122;122	57	54	46	2.43e-96	1.5375	1.2374	35.056	95	1.3411	1.2197	43.705	95	0.8616	0.93256	31.617	96	1.5433	1.2621	28.587	40	1.3977	1.2934	40.64	40	0.88445
R4VUP5;K1JEY8;A0KKH0	R4VUP5;K1JEY8;A0KKH0	6;6;6	6;6;6	6;6;6	>tr|R4VUP5|R4VUP5_AERHY 50S ribosomal protein L32 OS=Aeromonas hydrophila ML09-119 GN=rpmF PE=4 SV=1;>tr|K1JEY8|K1JEY8_AERHY 50S ribosomal protein L32 OS=Aeromonas hydrophila SSU GN=rpmF PE=3 SV=1;>sp|A0KKH0|RL32_AERHH 50S ribosomal protein L32 OS=Aeromona	3	6	6	6	4	5	6	4	5	6	4	5	6	70.9	70.9	70.9	6.23	55	55;55;55	30	21	28	2.54e-270	1.8934	1.5488	24.232	67	1.1559	1.0727	49.992	67	0.62878	0.69736	48.725	67	2.0594	1.6252	19.104	24	1.2528	1.1427	41.246	24	0.61845
R4VDH2;A0KKK2;K1JPZ3	R4VDH2;A0KKK2;K1JPZ3	6;6;5	6;6;5	6;6;5	>tr|R4VDH2|R4VDH2_AERHY 3-hydroxydecanoyl-[acyl-carrier-protein] dehydratase OS=Aeromonas hydrophila ML09-119 GN=fabA PE=3 SV=1;>tr|A0KKK2|A0KKK2_AERHH 3-hydroxydecanoyl-[acyl-carrier-protein] dehydratase OS=Aeromonas hydrophila subsp. hydrophila (strain A	3	6	6	6	4	5	6	4	5	6	4	5	6	34.9	34.9	34.9	20.315	186	186;186;186	4	6	7	6.73e-38	0.36787	0.32103	52.944	17	0.33632	0.32274	40.284	16	0.94118	1.0618	27.319	16	0.30879	0.2525	51.136	4	0.28729	0.28331	17.329	3	0.84242
R4VUK8;K1JLH3;A0KKK4	R4VUK8;K1JLH3;A0KKK4	6;6;6	6;6;6	6;6;6	>tr|R4VUK8|R4VUK8_AERHY Uncharacterized protein OS=Aeromonas hydrophila ML09-119 GN=AHML_11525 PE=4 SV=1;>tr|K1JLH3|K1JLH3_AERHY Gammaproteobacterial enzyme C-terminal transmembrane domain-containing protein OS=Aeromonas hydrophila SSU GN=HMPREF1171_01244	3	6	6	6	5	5	4	5	5	4	5	5	4	13.2	13.2	13.2	58.821	545	545;545;545	6	6	4	4.27e-38	0.81321	0.66902	33.778	14	0.68093	0.64425	61.195	14	0.77132	0.87368	40.195	14	1.0508	0.86989	40.079	4	0.88378	0.8705	90.45	4	0.83521
R4VUJ6;K1JLF8;A0KKL4	R4VUJ6;K1JLF8;A0KKL4	6;6;6	6;6;6	6;6;6	>tr|R4VUJ6|R4VUJ6_AERHY ProP expression regulator OS=Aeromonas hydrophila ML09-119 GN=AHML_11475 PE=4 SV=1;>tr|K1JLF8|K1JLF8_AERHY Protein ProQ homolog OS=Aeromonas hydrophila SSU GN=proQ PE=3 SV=1;>sp|A0KKL4|PROQ_AERHH Protein ProQ homolog OS=Aeromonas hy	3	6	6	6	5	6	5	5	6	5	5	6	5	29.2	29.2	29.2	23.486	212	212;212;212	7	10	8	1.07e-45	1.2743	1.0512	63.647	22	1.8111	1.758	79.198	22	1.479	1.6591	33.806	22	1.3759	1.0582	109.53	7	2.0669	2.0408	128.67	7	1.5983
A0KKP8;R4VX94;K1JPT7	A0KKP8;R4VX94;K1JPT7	6;5;5	6;5;5	6;5;5	>tr|A0KKP8|A0KKP8_AERHH Translation initiation factor IF-3 OS=Aeromonas hydrophila subsp. hydrophila (strain ATCC 7966 / NCIB 9240) GN=infC PE=3 SV=1;>tr|R4VX94|R4VX94_AERHY Translation initiation factor IF-3 OS=Aeromonas hydrophila ML09-119 GN=AHML_11305	3	6	6	6	6	6	6	6	6	6	6	6	6	46.7	46.7	46.7	15.46	135	135;129;135	9	11	12	1.33e-44	1.4582	1.0821	22.828	31	1.2645	1.2756	35.143	31	0.96487	1.1247	11.989	31	1.5408	1.1454	16.855	9	1.4101	1.2972	30.189	9	0.95901
R4VD18;A0KL25;K1JM70	R4VD18;A0KL25;K1JM70	6;6;4	6;6;4	6;6;4	>tr|R4VD18|R4VD18_AERHY sn-glycerol-3-phosphate dehydrogenase subunit C OS=Aeromonas hydrophila ML09-119 GN=glpC PE=4 SV=1;>tr|A0KL25|A0KL25_AERHH Anaerobic glycerol-3-phosphate dehydrogenase subunit C OS=Aeromonas hydrophila subsp. hydrophila (strain ATCC	3	6	6	6	4	6	4	4	6	4	4	6	4	16.5	16.5	16.5	44.774	400	400;400;400	4	6	4	3.56e-70	0.27337	0.23816	28.202	11	0.081736	0.079667	81.153	6	0.34028	0.38996	78.362	6	0.39956	0.31886	44.987	3	0.07413	0.07542	NaN	1	0.40121
R4VNL8;A0KL27;K1JFI8	R4VNL8;A0KL27;K1JFI8	6;6;4	6;6;4	6;6;4	>tr|R4VNL8|R4VNL8_AERHY Cytochrome c-552 OS=Aeromonas hydrophila ML09-119 GN=nrfA PE=3 SV=1;>tr|A0KL27|A0KL27_AERHH Cytochrome c-552 OS=Aeromonas hydrophila subsp. hydrophila (strain ATCC 7966 / NCIB 9240) GN=nrfA PE=3 SV=1;>tr|K1JFI8|K1JFI8_AERHY Cytochro	3	6	6	6	3	3	3	3	3	3	3	3	3	16.4	16.4	16.4	53.563	481	481;481;479	3	3	4	1.04e-14	0.32477	0.27198	30.798	10	0.2429	0.23297	59.074	10	0.86674	1.0192	70.622	9	0.33573	0.26178	23.522	3	0.52277	0.4933	81.002	3	1.3831
R4VQN5;K1J985;A0KLT5	R4VQN5;K1J985;A0KLT5	6;6;6	6;6;6	6;6;6	>tr|R4VQN5|R4VQN5_AERHY Ribose-5-phosphate isomerase A OS=Aeromonas hydrophila ML09-119 GN=rpiA PE=3 SV=1;>tr|K1J985|K1J985_AERHY Ribose-5-phosphate isomerase A OS=Aeromonas hydrophila SSU GN=rpiA PE=3 SV=1;>sp|A0KLT5|RPIA_AERHH Ribose-5-phosphate isomeras	3	6	6	6	3	6	5	3	6	5	3	6	5	35.5	35.5	35.5	22.882	217	217;217;217	3	7	5	6.87e-71	0.90205	0.76276	77.589	13	0.82262	0.79562	76.443	13	1.0001	1.1426	25.42	12	0.92812	0.78691	4.3536	3	0.86168	0.84112	9.7317	3	1.0464
R4VZ56;K1JD80;A0KLT8	R4VZ56;K1JD80;A0KLT8	6;6;6	6;6;6	6;6;6	>tr|R4VZ56|R4VZ56_AERHY D-3-phosphoglycerate dehydrogenase OS=Aeromonas hydrophila ML09-119 GN=AHML_14490 PE=4 SV=1;>tr|K1JD80|K1JD80_AERHY D-3-phosphoglycerate dehydrogenase OS=Aeromonas hydrophila SSU GN=HMPREF1171_01886 PE=3 SV=1;>tr|A0KLT8|A0KLT8_AERHH	3	6	6	6	2	5	5	2	5	5	2	5	5	15.6	15.6	15.6	44.681	410	410;410;445	2	6	6	5.72e-20	0.25348	0.2041	70.207	11	0.22499	0.20691	88.768	11	0.84639	0.91564	43.225	11	0.14739	0.11754	75.978	2	0.13145	0.13158	55.644	2	0.89187
K1K7R8;A0KM67	K1K7R8;A0KM67	6;6	6;6	2;2	>tr|K1K7R8|K1K7R8_AERHY Cold shock-like protein CspA OS=Aeromonas hydrophila SSU GN=HMPREF1171_02010 PE=3 SV=1;>tr|A0KM67|A0KM67_AERHH Conserved domain protein OS=Aeromonas hydrophila subsp. hydrophila (strain ATCC 7966 / NCIB 9240) GN=AHA_2864 PE=3 SV=1	2	6	6	2	6	6	4	6	6	4	2	2	1	62.3	62.3	14.5	7.5393	69	69;69	15	12	14	1.51e-38	1.7173	1.2409	37.595	37	1.1978	1.0179	46.949	37	0.72983	0.85465	26.717	37	1.8864	1.3175	48.036	12	1.1131	0.99184	53.519	12	0.72243
R4VFY8;A0KMI7;K1J8J0	R4VFY8;A0KMI7;K1J8J0	6;6;3	6;6;3	6;6;3	>tr|R4VFY8|R4VFY8_AERHY Protein GrpE OS=Aeromonas hydrophila ML09-119 GN=grpE PE=3 SV=1;>sp|A0KMI7|GRPE_AERHH Protein GrpE OS=Aeromonas hydrophila subsp. hydrophila (strain ATCC 7966 / NCIB 9240) GN=grpE PE=3 SV=1;>tr|K1J8J0|K1J8J0_AERHY Protein GrpE OS=Ae	3	6	6	6	5	6	5	5	6	5	5	6	5	35.1	35.1	35.1	21.167	191	191;191;191	7	9	9	7.66e-60	0.86846	0.69489	21.226	25	0.66112	0.62464	23.007	25	0.77072	0.85903	8.1752	25	0.85755	0.6149	26.761	7	0.60714	0.52026	28.478	7	0.77072
R4W078;A0KMM9;K1J8L3	R4W078;A0KMM9;K1J8L3	6;6;5	6;6;5	6;6;5	>tr|R4W078|R4W078_AERHY Two-component response regulator OS=Aeromonas hydrophila ML09-119 GN=AHML_16325 PE=4 SV=1;>tr|A0KMM9|A0KMM9_AERHH Aerobic respiration control protein ArcA OS=Aeromonas hydrophila subsp. hydrophila (strain ATCC 7966 / NCIB 9240) GN=a	3	6	6	6	6	5	4	6	5	4	6	5	4	35.1	35.1	35.1	27.225	239	239;239;239	11	8	8	2.38e-44	1.3644	1.118	28.561	21	0.84561	0.78435	32.121	20	0.66877	0.74537	33.59	20	1.4634	1.1796	34.762	10	0.8681	0.83684	38.013	10	0.72369
R4VXK0;A0KMX1;K1JCJ6	R4VXK0;A0KMX1;K1JCJ6	6;6;4	6;6;4	6;6;4	>tr|R4VXK0|R4VXK0_AERHY Endoribonuclease L-PSP OS=Aeromonas hydrophila ML09-119 GN=AHML_16795 PE=4 SV=1;>tr|A0KMX1|A0KMX1_AERHH Hypothetical endoribonuclease L-PSP OS=Aeromonas hydrophila subsp. hydrophila (strain ATCC 7966 / NCIB 9240) GN=AHA_3122 PE=4 SV	3	6	6	6	5	4	4	5	4	4	5	4	4	15.7	15.7	15.7	44.738	421	421;421;421	5	4	4	1.36e-69	0.30284	0.24453	56.36	12	0.14459	0.14662	134.3	12	0.58166	0.66441	141.18	12	0.33848	0.27755	9.1285	5	0.20431	0.20191	137.08	5	0.67928
R4VJI1;A0KNB9;K1JQ50	R4VJI1;A0KNB9;K1JQ50	6;6;3	6;6;3	6;6;3	>tr|R4VJI1|R4VJI1_AERHY LysM domain-containing protein OS=Aeromonas hydrophila ML09-119 GN=AHML_17535 PE=4 SV=1;>tr|A0KNB9|A0KNB9_AERHH LysM domain protein OS=Aeromonas hydrophila subsp. hydrophila (strain ATCC 7966 / NCIB 9240) GN=AHA_3279 PE=4 SV=1;>tr|K	3	6	6	6	5	5	6	5	5	6	5	5	6	22.4	22.4	22.4	33.881	308	308;308;308	7	8	7	4.84e-87	1.6127	1.3391	52.342	20	1.5247	1.399	51.46	20	0.8706	0.96807	19.018	20	1.6256	1.3371	65.891	6	1.6253	1.5443	59.936	6	0.91836
R4VSH7;A0KNF1;K1JTA7	R4VSH7;A0KNF1;K1JTA7	6;6;5	6;6;5	6;6;5	>tr|R4VSH7|R4VSH7_AERHY Ribosomal RNA large subunit methyltransferase E OS=Aeromonas hydrophila ML09-119 GN=rlmE PE=3 SV=1;>sp|A0KNF1|RLME_AERHH Ribosomal RNA large subunit methyltransferase E OS=Aeromonas hydrophila subsp. hydrophila (strain ATCC 7966 / N	3	6	6	6	4	4	5	4	4	5	4	4	5	47.4	47.4	47.4	23.288	209	209;209;209	6	4	5	2.12e-24	1.6722	1.3539	30.78	11	1.8669	1.6469	39.257	11	1.056	1.1693	24.091	11	1.8196	1.5137	31.581	4	1.9022	1.8224	47.328	4	1.1095
R4VGV7;A0KNF9;K1JE21	R4VGV7;A0KNF9;K1JE21	6;6;5	6;6;5	6;6;5	>tr|R4VGV7|R4VGV7_AERHY 1-deoxy-D-xylulose-5-phosphate synthase OS=Aeromonas hydrophila ML09-119 GN=dxs PE=3 SV=1;>sp|A0KNF9|DXS_AERHH 1-deoxy-D-xylulose-5-phosphate synthase OS=Aeromonas hydrophila subsp. hydrophila (strain ATCC 7966 / NCIB 9240) GN=dxs P	3	6	6	6	5	3	5	5	3	5	5	3	5	12.9	12.9	12.9	67.423	621	621;621;621	6	4	5	8.39e-64	1.2375	1.017	18.435	15	1.2162	1.1521	19.125	14	0.95615	1.098	14.187	14	1.2129	0.93715	11.828	6	1.174	1.1805	14.987	6	0.93074
R4VY27;A0KNG7;K1JQ20	R4VY27;A0KNG7	6;6;2	6;6;2	6;6;2	>tr|R4VY27|R4VY27_AERHY 6,7-dimethyl-8-ribityllumazine synthase OS=Aeromonas hydrophila ML09-119 GN=ribH PE=3 SV=1;>tr|A0KNG7|A0KNG7_AERHH 6,7-dimethyl-8-ribityllumazine synthase OS=Aeromonas hydrophila subsp. hydrophila (strain ATCC 7966 / NCIB 9240) GN=r	3	6	6	6	5	3	3	5	3	3	5	3	3	42.9	42.9	42.9	16.608	156	156;194;156	5	5	5	2.72e-121	0.89286	0.76375	21.908	13	0.87114	0.77633	62.748	13	1.0265	1.0926	30.519	13	0.76995	0.62629	13.994	3	0.7069	0.61971	104.63	4	1.0777
R4W137;K1JDU9;A0KNQ6	R4W137;K1JDU9;A0KNQ6	6;6;6	6;6;6	6;6;6	>tr|R4W137|R4W137_AERHY Universal stress protein OS=Aeromonas hydrophila ML09-119 GN=AHML_18235 PE=3 SV=1;>tr|K1JDU9|K1JDU9_AERHY Universal stress protein OS=Aeromonas hydrophila SSU GN=HMPREF1171_00056 PE=3 SV=1;>tr|A0KNQ6|A0KNQ6_AERHH Universal stress pr	3	6	6	6	5	5	5	5	5	5	5	5	5	54.5	54.5	54.5	15.801	143	143;143;143	8	9	11	5.76e-74	0.31565	0.26362	54.884	26	0.21456	0.20287	40.651	26	0.6871	0.77231	60.061	26	0.30581	0.26843	67.184	7	0.21691	0.20305	26.89	7	0.65982
R4VJV1;A0KNQ8;K1JT31	R4VJV1;A0KNQ8;K1JT31	6;6;4	6;6;4	6;6;4	>tr|R4VJV1|R4VJV1_AERHY Gamma-glutamyl phosphate reductase OS=Aeromonas hydrophila ML09-119 GN=proA PE=3 SV=1;>sp|A0KNQ8|PROA_AERHH Gamma-glutamyl phosphate reductase OS=Aeromonas hydrophila subsp. hydrophila (strain ATCC 7966 / NCIB 9240) GN=proA PE=3 SV=	3	6	6	6	3	6	5	3	6	5	3	6	5	15.8	15.8	15.8	44.381	417	417;417;417	5	7	5	1.55e-30	0.67095	0.53948	18.038	15	0.59049	0.57371	14.304	15	0.8616	0.9582	16.443	15	0.75761	0.6172	13.953	4	0.68853	0.68973	12.813	4	0.82567
A0KNU3;R4W165;K1JTP1	A0KNU3;R4W165;K1JTP1	6;5;4	6;5;4	6;5;4	>tr|A0KNU3|A0KNU3_AERHH Putative uncharacterized protein OS=Aeromonas hydrophila subsp. hydrophila (strain ATCC 7966 / NCIB 9240) GN=AHA_3468 PE=4 SV=1;>tr|R4W165|R4W165_AERHY Uncharacterized protein OS=Aeromonas hydrophila ML09-119 GN=AHML_18415 PE=4 SV=1	3	6	6	6	3	3	5	3	3	5	3	3	5	52	52	52	16.208	152	152;164;170	7	7	10	1.13e-30	1.1857	0.98483	20.383	15	1.0556	0.99594	25.599	15	0.91117	1.002	7.2201	15	1.3369	1.0894	7.9819	5	1.2742	1.1363	9.5699	5	0.92643
R4W1C8;K1J6Y5;A0KP18	R4W1C8;K1J6Y5;A0KP18	6;6;6	6;6;6	6;6;6	>tr|R4W1C8|R4W1C8_AERHY UDP-N-acetylmuramate:L-alanyl-gamma-D-glutamyl-meso-diaminopimelate ligase OS=Aeromonas hydrophila ML09-119 GN=AHML_18790 PE=4 SV=1;>tr|K1J6Y5|K1J6Y5_AERHY UDP-N-acetylmuramate:L-alanyl-gamma-D-glutamyl-meso-diaminopimelate ligase O	3	6	6	6	4	4	5	4	4	5	4	4	5	17.1	17.1	17.1	50.241	456	456;456;456	5	5	7	1.37e-38	0.8794	0.70064	25.212	17	0.71869	0.64469	24.394	17	0.7955	0.87372	18.649	17	0.85849	0.69544	19.943	5	0.7402	0.72624	30.813	5	0.78095
R4VTB4;K1JKM1;A0KP92	R4VTB4;K1JKM1;A0KP92	6;6;6	6;6;6	6;6;6	>tr|R4VTB4|R4VTB4_AERHY Peptidoglycan-associated lipoprotein OS=Aeromonas hydrophila ML09-119 GN=AHML_19155 PE=3 SV=1;>tr|K1JKM1|K1JKM1_AERHY Peptidoglycan-associated lipoprotein OS=Aeromonas hydrophila SSU GN=HMPREF1171_02832 PE=3 SV=1;>tr|A0KP92|A0KP92_A	3	6	6	6	5	5	4	5	5	4	5	5	4	40.2	40.2	40.2	18.949	174	174;174;174	7	8	8	1.67e-52	0.73163	0.60937	13.145	23	0.63707	0.58687	24.671	23	0.88935	0.9856	17.658	23	0.71966	0.61187	13.089	7	0.63707	0.57495	18.005	7	0.88935
R4VKR8;K1JKF5;A0KPL8	R4VKR8;K1JKF5;A0KPL8	6;6;6	6;6;6	6;6;6	>tr|R4VKR8|R4VKR8_AERHY Uncharacterized protein OS=Aeromonas hydrophila ML09-119 GN=AHML_20035 PE=4 SV=1;>tr|K1JKF5|K1JKF5_AERHY TIGR00153 family protein OS=Aeromonas hydrophila SSU GN=HMPREF1171_02966 PE=4 SV=1;>tr|A0KPL8|A0KPL8_AERHH Putative uncharacter	3	6	6	6	4	2	3	4	2	3	4	2	3	24.3	24.3	24.3	25.99	226	226;226;228	5	3	4	6.16e-13	1.8975	1.5576	79.602	8	2.2038	2.0206	87.803	8	1.0983	1.2224	15.469	8	2.3095	1.8592	68.712	3	2.1529	1.9721	74.598	3	1.0545
R4W1Z8;K1J5Z7;A0KPR6	R4W1Z8;K1J5Z7;A0KPR6	6;6;6	6;6;6	6;6;6	>tr|R4W1Z8|R4W1Z8_AERHY PTS system trehalose(Maltose)-specific transporter subunits IIBC OS=Aeromonas hydrophila ML09-119 GN=AHML_20275 PE=4 SV=1;>tr|K1J5Z7|K1J5Z7_AERHY PTS system, trehalose-specific IIBC component OS=Aeromonas hydrophila SSU GN=HMPREF117	3	6	6	6	5	5	4	5	5	4	5	5	4	13	13	13	50.733	476	476;476;506	8	5	5	1.19e-29	0.34443	0.28048	19.884	14	0.1874	0.17534	33.807	14	0.39063	0.44061	42.174	14	0.42586	0.33245	21.19	6	0.18209	0.17534	24.284	6	0.38969
R4VIF5;K1JK28;A0KPY6	R4VIF5;K1JK28;A0KPY6	6;6;6	6;6;6	6;6;6	>tr|R4VIF5|R4VIF5_AERHY Uncharacterized protein OS=Aeromonas hydrophila ML09-119 GN=AHML_20650 PE=4 SV=1;>tr|K1JK28|K1JK28_AERHY Uncharacterized protein OS=Aeromonas hydrophila SSU GN=HMPREF1171_03128 PE=4 SV=1;>tr|A0KPY6|A0KPY6_AERHH Secreted protein OS=A	3	6	6	6	3	5	3	3	5	3	3	5	3	35.9	35.9	35.9	20.447	192	192;192;208	4	5	3	3.15e-29	0.8833	0.72188	66.474	12	0.74924	0.70866	57.15	12	0.85656	0.94727	17.646	12	0.38557	0.31863	98.135	4	0.30298	0.28938	77.944	4	0.83397
R4W2E0;A0KQ91;K1JJT5	R4W2E0;A0KQ91;K1JJT5	6;6;5	6;6;5	6;6;5	>tr|R4W2E0|R4W2E0_AERHY Dihydroxyacetone kinase subunit DhaK OS=Aeromonas hydrophila ML09-119 GN=AHML_21185 PE=4 SV=1;>tr|A0KQ91|A0KQ91_AERHH Dihydroxyacetone kinase, DhaK subunit OS=Aeromonas hydrophila subsp. hydrophila (strain ATCC 7966 / NCIB 9240) GN=	3	6	6	6	4	5	5	4	5	5	4	5	5	23.9	23.9	23.9	38.048	356	356;356;356	5	6	6	2.22e-49	0.17532	0.14461	75.933	14	0.21839	0.2104	51.969	13	1.324	1.4451	69.626	13	0.17532	0.14461	56.09	4	0.23705	0.21491	75.664	4	1.6303
R4VJ11;A0KQL0;K1J548	R4VJ11;A0KQL0;K1J548	6;6;3	6;6;3	6;6;3	>tr|R4VJ11|R4VJ11_AERHY Putrescine ABC transporter periplasmic putrescine-binding protein OS=Aeromonas hydrophila ML09-119 GN=AHML_21790 PE=4 SV=1;>tr|A0KQL0|A0KQL0_AERHH Putrescine ABC transporter, periplasmic putrescine-binding protein OS=Aeromonas hydro	3	6	6	6	6	4	4	6	4	4	6	4	4	24.1	24.1	24.1	40.175	365	365;365;365	8	7	6	3.19e-65	0.40202	0.3447	44.255	21	0.46212	0.47192	34.263	21	1.1999	1.3709	39.465	21	0.34441	0.28403	48.812	8	0.48649	0.48522	53.865	8	1.4378
K1JG25;A0KQU6;R4VUZ2	K1JG25;A0KQU6;R4VUZ2	6;6;5	6;6;5	6;6;5	>tr|K1JG25|K1JG25_AERHY Ribonuclease PH OS=Aeromonas hydrophila SSU GN=rph PE=3 SV=1;>tr|A0KQU6|A0KQU6_AERHH Ribonuclease PH OS=Aeromonas hydrophila subsp. hydrophila (strain ATCC 7966 / NCIB 9240) GN=rph PE=3 SV=1;>tr|R4VUZ2|R4VUZ2_AERHY Ribonuclease PH O	3	6	6	6	4	5	4	4	5	4	4	5	4	43.3	43.3	43.3	25.647	238	238;257;238	4	13	6	2.82e-109	1.709	1.3831	31.125	17	1.2073	1.137	52.515	17	0.84984	0.93729	36.017	17	1.8682	1.47	28.027	3	1.1296	1.1019	25.735	3	0.73597
K1JIY1;A0KQX6;R4W0I2	K1JIY1;A0KQX6;R4W0I2	6;6;5	6;6;5	6;6;5	>tr|K1JIY1|K1JIY1_AERHY Bifunctional protein GlmU OS=Aeromonas hydrophila SSU GN=glmU PE=3 SV=1;>sp|A0KQX6|GLMU_AERHH Bifunctional protein GlmU OS=Aeromonas hydrophila subsp. hydrophila (strain ATCC 7966 / NCIB 9240) GN=glmU PE=3 SV=1;>tr|R4W0I2|R4W0I2_AER	3	6	6	6	5	5	5	5	5	5	5	5	5	15.7	15.7	15.7	48.74	453	453;453;453	10	8	8	2.52e-82	0.81891	0.70169	22.35	20	0.68313	0.65252	29.272	20	0.82618	0.92791	40.484	20	0.83722	0.704	15.324	8	0.70952	0.71248	7.0703	8	0.83001
R4VJC0;K1JF94;A0KR03	R4VJC0;K1JF94;A0KR03	6;6;6	6;6;6	6;6;6	>tr|R4VJC0|R4VJC0_AERHY Cystine-binding periplasmic protein OS=Aeromonas hydrophila ML09-119 GN=AHML_22315 PE=4 SV=1;>tr|K1JF94|K1JF94_AERHY Uncharacterized protein OS=Aeromonas hydrophila SSU GN=HMPREF1171_03541 PE=4 SV=1;>tr|A0KR03|A0KR03_AERHH Cystine-b	3	6	6	6	4	5	5	4	5	5	4	5	5	26.2	26.2	26.2	27.96	252	252;252;252	6	6	8	8.17e-26	0.90413	0.75014	29.27	14	0.90889	0.83117	31.474	14	0.98013	1.1108	21.407	14	0.93288	0.75735	39.831	5	1.1764	1.1185	46.034	5	1.2264
R4VA65;K1K3N6;A0KR26	R4VA65;K1K3N6;A0KR26	6;6;6	6;6;6	6;6;6	>tr|R4VA65|R4VA65_AERHY Guanosine-3,5-bis(Diphosphate) 3-pyrophosphohydrolase OS=Aeromonas hydrophila ML09-119 GN=AHML_00175 PE=3 SV=1;>tr|K1K3N6|K1K3N6_AERHY Bifunctional (P)ppGpp synthase/hydrolase SpoT OS=Aeromonas hydrophila SSU GN=HMPREF1171_03508	3	6	6	6	2	4	4	2	4	4	2	4	4	9.1	9.1	9.1	79.376	705	705;705;705	2	5	4	1.87e-18	1.1408	0.93419	46.074	10	0.94765	0.86702	47.977	10	0.82504	0.9103	18.666	10	1.1527	0.98053	20.696	2	0.93526	0.93287	18.609	2	0.8843
K1J2B7;R4VT20;A0KGD0	K1J2B7;R4VT20;A0KGD0	6;5;5	6;5;5	6;5;5	>tr|K1J2B7|K1J2B7_AERHY Uroporphyrinogen decarboxylase OS=Aeromonas hydrophila SSU GN=hemE PE=3 SV=1;>tr|R4VT20|R4VT20_AERHY Uroporphyrinogen decarboxylase OS=Aeromonas hydrophila ML09-119 GN=hemE PE=3 SV=1;>tr|A0KGD0|A0KGD0_AERHH Uroporphyrinogen decarbox	3	6	6	6	5	4	6	5	4	6	5	4	6	19.7	19.7	19.7	39.56	355	355;355;396	6	5	9	3.38e-49	0.58507	0.47231	97.981	11	0.47993	0.44153	22.224	11	0.81343	0.90503	78.897	11	0.59242	0.47936	160.99	4	0.51623	0.48476	33.201	4	0.8603
K1JIT4;Q8KNN2;Q8KXF7;B3FN74;R4VWU6	K1JIT4;Q8KNN2;Q8KXF7;B3FN74;R4VWU6	6;6;5;4;4	6;6;5;4;4	2;2;2;2;2	>tr|K1JIT4|K1JIT4_AERHY dTDP-glucose 4,6-dehydratase OS=Aeromonas hydrophila SSU GN=HMPREF1171_02048 PE=3 SV=1;>tr|Q8KNN2|Q8KNN2_AERHY dTDP-glucose 4,6-dehydratase OS=Aeromonas hydrophila GN=rmlB PE=3 SV=1;>tr|Q8KXF7|Q8KXF7_AERHY dTDP-glucose 4,6-dehydrata	5	6	6	2	4	6	6	4	6	6	1	2	2	25.5	25.5	9.4	40.466	361	361;379;379;361;362	7	12	10	3.63e-49	1.3345	1.0777	20.048	25	1.0096	0.91905	28.546	25	0.79857	0.87385	20.628	25	1.304	1.0344	18.866	7	0.95218	0.89844	15.022	7	0.76574
K1JPA8;R4VEP7;A0KLG1	K1JPA8;R4VEP7;A0KLG1	6;5;5	6;5;5	6;5;5	>tr|K1JPA8|K1JPA8_AERHY Dihydroorotase, multifunctional complex type OS=Aeromonas hydrophila SSU GN=HMPREF1171_01717 PE=4 SV=1;>tr|R4VEP7|R4VEP7_AERHY Dihydroorotase OS=Aeromonas hydrophila ML09-119 GN=AHML_13820 PE=4 SV=1;>tr|A0KLG1|A0KLG1_AERHH Dihydroor	3	6	6	6	4	5	5	4	5	5	4	5	5	18.3	18.3	18.3	49.299	447	447;447;447	5	5	6	8.31e-31	0.59594	0.49582	11.233	13	0.56403	0.53485	36.374	13	1.0104	1.1419	33.402	13	0.58417	0.48293	13.605	5	0.58726	0.6214	34.804	5	1.0794
K1JQN5;A0KJM3	K1JQN5;A0KJM3	6;5	6;5	1;0	>tr|K1JQN5|K1JQN5_AERHY UPF0142 protein ycaO OS=Aeromonas hydrophila SSU GN=HMPREF1171_01053 PE=4 SV=1;>tr|A0KJM3|A0KJM3_AERHH Putative uncharacterized protein OS=Aeromonas hydrophila subsp. hydrophila (strain ATCC 7966 / NCIB 9240) GN=AHA_1943 PE=4 SV=1	2	6	6	1	4	3	3	4	3	3	1	1	1	12.1	12.1	3.2	65.732	586	586;586	5	4	5	1.19e-37	0.87146	0.70626	18.084	12	0.83129	0.81072	29.453	12	0.98771	1.1107	14.04	12	0.85222	0.69179	21.181	3	0.95052	0.94257	39.096	3	1.0952
R4VAH9;A0KEM7;K1J465	R4VAH9;A0KEM7;K1J465	6;5;5	6;5;5	6;5;5	>tr|R4VAH9|R4VAH9_AERHY Phosphopantothenoylcysteine decarboxylase/phosphopantothenate--cysteine ligase OS=Aeromonas hydrophila ML09-119 GN=AHML_00825 PE=4 SV=1;>tr|A0KEM7|A0KEM7_AERHH Phosphopantothenoylcysteine decarboxylase/phosphopantothenate--cysteine	3	6	6	6	3	3	3	3	3	3	3	3	3	25.2	25.2	25.2	42.317	400	400;400;400	3	4	3	4.56e-24	0.83231	0.73842	16.319	7	0.68608	0.69646	23.663	7	0.80506	0.90942	19.425	7	1.0149	0.86248	21.962	2	0.92549	0.8874	36.012	2	1.0315
R4VAJ4;K1K8Q9;A0KHF8	R4VAJ4;K1K8Q9;A0KHF8	6;5;5	6;5;5	6;5;5	>tr|R4VAJ4|R4VAJ4_AERHY PTS system glucose-specific transporter subunit IIBC OS=Aeromonas hydrophila ML09-119 GN=AHML_06225 PE=4 SV=1;>tr|K1K8Q9|K1K8Q9_AERHY PTS system, glucose-specific IIBC component OS=Aeromonas hydrophila SSU GN=HMPREF1171_02350 PE=4 S	3	6	6	6	5	2	4	5	2	4	5	2	4	14.7	14.7	14.7	49.742	476	476;476;476	10	6	7	1.32e-35	2.2151	1.8089	60.865	16	2.2375	2.0432	52.96	17	1.0997	1.2389	25.563	17	2.3226	1.9152	76.628	7	2.4946	2.3935	62.075	8	1.2283
R4VAR9;A0KHP9;K1JHT5	R4VAR9;A0KHP9;K1JHT5	6;5;4	6;5;4	6;5;4	>tr|R4VAR9|R4VAR9_AERHY Copper homeostasis protein CutC OS=Aeromonas hydrophila ML09-119 GN=AHML_06650 PE=4 SV=1;>tr|A0KHP9|A0KHP9_AERHH Copper homeostasis protein CutC OS=Aeromonas hydrophila subsp. hydrophila (strain ATCC 7966 / NCIB 9240) GN=cutC PE=3 S	3	6	6	6	5	5	6	5	5	6	5	5	6	44	44	44	25.163	241	241;241;241	8	9	9	1.22e-145	0.95303	0.78873	24.596	24	0.7632	0.69525	16.171	24	0.79201	0.85969	12.263	24	0.97362	0.77786	18.868	8	0.79905	0.73853	13.733	8	0.81385
R4VH52;K1KDL5;A0KNR2	R4VH52;K1KDL5;A0KNR2	6;5;5	6;5;5	6;5;5	>tr|R4VH52|R4VH52_AERHY Xanthine phosphoribosyltransferase OS=Aeromonas hydrophila ML09-119 GN=gpt PE=3 SV=1;>tr|K1KDL5|K1KDL5_AERHY Xanthine phosphoribosyltransferase OS=Aeromonas hydrophila SSU GN=gpt PE=3 SV=1;>sp|A0KNR2|XGPT_AERHH Xanthine phosphoribos	3	6	6	6	5	5	5	5	5	5	5	5	5	34.8	34.8	34.8	17.42	155	155;155;155	6	12	10	8.68e-55	0.92969	0.76034	64.754	22	0.95527	0.95566	86.148	22	1.0019	1.131	45.246	22	1.0995	0.91296	38.93	4	1.4706	1.4465	54.559	4	1.1124
R4VHQ0;K1JA21;A0KPD0	R4VHQ0;K1JA21;A0KPD0	6;4;4	6;4;4	6;4;4	>tr|R4VHQ0|R4VHQ0_AERHY tRNA-dihydrouridine synthase OS=Aeromonas hydrophila ML09-119 GN=AHML_19345 PE=3 SV=1;>tr|K1JA21|K1JA21_AERHY tRNA-dihydrouridine synthase OS=Aeromonas hydrophila SSU GN=HMPREF1171_02870 PE=3 SV=1;>tr|A0KPD0|A0KPD0_AERHH tRNA-dihydr	3	6	6	6	6	4	5	6	4	5	6	4	5	27.1	27.1	27.1	37.058	328	328;328;328	10	5	6	2.93e-44	1.1445	0.88423	43.803	16	0.97772	0.95214	64.063	16	0.75898	0.8464	49.441	16	0.96121	0.82237	20.018	5	0.57552	0.5712	21.805	5	0.69679
R4VJY8;A0KG60;K1JH86	R4VJY8;A0KG60;K1JH86	6;5;3	6;5;3	6;5;3	>tr|R4VJY8|R4VJY8_AERHY 23S rRNA (guanosine-2-O-)-methyltransferase RlmB OS=Aeromonas hydrophila ML09-119 GN=rlmB PE=3 SV=1;>tr|A0KG60|A0KG60_AERHH 23S rRNA (guanosine-2-O-)-methyltransferase RlmB OS=Aeromonas hydrophila subsp. hydrophila (strain ATCC 79	3	6	6	6	5	3	2	5	3	2	5	3	2	39.4	39.4	39.4	26.875	249	249;249;249	6	3	5	2.56e-67	1.2256	1.0234	17.461	11	0.85663	0.844	35.172	11	0.73681	0.80971	19.485	11	1.2921	1.0654	16.169	5	0.85663	0.84897	46.705	5	0.77216
R4VNJ2	R4VNJ2	6	1	1	>tr|R4VNJ2|R4VNJ2_AERHY Uncharacterized protein OS=Aeromonas hydrophila ML09-119 GN=AHML_10495 PE=4 SV=1	1	6	1	1	3	2	3	0	0	1	0	0	1	12.1	3.2	3.2	65.847	586	586			1	1.2e-31	1.0218	0.84335	NaN	1	0.79539	0.74924	NaN	1	0.68245	0.74367	NaN	1	NaN	NaN	NaN	0	NaN	NaN	NaN	0	NaN
R4VRS0;K1JMK3;A0KMP6	R4VRS0;K1JMK3;A0KMP6	6;5;5	6;5;5	6;5;5	>tr|R4VRS0|R4VRS0_AERHY Exonuclease SbcC OS=Aeromonas hydrophila ML09-119 GN=AHML_16415 PE=4 SV=1;>tr|K1JMK3|K1JMK3_AERHY Exonuclease SbcC OS=Aeromonas hydrophila SSU GN=HMPREF1171_02189 PE=4 SV=1;>tr|A0KMP6|A0KMP6_AERHH Exonuclease SbcC OS=Aeromonas hydro	3	6	6	6	2	4	6	2	4	6	2	4	6	5.7	5.7	5.7	141.68	1250	1250;1250;1251	3	4	7	1.57e-27	0.73717	0.58522	42.301	11	0.54595	0.52089	51.533	11	0.74493	0.84785	70.085	11	NaN	NaN	NaN	0	NaN	NaN	NaN	0	NaN
R4VTC6;A0KGM3;K1JB36	R4VTC6;A0KGM3	6;5;2	6;5;2	6;5;2	>tr|R4VTC6|R4VTC6_AERHY Thiamin/thiamine pyrophosphate ABC transporter periplasmic thiamin/thiamine pyrophospate-binding protein OS=Aeromonas hydrophila ML09-119 GN=AHML_04445 PE=4 SV=1;>tr|A0KGM3|A0KGM3_AERHH Thiamin/thiamin pyrophosphate ABC transporter,	3	6	6	6	3	2	5	3	2	5	3	2	5	21.8	21.8	21.8	36.114	326	326;326;326	3	2	7	2.27e-17	0.9069	0.80726	32.76	11	0.82448	0.7884	54.015	11	0.84626	0.9673	37.485	11	0.83356	0.67051	30.165	3	0.60387	0.57072	74.699	3	0.72445
R4VZT3;K1K817;A0KMD0	R4VZT3;K1K817;A0KMD0	6;5;5	6;5;5	6;5;5	>tr|R4VZT3|R4VZT3_AERHY Tryptophan synthase beta chain OS=Aeromonas hydrophila ML09-119 GN=trpB PE=3 SV=1;>tr|K1K817|K1K817_AERHY Tryptophan synthase beta chain OS=Aeromonas hydrophila SSU GN=trpB PE=3 SV=1;>sp|A0KMD0|TRPB_AERHH Tryptophan synthase beta ch	3	6	6	6	4	2	3	4	2	3	4	2	3	29.5	29.5	29.5	42.845	397	397;397;397	4	2	4	3.52e-69	0.40928	0.34822	44.43	9	0.36669	0.36771	37.076	9	0.92698	1.0849	29.09	9	0.41056	0.34077	55.471	4	0.33935	0.34383	51.465	4	1.2707
R4VN00;A0KEE7;K1J4K3	R4VN00;A0KEE7;K1J4K3	5;5;4	5;5;4	5;5;4	>tr|R4VN00|R4VN00_AERHY DNA polymerase III subunit beta OS=Aeromonas hydrophila ML09-119 GN=AHML_00010 PE=3 SV=1;>tr|A0KEE7|A0KEE7_AERHH DNA polymerase III subunit beta OS=Aeromonas hydrophila subsp. hydrophila (strain ATCC 7966 / NCIB 9240) GN=dnaN PE=3 S	3	5	5	5	1	3	5	1	3	5	1	3	5	13.9	13.9	13.9	41.161	367	367;367;367	1	4	5	1.08e-11	1.3321	1.1326	26.003	9	1.0945	1.136	40.964	9	0.92848	1.0342	16.593	9	0.98978	0.85596	NaN	1	1.3972	1.3795	NaN	1	0.84566
R4VR64;K1JIG8;A0KEN0	R4VR64;K1JIG8;A0KEN0	5;5;5	5;5;5	5;5;5	>tr|R4VR64|R4VR64_AERHY 50S ribosomal protein L33 OS=Aeromonas hydrophila ML09-119 GN=rpmG PE=4 SV=1;>tr|K1JIG8|K1JIG8_AERHY 50S ribosomal protein L33 OS=Aeromonas hydrophila SSU GN=rpmG PE=3 SV=1;>sp|A0KEN0|RL33_AERHH 50S ribosomal protein L33 OS=Aeromona	3	5	5	5	4	5	4	4	5	4	4	5	4	67.3	67.3	67.3	6.4215	55	55;55;55	13	10	11	3.9e-61	1.6959	1.2845	29.043	33	1.25	1.1576	34.17	33	0.75879	0.8565	20.496	33	1.901	1.4246	12.305	12	1.3867	1.3538	20.239	12	0.76971
R4VIG4;A0KEP3;K1J7H2	R4VIG4;A0KEP3;K1J7H2	5;5;4	5;5;4	5;5;4	>tr|R4VIG4|R4VIG4_AERHY Quinone oxidoreductase YhdH/YhfP family protein OS=Aeromonas hydrophila ML09-119 GN=AHML_00905 PE=4 SV=1;>tr|A0KEP3|A0KEP3_AERHH Putative quinone oxidoreductase, YhdH/YhfP family OS=Aeromonas hydrophila subsp. hydrophila (strain ATC	3	5	5	5	2	5	4	2	5	4	2	5	4	17.2	17.2	17.2	34.021	326	326;326;326	2	7	4	1.75e-19	0.37395	0.32843	51.888	11	0.31434	0.29984	89.223	11	0.95256	1.0786	96.421	11	0.40643	0.31568	46.034	2	0.73961	0.72971	177.47	2	1.8234
A0KET9;R4VAN0;K1JEK8	A0KET9;R4VAN0	5;4;1	5;4;1	5;4;1	>tr|A0KET9|A0KET9_AERHH Putative uncharacterized protein OS=Aeromonas hydrophila subsp. hydrophila (strain ATCC 7966 / NCIB 9240) GN=AHA_0227 PE=4 SV=1;>tr|R4VAN0|R4VAN0_AERHY Uncharacterized protein OS=Aeromonas hydrophila ML09-119 GN=AHML_01125 PE=4 SV=1	3	5	5	5	4	4	4	4	4	4	4	4	4	36.1	36.1	36.1	18.358	166	166;178;166	6	10	10	4.58e-23	0.40876	0.3354	57.326	18	0.37603	0.38165	54.507	18	0.9379	1.0687	27.189	18	0.46201	0.39192	15.974	3	0.42837	0.42808	12.478	3	0.95554
A0KEV0;R4VRD3;K1JEM3	A0KEV0;R4VRD3;K1JEM3	5;4;3	5;4;3	5;4;3	>tr|A0KEV0|A0KEV0_AERHH Magnesium-translocating P-type ATPase OS=Aeromonas hydrophila subsp. hydrophila (strain ATCC 7966 / NCIB 9240) GN=mgtA PE=3 SV=1;>tr|R4VRD3|R4VRD3_AERHY Magnesium-transporting ATPase OS=Aeromonas hydrophila ML09-119 GN=AHML_01165 PE	3	5	5	5	3	3	4	3	3	4	3	3	4	6.1	6.1	6.1	100.93	922	922;920;920	3	6	5	4.2e-19	2.7589	2.3721	74.89	14	4.2457	4.0818	67.75	14	1.5137	1.7145	22.521	14	6.8696	5.6872	46.609	3	11.342	9.7847	58.516	3	1.651
R4VAY6;K1K3B4;A0KF41	R4VAY6;K1K3B4;A0KF41	5;5;5	5;5;5	5;5;5	>tr|R4VAY6|R4VAY6_AERHY Protein translocase subunit SecY OS=Aeromonas hydrophila ML09-119 GN=secY PE=3 SV=1;>tr|K1K3B4|K1K3B4_AERHY Protein translocase subunit SecY OS=Aeromonas hydrophila SSU GN=secY PE=3 SV=1;>tr|A0KF41|A0KF41_AERHH Protein translocase s	3	5	5	5	3	4	5	3	4	5	3	4	5	8.4	8.4	8.4	48.266	442	442;442;442	7	6	8	6.29e-20	1.9151	1.5585	54.459	17	2.0076	1.7537	43.623	17	1.1184	1.2886	22.706	17	1.5031	1.2129	24.879	5	2.0076	1.9827	28.175	5	1.236
R4VIY0;K1K2W8;A0KF55	R4VIY0;K1K2W8;A0KF55	5;5;5	5;5;5	5;5;5	>tr|R4VIY0|R4VIY0_AERHY Protease II OS=Aeromonas hydrophila ML09-119 GN=AHML_01705 PE=4 SV=1;>tr|K1K2W8|K1K2W8_AERHY Uncharacterized protein OS=Aeromonas hydrophila SSU GN=HMPREF1171_03842 PE=4 SV=1;>tr|A0KF55|A0KF55_AERHH Protease II OS=Aeromonas hydrophi	3	5	5	5	2	4	2	2	4	2	2	4	2	7.7	7.7	7.7	81.321	717	717;717;739	2	4	2	1.43e-15	0.63852	0.55237	25.678	7	0.65109	0.62525	28.404	7	1.0161	1.178	11.684	7	0.88701	0.71702	29.366	2	0.93883	0.92092	29.176	2	1.0666
A0KFS3;R4V8U1;K1J2L3	A0KFS3;R4V8U1;K1J2L3	5;4;4	5;4;4	5;4;4	>tr|A0KFS3|A0KFS3_AERHH 33 kDa chaperonin OS=Aeromonas hydrophila subsp. hydrophila (strain ATCC 7966 / NCIB 9240) GN=hslO PE=3 SV=1;>tr|R4V8U1|R4V8U1_AERHY 33 kDa chaperonin OS=Aeromonas hydrophila ML09-119 GN=hslO PE=3 SV=1;>tr|K1J2L3|K1J2L3_AERHY 33 kDa	3	5	5	5	4	5	5	4	5	5	4	5	5	24.4	24.4	24.4	33.442	295	295;294;294	5	8	8	4.54e-56	0.9311	0.79923	91.367	16	0.76106	0.67667	88.083	16	0.81179	0.88313	114.01	16	0.92633	0.78025	31.746	5	0.81062	0.80838	20.019	5	0.82001
R4VSP5;A0KG23;K1K1X1	R4VSP5;A0KG23;K1K1X1	5;5;4	5;5;4	5;5;4	>tr|R4VSP5|R4VSP5_AERHY 30S ribosomal protein S16 OS=Aeromonas hydrophila ML09-119 GN=rpsP PE=4 SV=1;>sp|A0KG23|RS16_AERHH 30S ribosomal protein S16 OS=Aeromonas hydrophila subsp. hydrophila (strain ATCC 7966 / NCIB 9240) GN=rpsP PE=3 SV=1;>tr|K1K1X1|K1K1X	3	5	5	5	5	5	5	5	5	5	5	5	5	58.5	58.5	58.5	8.9662	82	82;82;82	34	28	33	4.02e-95	2.2477	1.7474	38.336	74	1.7523	1.6786	43.452	74	0.80413	0.88993	22.13	74	2.2951	1.777	37.669	26	1.9146	1.8245	44.65	26	0.80589
R4VPV2;K1JH66;A0KG36;P45786	R4VPV2;K1JH66;A0KG36;P45786	5;5;5;4	5;5;5;4	5;5;5;4	>tr|R4VPV2|R4VPV2_AERHY 30S ribosomal protein S20 OS=Aeromonas hydrophila ML09-119 GN=rpsT PE=3 SV=1;>tr|K1JH66|K1JH66_AERHY 30S ribosomal protein S20 OS=Aeromonas hydrophila SSU GN=rpsT PE=3 SV=1;>sp|A0KG36|RS20_AERHH 30S ribosomal protein S20 OS=Aeromona	4	5	5	5	5	5	5	5	5	5	5	5	5	44.8	44.8	44.8	9.5302	87	87;87;87;72	24	22	25	7.33e-150	1.2149	0.9506	46.914	51	2.3173	2.1354	39.919	51	2.094	2.3212	31.636	51	1.2611	0.9969	40.513	19	2.3173	2.0866	46.661	19	1.9641
R4VST5;K1K252;B1PWE7;A0KG57;B2ZP93	R4VST5;K1K252;B1PWE7;A0KG57;B2ZP93	5;5;5;5;4	5;5;5;5;4	5;5;5;5;4	>tr|R4VST5|R4VST5_AERHY S-ribosylhomocysteine lyase OS=Aeromonas hydrophila ML09-119 GN=luxS PE=3 SV=1;>tr|K1K252|K1K252_AERHY S-ribosylhomocysteine lyase OS=Aeromonas hydrophila SSU GN=luxS PE=3 SV=1;>tr|B1PWE7|B1PWE7_AERHY S-ribosylhomocysteine lyase OS=	5	5	5	5	4	5	4	4	5	4	4	5	4	43.2	43.2	43.2	18.777	169	169;169;169;169;169	10	10	9	3.46e-64	0.82519	0.67426	43.832	24	0.68393	0.64895	30.694	24	0.84152	0.92701	24.81	24	0.78974	0.61842	47.002	8	0.63558	0.59768	31.227	8	0.81742
R4V965;K1J6F0;A0KG68	R4V965;K1J6F0;A0KG68	5;5;5	5;5;5	5;5;5	>tr|R4V965|R4V965_AERHY 30S ribosomal protein S18 OS=Aeromonas hydrophila ML09-119 GN=rpsR PE=3 SV=1;>tr|K1J6F0|K1J6F0_AERHY 30S ribosomal protein S18 OS=Aeromonas hydrophila SSU GN=rpsR PE=3 SV=1;>sp|A0KG68|RS18_AERHH 30S ribosomal protein S18 OS=Aeromona	3	5	5	5	4	5	5	4	5	5	4	5	5	51.3	51.3	51.3	9.0995	76	76;76;76	12	18	15	7.88e-42	1.4877	1.2187	58.09	35	2.0098	1.9434	69.428	35	1.2182	1.3693	37.797	35	1.7282	1.3193	80.907	12	2.6625	2.5039	84.056	12	1.5177
R4VSW0;A0KG77;K1J6F7	R4VSW0;A0KG77;K1J6F7	5;5;3	5;5;3	5;5;3	>tr|R4VSW0|R4VSW0_AERHY Glutamate--cysteine ligase OS=Aeromonas hydrophila ML09-119 GN=AHML_03695 PE=3 SV=1;>tr|A0KG77|A0KG77_AERHH Glutamate--cysteine ligase OS=Aeromonas hydrophila subsp. hydrophila (strain ATCC 7966 / NCIB 9240) GN=gshA PE=3 SV=1;>tr|K1	3	5	5	5	5	4	3	5	4	3	5	4	3	11.7	11.7	11.7	59.268	521	521;529;532	6	5	3	1.5e-31	0.80782	0.67126	42.036	12	0.58352	0.5621	51.285	12	0.78808	0.86474	56.266	12	0.83721	0.68895	31.04	4	0.58352	0.5621	45.717	4	0.82647
K1JDP9;A0KG79;R4VC31	K1JDP9;A0KG79;R4VC31	5;5;4	5;5;4	5;5;4	>tr|K1JDP9|K1JDP9_AERHY Uncharacterized protein OS=Aeromonas hydrophila SSU GN=HMPREF1171_04282 PE=4 SV=1;>tr|A0KG79|A0KG79_AERHH Long-chain-fatty-acid--CoA ligase homolog OS=Aeromonas hydrophila subsp. hydrophila (strain ATCC 7966 / NCIB 9240) GN=AHA_0722	3	5	5	5	4	2	2	4	2	2	4	2	2	9.2	9.2	9.2	67.333	596	596;596;596	4	2	2	5.33e-58	0.31372	0.24854	116.36	7	0.37856	0.36502	290.14	7	1.0173	1.1187	221.3	7	0.27984	0.21621	118.2	4	0.22613	0.21709	71.7	4	0.66182
R4VCK1;A0KGN6;K1K717;REV__K1J727	R4VCK1;A0KGN6;K1K717	5;5;4;1	5;5;4;1	5;5;4;1	>tr|R4VCK1|R4VCK1_AERHY Acetolactate synthase 3 regulatory subunit OS=Aeromonas hydrophila ML09-119 GN=ilvH PE=4 SV=1;>tr|A0KGN6|A0KGN6_AERHH Acetolactate synthase, small subunit OS=Aeromonas hydrophila subsp. hydrophila (strain ATCC 7966 / NCIB 9240) GN=i	4	5	5	5	3	4	3	3	4	3	3	4	3	33.5	33.5	33.5	18.066	164	164;164;164;451	4	4	4	1.65e-16	0.50716	0.41712	55.532	8	0.45313	0.4057	38.361	8	0.84565	0.97168	41.454	8	0.78194	0.62609	32.634	2	0.5137	0.49232	36.124	2	0.6031
A0KGP0;R4V9M9;K1J7E5	A0KGP0;R4V9M9;K1J7E5	5;4;4	5;4;4	5;4;4	>tr|A0KGP0|A0KGP0_AERHH YfbU domain protein OS=Aeromonas hydrophila subsp. hydrophila (strain ATCC 7966 / NCIB 9240) GN=AHA_0893 PE=4 SV=1;>tr|R4V9M9|R4V9M9_AERHY Uncharacterized protein OS=Aeromonas hydrophila ML09-119 GN=AHML_04525 PE=4 SV=1;>tr|K1J7E5|K	3	5	5	5	3	1	4	3	1	4	3	1	4	28.3	28.3	28.3	19.304	166	166;166;166	3	1	4	5.84e-21	0.12831	0.11268	111.54	7	0.49542	0.46106	145.74	6	2.0236	2.2322	53.785	6	0.35557	0.29398	162.89	2	0.50815	0.48707	270.71	2	1.4291
R4V9T6;A0KGS1;K1JLG3	R4V9T6;A0KGS1;K1JLG3	5;5;4	5;5;4	5;5;4	>tr|R4V9T6|R4V9T6_AERHY Protein hfq OS=Aeromonas hydrophila ML09-119 GN=hfq PE=3 SV=1;>sp|A0KGS1|HFQ_AERHH Protein hfq OS=Aeromonas hydrophila subsp. hydrophila (strain ATCC 7966 / NCIB 9240) GN=hfq PE=3 SV=1;>tr|K1JLG3|K1JLG3_AERHY Protein hfq OS=Aeromona	3	5	5	5	4	5	4	4	5	4	4	5	4	79.3	79.3	79.3	9.5638	87	87;87;87	6	8	6	1.12e-57	1.0642	0.86248	36.404	20	0.9557	0.84937	40.499	20	1.0037	1.0654	60.886	20	1.0121	0.83261	37.463	6	0.92613	0.84186	21.072	6	0.99593
R4VTX0;K1JBE0;A0KH32	R4VTX0;K1JBE0;A0KH32	5;5;5	5;5;5	5;5;5	>tr|R4VTX0|R4VTX0_AERHY 3-oxoacyl-[acyl-carrier-protein] synthase 3 OS=Aeromonas hydrophila ML09-119 GN=fabH PE=3 SV=1;>tr|K1JBE0|K1JBE0_AERHY 3-oxoacyl-[acyl-carrier-protein] synthase 3 OS=Aeromonas hydrophila SSU GN=fabH PE=3 SV=1;>tr|A0KH32|A0KH32_AERHH	3	5	5	5	2	3	4	2	3	4	2	3	4	26.2	26.2	26.2	38.583	362	362;362;362	3	4	4	1.23e-13	1.2054	0.96555	41.74	9	1.0924	1.1834	28.479	9	0.82078	0.93226	52.037	9	1.0228	0.88062	35.654	3	0.93107	0.99213	27.728	3	0.84556
A0KH40;K1JI40;R4VKY4	A0KH40;K1JI40;R4VKY4	5;4;3	5;4;3	5;4;3	>tr|A0KH40|A0KH40_AERHH Thermostable carboxypeptidase 1 OS=Aeromonas hydrophila subsp. hydrophila (strain ATCC 7966 / NCIB 9240) GN=AHA_1048 PE=4 SV=1;>tr|K1JI40|K1JI40_AERHY Uncharacterized protein OS=Aeromonas hydrophila SSU GN=HMPREF1171_02445 PE=4 SV=1	3	5	5	5	2	3	2	2	3	2	2	3	2	9.5	9.5	9.5	59	524	524;492;492	3	3	2	1.36e-20	0.86813	0.69203	14.801	6	0.88919	0.80829	29.134	6	0.99643	1.0928	16.337	6	0.91086	0.72528	18.045	3	0.95518	0.93399	19.217	3	1.2436
R4VAC7;K1K7A1;A0KH89	R4VAC7;K1K7A1;A0KH89	5;5;5	5;5;5	5;5;5	>tr|R4VAC7|R4VAC7_AERHY Uncharacterized protein OS=Aeromonas hydrophila ML09-119 GN=AHML_05875 PE=4 SV=1;>tr|K1K7A1|K1K7A1_AERHY Outer membrane autotransporter barrel domain-containing protein OS=Aeromonas hydrophila SSU GN=HMPREF1171_02427 PE=4 SV=1;>tr|A	3	5	5	5	1	3	3	1	3	3	1	3	3	25.4	25.4	25.4	22.542	209	209;209;209	1	3	3	1.59e-14	0.24885	0.20628	28.181	6	0.18897	0.19736	56.575	6	0.73006	0.83117	52.637	6	0.23365	0.2	NaN	1	0.20034	0.2068	NaN	1	0.79495
R4VLB1;A0KHG5;K1JJD2	R4VLB1;A0KHG5;K1JJD2	5;5;4	5;5;4	5;5;4	>tr|R4VLB1|R4VLB1_AERHY Uridylate kinase OS=Aeromonas hydrophila ML09-119 GN=pyrH PE=3 SV=1;>sp|A0KHG5|PYRH_AERHH Uridylate kinase OS=Aeromonas hydrophila subsp. hydrophila (strain ATCC 7966 / NCIB 9240) GN=pyrH PE=3 SV=1;>tr|K1JJD2|K1JJD2_AERHY Uridylate	3	5	5	5	3	4	3	3	4	3	3	4	3	36.1	36.1	36.1	26.287	244	244;244;244	3	5	4	6.24e-74	0.97037	0.81701	11.485	12	1.101	1.0935	16.253	12	1.1663	1.2946	8.0372	12	1.0169	0.84467	10.491	3	1.1865	1.1402	9.7963	3	1.1801
R4VLC1;K1JJC6;A0KHH5	R4VLC1;K1JJC6;A0KHH5	5;5;5	5;5;5	5;5;5	>tr|R4VLC1|R4VLC1_AERHY UDP-N-acetylglucosamine acyltransferase OS=Aeromonas hydrophila ML09-119 GN=AHML_06310 PE=3 SV=1;>tr|K1JJC6|K1JJC6_AERHY Acyl-[acyl-carrier-protein]--UDP-N-acetylglucosamine O-acyltransferase OS=Aeromonas hydrophila SSU GN=lpxA PE=3	3	5	5	5	3	5	5	3	5	5	3	5	5	20.5	20.5	20.5	28.366	263	263;263;263	5	8	11	2.34e-55	0.99335	0.821	21.409	21	0.97669	0.91185	21.136	21	0.88427	1.0183	11.329	21	0.93843	0.77678	13.971	5	0.89049	0.87135	21.004	5	0.8772
R4VAX3;A0KHU9;R4W0Z7;K1JT55;A0KNL1;K1JC82	R4VAX3;A0KHU9	5;5;1;1;1;1	5;5;1;1;1;1	5;5;1;1;1;1	>tr|R4VAX3|R4VAX3_AERHY Lipoprotein OS=Aeromonas hydrophila ML09-119 GN=AHML_06875 PE=4 SV=1;>tr|A0KHU9|A0KHU9_AERHH Putative lipoprotein OS=Aeromonas hydrophila subsp. hydrophila (strain ATCC 7966 / NCIB 9240) GN=AHA_1309 PE=4 SV=1	6	5	5	5	2	1	4	2	1	4	2	1	4	18.3	18.3	18.3	45.608	420	420;420;268;268;268;420	2	1	5	4.1e-48	1.1259	0.92813	25.303	7	0.8364	0.87162	24.423	7	0.83998	0.95014	22.011	7	1.118	0.90932	2.8953	2	0.76614	0.74462	10.738	2	0.62681
R4VB83;A0KHX3	R4VB83;A0KHX3	5;5	5;5	3;3	>tr|R4VB83|R4VB83_AERHY Ethanolamine utilization polyhedral-body-like protein EutM OS=Aeromonas hydrophila ML09-119 GN=AHML_07250 PE=4 SV=1;>tr|A0KHX3|A0KHX3_AERHH Ethanolamine utilization protein OS=Aeromonas hydrophila subsp. hydrophila (strain ATCC 7966	2	5	5	3	4	3	4	4	3	4	2	1	2	70.7	70.7	31.5	9.4298	92	92;92	6	4	7	5.8e-37	0.33265	0.28157	60.689	12	0.36779	0.38406	131.42	11	0.89066	1.041	125.24	11	0.46859	0.37243	91.602	3	0.63574	0.6178	62.55	3	3.4935
R4VEB7;A0KI39;K1JNA2;K1JP76	R4VEB7;A0KI39;K1JNA2	5;5;4;1	5;5;4;1	5;5;4;1	>tr|R4VEB7|R4VEB7_AERHY Cytochrome c-type biogenesis protein CcmH OS=Aeromonas hydrophila ML09-119 GN=AHML_07580 PE=4 SV=1;>tr|A0KI39|A0KI39_AERHH Cytochrome c-type biogenesis protein CcmH OS=Aeromonas hydrophila subsp. hydrophila (strain ATCC 7966 / NCIB	4	5	5	5	4	4	4	4	4	4	4	4	4	12.3	12.3	12.3	46.79	424	424;424;424;799	6	6	8	3.51e-23	0.64198	0.52144	28.984	15	0.50755	0.4863	40.229	15	0.78853	0.87307	32.914	15	0.64062	0.51033	13.82	4	0.52108	0.49788	57.107	4	0.8134
R4VSB0;Q93FE7;K1KC84;A0KI41;Q9LC34;Q9LC17;Q9LC14;Q9LC13;Q9LC12;Q9K3A5;Q9LC15;Q9K313;Q9K2S0;Q58XP2	R4VSB0;Q93FE7;K1KC84;A0KI41;Q9LC34;Q9LC17;Q9LC14;Q9LC13;Q9LC12;Q9K3A5;Q9LC15;Q9K313;Q9K2S0;Q58XP2	5;5;5;5;4;4;4;4;4;4;4;4;4;4	5;5;5;5;4;4;4;4;4;4;4;4;4;4	5;5;5;5;4;4;4;4;4;4;4;4;4;4	>tr|R4VSB0|R4VSB0_AERHY Superoxide dismutase OS=Aeromonas hydrophila ML09-119 GN=AHML_07590 PE=3 SV=1;>tr|Q93FE7|Q93FE7_AERHY Superoxide dismutase OS=Aeromonas hydrophila GN=sodB PE=3 SV=1;>tr|K1KC84|K1KC84_AERHY Superoxide dismutase OS=Aeromonas hydrophil	14	5	5	5	5	4	4	5	4	4	5	4	4	42	42	42	21.443	193	193;194;194;194;139;139;139;139;139;139;152;152;152;182	11	7	8	1.82e-195	0.70515	0.51287	39.871	21	0.66488	0.57835	60.139	21	0.99294	1.142	54.838	21	0.8074	0.55283	35.932	7	0.65352	0.57835	19.438	7	0.91294
R4VVL5;A0KIG9;Q9AFI4;K1JRZ3;REV__R4VT48;REV__K1JCL2;REV__A0KGF5	R4VVL5;A0KIG9;Q9AFI4;K1JRZ3	5;5;3;3;1;1;1	5;5;3;3;1;1;1	5;5;3;3;1;1;1	>tr|R4VVL5|R4VVL5_AERHY Flavodoxin OS=Aeromonas hydrophila ML09-119 GN=AHML_08505 PE=3 SV=1;>tr|A0KIG9|A0KIG9_AERHH Flavodoxin OS=Aeromonas hydrophila subsp. hydrophila (strain ATCC 7966 / NCIB 9240) GN=AHA_1532 PE=3 SV=1;>tr|Q9AFI4|Q9AFI4_AERHY Flavodoxin	7	5	5	5	4	5	5	4	5	5	4	5	5	43.1	43.1	43.1	19.51	174	174;174;174;174;245;245;245	29	27	20	1.43e-75	1.2896	1.0697	21.841	40	1.1716	1.1135	33.232	40	0.83339	0.94801	27.377	40	1.3746	1.0918	17.634	14	1.177	1.1215	48.451	14	0.78089
R4VET1;A0KIJ3;K1JNK9	R4VET1;A0KIJ3;K1JNK9	5;5;4	5;5;4	5;5;4	>tr|R4VET1|R4VET1_AERHY Ribosomal subunit interface protein OS=Aeromonas hydrophila ML09-119 GN=AHML_08615 PE=4 SV=1;>tr|A0KIJ3|A0KIJ3_AERHH Ribosomal subunit interface protein OS=Aeromonas hydrophila subsp. hydrophila (strain ATCC 7966 / NCIB 9240) GN=yfi	3	5	5	5	4	5	5	4	5	5	4	5	5	45.5	45.5	45.5	12.638	112	112;112;112	8	12	10	2.56e-113	0.077267	0.054448	22.895	24	0.077258	0.069357	17.937	24	0.90793	1.0276	21.723	24	0.080432	0.059868	20.423	6	0.077261	0.068651	21.921	6	0.90042
R4VVS0;K1JGT8;A0KIL6	R4VVS0;K1JGT8;A0KIL6	5;5;5	5;5;5	5;5;5	>tr|R4VVS0|R4VVS0_AERHY LuxR family DNA-binding response regulator OS=Aeromonas hydrophila ML09-119 GN=AHML_08730 PE=4 SV=1;>tr|K1JGT8|K1JGT8_AERHY Uncharacterized protein OS=Aeromonas hydrophila SSU GN=HMPREF1171_00663 PE=4 SV=1;>tr|A0KIL6|A0KIL6_AERHH DN	3	5	5	5	1	4	3	1	4	3	1	4	3	23.6	23.6	23.6	23.588	212	212;212;212	1	6	5	5.63e-14	0.70095	0.56689	29.307	10	0.63607	0.62309	50.187	10	0.8475	0.97365	42.117	10	0.5703	0.47942	NaN	1	0.43	0.3775	NaN	1	0.75398
K1JSH4;A0KIX4;R4VMX5	K1JSH4;A0KIX4;R4VMX5	5;5;4	5;5;4	5;5;4	>tr|K1JSH4|K1JSH4_AERHY Pyruvate formate-lyase 1-activating enzyme OS=Aeromonas hydrophila SSU GN=HMPREF1171_00790 PE=4 SV=1;>tr|A0KIX4|A0KIX4_AERHH Pyruvate formate-lyase activating enzyme OS=Aeromonas hydrophila subsp. hydrophila (strain ATCC 7966 / NCIB	3	5	5	5	3	5	5	3	5	5	3	5	5	23.9	23.9	23.9	30.339	272	272;272;272	3	6	7	1.92e-34	1.0644	0.90708	34.343	15	0.83143	0.83139	49.084	16	0.88261	0.99314	23.468	16	1.1761	0.97412	46.11	3	0.83015	0.8467	78.393	3	0.99699
R4VTH6;A0KJ19;K1JDC0	R4VTH6;A0KJ19;K1JDC0	5;5;4	5;5;4	5;5;4	>tr|R4VTH6|R4VTH6_AERHY S-adenosylmethionine:tRNA ribosyltransferase-isomerase OS=Aeromonas hydrophila ML09-119 GN=queA PE=3 SV=1;>sp|A0KJ19|QUEA_AERHH S-adenosylmethionine:tRNA ribosyltransferase-isomerase OS=Aeromonas hydrophila subsp. hydrophila (strain	3	5	5	5	4	4	4	4	4	4	4	4	4	21.1	21.1	21.1	39.329	355	355;355;355	4	4	4	2.69e-27	1.5382	1.3244	12.699	11	1.1868	1.09	19.136	11	0.79441	0.86325	8.6016	11	1.5254	1.3012	12.969	3	1.3828	1.2797	15.175	3	0.86758
R4VFG9;K1JPE3;A0KJ41	R4VFG9;K1JPE3;A0KJ41	5;5;5	5;5;5	5;5;5	>tr|R4VFG9|R4VFG9_AERHY Dual-specificity RNA methyltransferase RlmN OS=Aeromonas hydrophila ML09-119 GN=rlmN PE=3 SV=1;>tr|K1JPE3|K1JPE3_AERHY Dual-specificity RNA methyltransferase RlmN OS=Aeromonas hydrophila SSU GN=rlmN PE=3 SV=1;>sp|A0KJ41|RLMN_AERHH D	3	5	5	5	3	3	4	3	3	4	3	3	4	19.9	19.9	19.9	41.148	367	367;367;367	3	3	5	5.71e-81	1.6975	1.3916	33.31	11	1.4545	1.3946	33.457	10	0.87056	0.94908	17.507	10	1.8136	1.4945	26.6	3	1.554	1.3382	24.622	3	1.0512
R4VFK9;K1JBY1;A0KJ92;R4VPV3;REV__R4VHP2;REV__Q6TP26;REV__K1JA04;REV__A0KPC0	R4VFK9;K1JBY1;A0KJ92	5;5;5;1;1;1;1;1	5;5;5;1;1;1;1;1	5;5;5;1;1;1;1;1	>tr|R4VFK9|R4VFK9_AERHY Cytidylate kinase OS=Aeromonas hydrophila ML09-119 GN=cmk PE=3 SV=1;>tr|K1JBY1|K1JBY1_AERHY Cytidylate kinase OS=Aeromonas hydrophila SSU GN=cmk PE=3 SV=1;>sp|A0KJ92|KCY_AERHH Cytidylate kinase OS=Aeromonas hydrophila subsp. hydroph	8	5	5	5	3	4	5	3	4	5	3	4	5	18.7	18.7	18.7	25.202	230	230;230;230;251;344;344;344;344	4	5	7	1.18e-15	1.003	0.85025	28.212	10	1.2199	1.11	28.216	10	1.4178	1.5466	31.064	10	0.93559	0.74935	8.8322	2	1.4045	1.2424	28.043	2	1.5708
R4VXX4;K1JQD9;A0KK76	R4VXX4;K1JQD9;A0KK76	5;5;5	5;5;5	5;5;5	>tr|R4VXX4|R4VXX4_AERHY 3-ketoacyl-CoA thiolase OS=Aeromonas hydrophila ML09-119 GN=fadI PE=3 SV=1;>tr|K1JQD9|K1JQD9_AERHY 3-ketoacyl-CoA thiolase OS=Aeromonas hydrophila SSU GN=fadI PE=3 SV=1;>sp|A0KK76|FADI_AERHH 3-ketoacyl-CoA thiolase OS=Aeromonas hydr	3	5	5	5	1	4	4	1	4	4	1	4	4	11.2	11.2	11.2	46.392	436	436;436;436	1	5	6	6.93e-16	0.72523	0.55116	23.188	9	0.65823	0.70422	71.707	9	0.82038	0.96025	73.606	9	0.72523	0.55116	NaN	1	0.59993	0.61519	NaN	1	0.82722
A0KKD4;R4VDP8;F5AQC4;K1JQ94	A0KKD4;R4VDP8;F5AQC4;K1JQ94	5;4;3;3	5;4;3;3	5;4;3;3	>tr|A0KKD4|A0KKD4_AERHH DNA polymerase III, subunits gamma and tau OS=Aeromonas hydrophila subsp. hydrophila (strain ATCC 7966 / NCIB 9240) GN=dnaX PE=4 SV=1;>tr|R4VDP8|R4VDP8_AERHY DNA polymerase III subunits gamma and tau OS=Aeromonas hydrophila ML09-119	4	5	5	5	2	2	4	2	2	4	2	2	4	9.5	9.5	9.5	90.936	849	849;850;164;848	3	2	4	3.23e-35	1.548	1.2856	36.696	8	1.1597	1.0937	25.194	8	0.85193	0.93619	21.153	8	1.2558	1.0251	23.455	2	0.96549	0.86919	32.704	2	0.87377
R4VUQ8;A0KKF8;K1JB34	R4VUQ8;A0KKF8;K1JB34	5;5;4	5;5;4	5;5;4	>tr|R4VUQ8|R4VUQ8_AERHY Uridine kinase OS=Aeromonas hydrophila ML09-119 GN=udk PE=3 SV=1;>sp|A0KKF8|URK_AERHH Uridine kinase OS=Aeromonas hydrophila subsp. hydrophila (strain ATCC 7966 / NCIB 9240) GN=udk PE=3 SV=1;>tr|K1JB34|K1JB34_AERHY Uridine kinase OS	3	5	5	5	4	3	1	4	3	1	4	3	1	20.1	20.1	20.1	24.283	214	214;214;214	6	3	1	1.25e-14	1.4934	1.2254	72.834	9	1.4607	1.3352	82.175	9	0.98341	1.0593	30.154	9	1.5646	1.2383	66.145	5	1.4607	1.3352	67.755	5	0.98341
R4VXJ1;A0KKG9;K1JLN8	R4VXJ1;A0KKG9;K1JLN8	5;5;4	5;5;4	5;5;4	>tr|R4VXJ1|R4VXJ1_AERHY Uncharacterized protein OS=Aeromonas hydrophila ML09-119 GN=AHML_11705 PE=4 SV=1;>tr|A0KKG9|A0KKG9_AERHH Putative uncharacterized protein OS=Aeromonas hydrophila subsp. hydrophila (strain ATCC 7966 / NCIB 9240) GN=AHA_2246 PE=4 SV=1	3	5	5	5	3	4	5	3	4	5	3	4	5	38.2	38.2	38.2	19.679	173	173;173;143	4	7	7	1.01e-53	3.6525	2.8818	61.354	15	4.0402	4.1496	58.199	15	1.134	1.3218	16.968	15	4.3052	3.4089	55.925	4	4.955	4.9173	67.389	4	1.1826
R4VUP0;K1JEW9;A0KKH5	R4VUP0;K1JEW9;A0KKH5	5;5;5	5;5;5	5;5;5	>tr|R4VUP0|R4VUP0_AERHY Acyl carrier protein OS=Aeromonas hydrophila ML09-119 GN=acpP PE=3 SV=1;>tr|K1JEW9|K1JEW9_AERHY Acyl carrier protein OS=Aeromonas hydrophila SSU GN=acpP PE=3 SV=1;>tr|A0KKH5|A0KKH5_AERHH Acyl carrier protein OS=Aeromonas hydrophila	3	5	5	5	3	4	5	3	4	5	3	4	5	39.7	39.7	39.7	8.7015	78	78;78;78	9	11	13	1.33e-31	0.70686	0.58151	32.095	30	0.73101	0.69986	35.628	30	1.0212	1.177	7.5177	30	0.66274	0.56359	21.526	8	0.6555	0.60307	25.056	8	1.0134
K1KAQ0;A0KKK1;R4VGB5	K1KAQ0;A0KKK1;R4VGB5	5;5;4	5;5;4	5;5;4	>tr|K1KAQ0|K1KAQ0_AERHY Uncharacterized protein OS=Aeromonas hydrophila SSU GN=HMPREF1171_01246 PE=4 SV=1;>tr|A0KKK1|A0KKK1_AERHH Peptidase, S16 (Lon protease) family OS=Aeromonas hydrophila subsp. hydrophila (strain ATCC 7966 / NCIB 9240) GN=AHA_2279 PE=4	3	5	5	5	4	3	4	4	3	4	4	3	4	7.3	7.3	7.3	73.338	659	659;659;628	6	4	6	4.76e-15	1.0585	0.88202	26.087	15	0.86769	0.7912	23.433	15	0.85963	0.93617	19.618	15	1.0399	0.84618	22.763	5	0.86769	0.78127	21.014	5	0.91579
R4VDD6;K1KAI3;A0KKP7	R4VDD6;K1KAI3;A0KKP7	5;5;5	5;5;5	5;5;5	>tr|R4VDD6|R4VDD6_AERHY 50S ribosomal protein L35 OS=Aeromonas hydrophila ML09-119 GN=AHML_11310 PE=3 SV=1;>tr|K1KAI3|K1KAI3_AERHY 50S ribosomal protein L35 OS=Aeromonas hydrophila SSU GN=rpmI PE=3 SV=1;>sp|A0KKP7|RL35_AERHH 50S ribosomal protein L35 OS=Ae	3	5	5	5	5	5	5	5	5	5	5	5	5	41.5	41.5	41.5	7.4789	65	65;65;65	9	8	7	2e-22	1.6113	1.1579	57.781	24	1.3088	1.0423	79.297	23	0.68079	0.79797	113.75	23	1.7114	1.3786	60.892	9	0.8216	0.83066	83.129	9	0.71881
R4VUC7;K1JEL8;A0KKS7	R4VUC7;K1JEL8;A0KKS7	5;5;5	5;5;5	5;5;5	>tr|R4VUC7|R4VUC7_AERHY Chorismate synthase OS=Aeromonas hydrophila ML09-119 GN=aroC PE=3 SV=1;>tr|K1JEL8|K1JEL8_AERHY Chorismate synthase OS=Aeromonas hydrophila SSU GN=aroC PE=3 SV=1;>sp|A0KKS7|AROC_AERHH Chorismate synthase OS=Aeromonas hydrophila subsp	3	5	5	5	2	4	4	2	4	4	2	4	4	21.5	21.5	21.5	38.821	362	362;362;362	2	4	5	2.35e-31	1.0014	0.83651	26.665	8	0.91772	0.91321	82.754	8	0.976	1.1007	64.617	8	0.81276	0.64726	18.051	2	0.38804	0.33417	155.38	2	0.47743
R4VNW5;A0KKS8;K1JAK0	R4VNW5;A0KKS8;K1JAK0	5;5;3	5;5;3	5;5;3	>tr|R4VNW5|R4VNW5_AERHY N5-glutamine S-adenosyl-L-methionine-dependent methyltransferase OS=Aeromonas hydrophila ML09-119 GN=AHML_11145 PE=4 SV=1;>tr|A0KKS8|A0KKS8_AERHH 50S ribosomal protein L3 glutamine methyltransferase OS=Aeromonas hydrophila subsp. hy	3	5	5	5	3	4	2	3	4	2	3	4	2	17.4	17.4	17.4	35.254	311	311;311;311	4	4	2	1.28e-30	0.96323	0.8167	71.611	10	0.94801	0.99153	63.828	10	0.91111	1.0502	31.791	10	1.1068	0.88726	44.764	4	0.94801	0.99153	85.607	4	0.8565
R4VD83;K1JL28;A0KKV1	R4VD83;K1JL28;A0KKV1	5;5;5	5;5;5	5;5;5	>tr|R4VD83|R4VD83_AERHY Condesin subunit F OS=Aeromonas hydrophila ML09-119 GN=AHML_11035 PE=3 SV=1;>tr|K1JL28|K1JL28_AERHY Uncharacterized protein OS=Aeromonas hydrophila SSU GN=HMPREF1171_01154 PE=3 SV=1;>tr|A0KKV1|A0KKV1_AERHH MukF protein OS=Aeromonas	3	5	5	5	3	4	3	3	4	3	3	4	3	13.9	13.9	13.9	48.142	418	418;439;439	3	4	4	1.72e-33	1.8042	1.5316	30.377	8	1.5784	1.463	25.338	9	0.98208	1.0628	20.359	8	2.0926	1.714	25.79	2	2.4245	2.1761	32.809	3	0.84482
R4VNS5;A0KKW8;K1JF92	R4VNS5;A0KKW8;K1JF92	5;5;3	5;5;3	5;5;3	>tr|R4VNS5|R4VNS5_AERHY D-alanine--D-alanine ligase OS=Aeromonas hydrophila ML09-119 GN=ddl PE=3 SV=1;>sp|A0KKW8|DDL_AERHH D-alanine--D-alanine ligase OS=Aeromonas hydrophila subsp. hydrophila (strain ATCC 7966 / NCIB 9240) GN=ddl PE=3 SV=1;>tr|K1JF92|K1JF	3	5	5	5	3	3	4	3	3	4	3	3	4	16.7	16.7	16.7	36.299	329	329;329;329	4	4	5	3.73e-24	0.78406	0.65345	28.493	12	0.7231	0.65928	12.725	12	0.99868	1.1048	16.905	12	0.78498	0.65878	17.694	4	0.73282	0.70307	7.8814	4	0.97706
R4VHR8;A0KLQ2;K1JL16	R4VHR8;A0KLQ2;K1JL16	5;5;3	5;5;3	5;5;3	>tr|R4VHR8|R4VHR8_AERHY Uncharacterized protein OS=Aeromonas hydrophila ML09-119 GN=AHML_14300 PE=4 SV=1;>tr|A0KLQ2|A0KLQ2_AERHH Putative exported protein OS=Aeromonas hydrophila subsp. hydrophila (strain ATCC 7966 / NCIB 9240) GN=AHA_2695 PE=4 SV=1;>tr|K1	3	5	5	5	4	3	2	4	3	2	4	3	2	24.8	24.8	24.8	25.705	234	234;239;234	4	3	2	1.4e-14	0.63293	0.56598	22.492	8	0.58598	0.57749	19.913	8	0.86012	0.96942	22.105	8	0.79119	0.63132	29.011	4	0.62523	0.61826	26.025	4	0.80394
R4VZ81;K1JLS6;A0KLW4	R4VZ81;K1JLS6;A0KLW4	5;5;5	5;5;5	5;5;5	>tr|R4VZ81|R4VZ81_AERHY Peptidyl-prolyl cis-trans isomerase OS=Aeromonas hydrophila ML09-119 GN=AHML_14615 PE=3 SV=1;>tr|K1JLS6|K1JLS6_AERHY Peptidyl-prolyl cis-trans isomerase OS=Aeromonas hydrophila SSU GN=HMPREF1171_01909 PE=3 SV=1;>tr|A0KLW4|A0KLW4_AER	3	5	5	5	5	5	5	5	5	5	5	5	5	39.4	39.4	39.4	18.033	165	165;165;165	9	17	11	7.39e-62	0.85122	0.66425	30.526	34	0.80693	0.75348	26.59	33	0.94658	1.0702	15.154	33	0.79921	0.63744	29.917	9	0.80693	0.75035	27.015	9	0.97496
R4VFF5;A0KLZ9;K1JBM3	R4VFF5;A0KLZ9;K1JBM3	5;5;3	5;5;3	5;5;3	>tr|R4VFF5|R4VFF5_AERHY Regulator of nucleoside diphosphate kinase OS=Aeromonas hydrophila ML09-119 GN=AHML_15080 PE=4 SV=1;>tr|A0KLZ9|A0KLZ9_AERHH Regulator of nucleoside diphosphate kinase OS=Aeromonas hydrophila subsp. hydrophila (strain ATCC 7966 / NCI	3	5	5	5	3	3	4	3	3	4	3	3	4	60.3	60.3	60.3	14.465	131	131;131;131	5	3	6	2.52e-69	2.0462	1.5837	69.666	14	2.3135	2.1911	40.173	14	1.1009	1.2319	53.39	14	1.9659	1.6148	39.65	5	2.2563	2.2419	26.964	5	1.0887
R4VR67;K1K7P2;A0KM52	R4VR67;K1K7P2;A0KM52	5;5;5	5;5;5	5;5;5	>tr|R4VR67|R4VR67_AERHY Periplasmic murein peptide-binding protein OS=Aeromonas hydrophila ML09-119 GN=AHML_15340 PE=4 SV=1;>tr|K1K7P2|K1K7P2_AERHY Uncharacterized protein OS=Aeromonas hydrophila SSU GN=HMPREF1171_01995 PE=4 SV=1;>tr|A0KM52|A0KM52_AERHH Pe	3	5	5	5	2	4	4	2	4	4	2	4	4	9.6	9.6	9.6	59.043	529	529;545;587	3	6	6	9.24e-16	1.7749	1.4546	37.908	13	1.7331	1.537	34.92	13	0.93757	1.018	12.245	13	1.6825	1.414	11.466	2	1.5969	1.5234	13.419	2	0.95779
A0KMB0;K1JE31	A0KMB0	5;1	1;0	1;0	>tr|A0KMB0|A0KMB0_AERHH dTDP-4-dehydrorhamnose reductase OS=Aeromonas hydrophila subsp. hydrophila (strain ATCC 7966 / NCIB 9240) GN=rfbD PE=4 SV=1	2	5	1	1	4	2	4	1	0	1	1	0	1	26.1	8.8	8.8	32.245	295	295;565	1		1	9.99e-22	1.5175	1.2271	0.87118	2	1.3263	1.3097	19.742	2	0.86671	1.0017	12.844	2	1.5444	1.2195	NaN	1	1.4588	1.5059	NaN	1	0.94456
A0KMB1	A0KMB1	5	1	1	>tr|A0KMB1|A0KMB1_AERHH dTDP-glucose 4,6-dehydratase OS=Aeromonas hydrophila subsp. hydrophila (strain ATCC 7966 / NCIB 9240) GN=rfbB PE=3 SV=1	1	5	1	1	3	5	5	0	1	1	0	1	1	22.4	6.4	6.4	40.521	361	361		1	1	5.15e-35	1.2288	1.0204	4.3733	2	1.1115	1.1764	50.438	2	1.2295	1.3994	1.6486	2	NaN	NaN	NaN	0	NaN	NaN	NaN	0	NaN
R4VZZ7;K1JMC2;A0KMF6	R4VZZ7;K1JMC2;A0KMF6	5;5;5	5;5;5	5;5;5	>tr|R4VZZ7|R4VZZ7_AERHY Azurin OS=Aeromonas hydrophila ML09-119 GN=AHML_15950 PE=4 SV=1;>tr|K1JMC2|K1JMC2_AERHY Azurin OS=Aeromonas hydrophila SSU GN=HMPREF1171_02094 PE=4 SV=1;>tr|A0KMF6|A0KMF6_AERHH Azurin OS=Aeromonas hydrophila subsp. hydrophila (strai	3	5	5	5	5	3	3	5	3	3	5	3	3	37.7	37.7	37.7	15.406	146	146;146;146	7	9	6	9.85e-54	0.36027	0.29614	25.847	20	0.4165	0.43449	39.585	20	1.1222	1.2972	25.804	20	0.41055	0.3242	19.517	7	0.4844	0.4847	37.828	7	1.081
K1JCF7;A0KMS5;R4VXF3	K1JCF7;A0KMS5;R4VXF3	5;5;4	5;5;4	5;5;4	>tr|K1JCF7|K1JCF7_AERHY Uncharacterized protein OS=Aeromonas hydrophila SSU GN=HMPREF1171_02222 PE=4 SV=1;>tr|A0KMS5|A0KMS5_AERHH Extracellular tungstate binding protein OS=Aeromonas hydrophila subsp. hydrophila (strain ATCC 7966 / NCIB 9240) GN=AHA_3074 P	3	5	5	5	3	3	3	3	3	3	3	3	3	26.4	26.4	26.4	30.219	280	280;280;275	3	4	3	1.2e-15	0.53918	0.44846	54.851	8	0.45737	0.45935	55.005	8	0.82516	0.96541	20.375	8	0.49907	0.40156	11.572	2	0.46333	0.47277	25.599	2	0.94471
R4VJ51;K1KDC1;A0KMZ2	R4VJ51;K1KDC1;A0KMZ2	5;5;5	4;4;4	4;4;4	>tr|R4VJ51|R4VJ51_AERHY Autonomous glycyl radical cofactor GrcA OS=Aeromonas hydrophila ML09-119 GN=AHML_16910 PE=3 SV=1;>tr|K1KDC1|K1KDC1_AERHY Autonomous glycyl radical cofactor OS=Aeromonas hydrophila SSU GN=HMPREF1171_00322 PE=3 SV=1;>tr|A0KMZ2|A0KMZ2_	3	5	4	4	4	5	5	4	4	4	4	4	4	46	40.5	40.5	14.111	126	126;126;126	5	7	8	7.28e-128	0.31199	0.25247	38.875	19	0.18709	0.16963	52.729	19	0.55094	0.59162	45.498	19	0.28656	0.23469	23.301	5	0.20671	0.18413	32.971	5	0.63547
R4VJD8;A0KN67;K1JQA4;REV__K1K7D8	R4VJD8;A0KN67;K1JQA4	5;5;4;1	5;5;4;1	5;5;4;1	>tr|R4VJD8|R4VJD8_AERHY Elongation factor P OS=Aeromonas hydrophila ML09-119 GN=efp PE=3 SV=1;>sp|A0KN67|EFP_AERHH Elongation factor P OS=Aeromonas hydrophila subsp. hydrophila (strain ATCC 7966 / NCIB 9240) GN=efp PE=3 SV=1;>tr|K1JQA4|K1JQA4_AERHY Elongat	4	5	5	5	4	5	4	4	5	4	4	5	4	29.8	29.8	29.8	21.126	188	188;188;188;267	13	8	9	8.06e-83	1.1126	0.89602	27.827	27	0.94599	0.82204	34.25	27	0.87301	0.9645	28.414	27	1.0744	0.83023	24.697	10	0.80164	0.78866	29.216	10	0.85725
R4VGT3;K1JI79;A0KND3	R4VGT3;K1JI79;A0KND3	5;5;5	5;5;5	5;5;5	>tr|R4VGT3|R4VGT3_AERHY (Alpha)-aspartyl dipeptidase OS=Aeromonas hydrophila ML09-119 GN=AHML_17605 PE=4 SV=1;>tr|K1JI79|K1JI79_AERHY Uncharacterized protein OS=Aeromonas hydrophila SSU GN=HMPREF1171_00177 PE=4 SV=1;>tr|A0KND3|A0KND3_AERHH Dipeptidase E OS	3	5	5	5	4	3	4	4	3	4	4	3	4	22.7	22.7	22.7	26.67	242	242;242;242	6	4	6	2.2e-26	0.48517	0.40416	42.938	13	0.43869	0.40104	24.552	13	1.0486	1.131	48.19	13	0.48517	0.40416	39.171	5	0.43869	0.40087	22.114	5	0.90607
R4VY31;A0KNH1;K1KDQ9	R4VY31;A0KNH1	5;5;2	5;5;2	5;5;2	>tr|R4VY31|R4VY31_AERHY Riboflavin biosynthesis protein RibD OS=Aeromonas hydrophila ML09-119 GN=AHML_17805 PE=3 SV=1;>tr|A0KNH1|A0KNH1_AERHH Riboflavin biosynthesis protein RibD OS=Aeromonas hydrophila subsp. hydrophila (strain ATCC 7966 / NCIB 9240) GN=r	3	5	5	5	4	3	5	4	3	5	4	3	5	18.7	18.7	18.7	40.08	369	369;369;369	5	5	8	2.11e-30	0.63776	0.52366	45.612	12	0.92266	0.85912	30.624	12	1.1304	1.2557	34.621	12	0.59284	0.46719	55.062	3	1.1043	1.1018	47.217	3	1.3892
R4VJP1;K1JI31;A0KNJ1	R4VJP1;K1JI31;A0KNJ1	5;5;5	5;5;5	5;5;5	>tr|R4VJP1|R4VJP1_AERHY Ribosomal protein L11 methyltransferase OS=Aeromonas hydrophila ML09-119 GN=prmA PE=3 SV=1;>tr|K1JI31|K1JI31_AERHY Ribosomal protein L11 methyltransferase OS=Aeromonas hydrophila SSU GN=prmA PE=3 SV=1;>sp|A0KNJ1|PRMA_AERHH Ribosomal	3	5	5	5	4	4	4	4	4	4	4	4	4	20.2	20.2	20.2	31.831	292	292;292;292	10	10	9	2.69e-18	1.1131	0.93579	26.718	26	0.9059	0.8559	28.338	26	0.82157	0.91291	16.354	26	1.345	1.0757	29.201	9	0.9692	0.87056	18.643	9	0.81777
R4VY54;K1KDN9;A0KNK5	R4VY54;K1KDN9;A0KNK5	5;5;5	4;4;4	4;4;4	>tr|R4VY54|R4VY54_AERHY Methyl-accepting chemotaxis protein OS=Aeromonas hydrophila ML09-119 GN=AHML_17980 PE=4 SV=1;>tr|K1KDN9|K1KDN9_AERHY Uncharacterized protein OS=Aeromonas hydrophila SSU GN=HMPREF1171_00100 PE=4 SV=1;>tr|A0KNK5|A0KNK5_AERHH Methyl-ac	3	5	4	4	4	4	3	3	3	2	3	3	2	10.8	9.1	9.1	66.611	623	623;623;623	4	6	3	3.38e-60	1.2914	1.0584	9.1859	9	1.169	1.1101	15.421	9	0.94454	1.018	21.607	9	1.2914	1.0575	4.3349	3	1.2198	1.1758	22.067	3	0.94454
R4VSS0;K1JPW4;A0KNQ9	R4VSS0;K1JPW4;A0KNQ9	5;5;5	5;5;5	5;5;5	>tr|R4VSS0|R4VSS0_AERHY Glutamate 5-kinase OS=Aeromonas hydrophila ML09-119 GN=proB PE=3 SV=1;>tr|K1JPW4|K1JPW4_AERHY Glutamate 5-kinase OS=Aeromonas hydrophila SSU GN=proB PE=3 SV=1;>tr|A0KNQ9|A0KNQ9_AERHH Glutamate 5-kinase OS=Aeromonas hydrophila subsp.	3	5	5	5	3	4	5	3	4	5	3	4	5	19.1	19.1	19.1	39.457	367	367;367;367	4	4	5	2.94e-43	0.92441	0.77707	34.391	13	1.0052	0.8994	32.261	13	0.95345	1.0647	13.736	13	1.2807	1.0464	37.386	4	1.4108	1.4094	34.578	4	1.0058
R4VJX4;A0KNT2;K1KE10	R4VJX4;A0KNT2;K1KE10	5;5;4	5;5;4	5;5;4	>tr|R4VJX4|R4VJX4_AERHY Opacity-associated protein A OS=Aeromonas hydrophila ML09-119 GN=AHML_18370 PE=4 SV=1;>tr|A0KNT2|A0KNT2_AERHH Opacity-associated protein A OS=Aeromonas hydrophila subsp. hydrophila (strain ATCC 7966 / NCIB 9240) GN=AHA_3449 PE=4 SV=	3	5	5	5	4	3	3	4	3	3	4	3	3	27.5	27.5	27.5	24.351	222	222;222;222	4	3	3	3.67e-58	1.6585	1.3689	70.339	9	1.3353	1.242	34.679	9	0.84556	0.94119	99.3	9	2.1458	1.7106	99.099	4	1.3465	1.2499	50.568	4	0.62752
R4W199;K1JCI6;A0KNY4	R4W199;K1JCI6;A0KNY4	5;5;5	5;5;5	5;5;5	>tr|R4W199|R4W199_AERHY DNA-binding protein fis OS=Aeromonas hydrophila ML09-119 GN=fis PE=3 SV=1;>tr|K1JCI6|K1JCI6_AERHY DNA-binding protein fis OS=Aeromonas hydrophila SSU GN=fis PE=3 SV=1;>sp|A0KNY4|FIS_AERHH DNA-binding protein fis OS=Aeromonas hydroph	3	5	5	5	0	3	4	0	3	4	0	3	4	45.9	45.9	45.9	11.17	98	98;98;98		3	6	1.08e-63	2.041	1.7182	36.675	8	1.9865	1.8218	32.479	7	0.92982	1.024	9.7578	8	NaN	NaN	NaN	0	NaN	NaN	NaN	0	NaN
R4VT23;A0KP07;K1J6S5	R4VT23;A0KP07;K1J6S5	5;5;4	5;5;4	5;5;4	>tr|R4VT23|R4VT23_AERHY 3-methyl-2-oxobutanoate hydroxymethyltransferase OS=Aeromonas hydrophila ML09-119 GN=panB PE=3 SV=1;>sp|A0KP07|PANB_AERHH 3-methyl-2-oxobutanoate hydroxymethyltransferase OS=Aeromonas hydrophila subsp. hydrophila (strain ATCC 7966 /	3	5	5	5	5	3	3	5	3	3	5	3	3	35.2	35.2	35.2	28.702	264	264;264;264	8	3	4	8.96e-37	1.0858	0.89937	40.059	14	1.0332	0.99744	50.81	14	0.81316	0.90922	17.715	14	1.0421	0.86232	57.014	7	0.78025	0.76807	71.36	7	0.75917
R4VYM6;A0KP23;K1K6H8	R4VYM6;A0KP23;K1K6H8	5;5;4	5;5;4	5;5;4	>tr|R4VYM6|R4VYM6_AERHY Uncharacterized protein OS=Aeromonas hydrophila ML09-119 GN=AHML_18810 PE=4 SV=1;>tr|A0KP23|A0KP23_AERHH Putative uncharacterized protein OS=Aeromonas hydrophila subsp. hydrophila (strain ATCC 7966 / NCIB 9240) GN=AHA_3554 PE=4 SV=1	3	5	5	5	4	4	4	4	4	4	4	4	4	25.6	25.6	25.6	19.61	180	180;180;180	4	6	7	4.73e-20	0.73003	0.58818	44.196	14	0.56062	0.49417	39.038	13	0.90221	0.98727	23.127	13	0.79786	0.62615	33.258	4	0.56721	0.55468	54.391	4	0.83466
R4VT61;A0KP41;K1K6J1;REV__R4VZH6;REV__K1JBL6;REV__A0KLZ4	R4VT61;A0KP41;K1K6J1	5;5;4;1;1;1	5;5;4;1;1;1	5;5;4;1;1;1	>tr|R4VT61|R4VT61_AERHY ABC transporter ATP-binding protein OS=Aeromonas hydrophila ML09-119 GN=AHML_18905 PE=4 SV=1;>tr|A0KP41|A0KP41_AERHH ABC transporter, ATP-binding protein OS=Aeromonas hydrophila subsp. hydrophila (strain ATCC 7966 / NCIB 9240) GN=AH	6	5	5	5	3	4	3	3	4	3	3	4	3	8	8	8	70.889	636	636;636;636;316;316;316	3	4	3	2.86e-20	1.1395	0.97008	63.324	9	0.92029	0.84636	36.147	9	0.89233	1.0042	44.54	9	1.1395	0.99574	100.04	3	0.81518	0.84629	25.809	3	0.96466
A0KP57;K1J709;R4VT77	A0KP57;K1J709;R4VT77	5;4;4	5;4;4	5;4;4	>tr|A0KP57|A0KP57_AERHH Acyltransferase family protein OS=Aeromonas hydrophila subsp. hydrophila (strain ATCC 7966 / NCIB 9240) GN=AHA_3588 PE=4 SV=1;>tr|K1J709|K1J709_AERHY Uncharacterized protein OS=Aeromonas hydrophila SSU GN=HMPREF1171_02798 PE=4 SV=1;	3	5	5	5	0	3	4	0	3	4	0	3	4	21.5	21.5	21.5	41.563	368	368;368;368		3	4	2.66e-36	1.1682	0.96294	20.81	6	1.0436	0.97805	20.92	6	0.78609	0.8542	28.655	6	NaN	NaN	NaN	0	NaN	NaN	NaN	0	NaN
R4VKB6;A0KPA1;K1JGV2	R4VKB6;A0KPA1;K1JGV2	5;5;4	5;5;4	5;5;4	>tr|R4VKB6|R4VKB6_AERHY Cytochrome d ubiquinol oxidase, subunit I OS=Aeromonas hydrophila ML09-119 GN=AHML_19200 PE=4 SV=1;>tr|A0KPA1|A0KPA1_AERHH Cytochrome d ubiquinol oxidase, subunit I OS=Aeromonas hydrophila subsp. hydrophila (strain ATCC 7966 / NCIB	3	5	5	5	4	5	4	4	5	4	4	5	4	10	10	10	58.079	518	518;518;518	8	6	5	1.47e-19	0.75089	0.59121	13.823	18	0.65716	0.69508	21.232	18	0.96218	1.0982	26.803	18	0.75035	0.58134	4.1334	7	0.73193	0.74936	20.121	7	1.0116
R4VZE2;K1J693;A0KPN5	R4VZE2;K1J693;A0KPN5	5;5;5	5;5;5	5;5;5	>tr|R4VZE2|R4VZE2_AERHY Probable Fe(2+)-trafficking protein OS=Aeromonas hydrophila ML09-119 GN=AHML_20120 PE=3 SV=1;>tr|K1J693|K1J693_AERHY Probable Fe(2+)-trafficking protein OS=Aeromonas hydrophila SSU GN=HMPREF1171_02983 PE=3 SV=1;>sp|A0KPN5|FETP_AERHH	3	5	5	5	3	3	5	3	3	5	3	3	5	45.6	45.6	45.6	10.608	90	90;90;90	5	3	6	7.98e-28	0.78758	0.67939	34.076	14	0.76438	0.74711	30.989	14	1.0309	1.1641	8.6294	14	1.0569	0.83471	31.822	5	1.29	1.1878	34.449	5	1.0342
R4VZG8;A0KPS0;K1K5F2	R4VZG8;A0KPS0;K1K5F2	5;5;3	5;5;3	5;5;3	>tr|R4VZG8|R4VZG8_AERHY Type II L-asparaginase OS=Aeromonas hydrophila ML09-119 GN=AHML_20295 PE=3 SV=1;>tr|A0KPS0|A0KPS0_AERHH L-asparaginase, type II OS=Aeromonas hydrophila subsp. hydrophila (strain ATCC 7966 / NCIB 9240) GN=AHA_3828 PE=3 SV=1;>tr|K1K5F	3	5	5	5	3	3	3	3	3	3	3	3	3	19.9	19.9	19.9	37.613	352	352;352;352	4	4	4	7.14e-30	0.38358	0.32755	78.649	9	0.21812	0.22304	80.948	7	0.84508	0.96864	26.648	7	0.50969	0.42834	102.17	3	0.30747	0.31255	47.718	2	0.91857
A0KPV5;R4VZJ2;K1J5N4	A0KPV5;R4VZJ2	5;4;2	5;4;2	5;4;2	>tr|A0KPV5|A0KPV5_AERHH Nicotinate-nucleotide pyrophosphorylase OS=Aeromonas hydrophila subsp. hydrophila (strain ATCC 7966 / NCIB 9240) GN=nadC PE=3 SV=1;>tr|R4VZJ2|R4VZJ2_AERHY Nicotinate-nucleotide pyrophosphorylase OS=Aeromonas hydrophila ML09-119 GN=A	3	5	5	5	3	2	4	3	2	4	3	2	4	19.6	19.6	19.6	30.871	285	285;285;285	4	4	6	2.43e-22	0.70377	0.56382	28.815	11	0.64468	0.581	75.467	11	0.92604	1.0208	80.084	11	0.81441	0.69066	8.2	2	0.59763	0.59441	32.526	2	0.78571
R4VZK9;A0KPX4;K1K527	R4VZK9;A0KPX4;K1K527	5;5;3	5;5;3	5;5;3	>tr|R4VZK9|R4VZK9_AERHY UDP-N-acetylmuramoylalanine--D-glutamate ligase OS=Aeromonas hydrophila ML09-119 GN=murD PE=3 SV=1;>tr|A0KPX4|A0KPX4_AERHH UDP-N-acetylmuramoylalanine--D-glutamate ligase OS=Aeromonas hydrophila subsp. hydrophila (strain ATCC 7966 /	3	5	5	5	2	3	3	2	3	3	2	3	3	11.9	11.9	11.9	45.781	427	427;427;427	3	3	3	7.21e-11	1.3546	1.112	50.526	9	1.264	1.1545	35.707	9	0.76826	0.89081	32.148	9	1.4555	1.2589	42.521	3	1.264	1.1545	41.184	3	0.8427
R4VL14;A0KPY2;K1K577	R4VL14;A0KPY2	5;5;2	5;5;2	5;5;2	>tr|R4VL14|R4VL14_AERHY Tetrapyrrole methylase family protein OS=Aeromonas hydrophila ML09-119 GN=AHML_20630 PE=4 SV=1;>tr|A0KPY2|A0KPY2_AERHH Ribosomal RNA small subunit methyltransferase I OS=Aeromonas hydrophila subsp. hydrophila (strain ATCC 7966 / NCI	3	5	5	5	2	2	5	2	2	5	2	2	5	17.7	17.7	17.7	30.171	277	277;277;277	4	4	8	1.69e-17	1.0565	0.89271	14.245	9	0.93839	0.84748	28.628	9	0.88818	0.96262	20.902	9	1.0753	0.89804	2.9322	2	0.96591	0.85909	1.9253	2	0.86738
R4VU84;A0KQ08;K1J5W5	R4VU84;A0KQ08;K1J5W5	5;5;3	5;5;3	5;5;3	>tr|R4VU84|R4VU84_AERHY UPF0042 nucleotide-binding protein AHML_20765 OS=Aeromonas hydrophila ML09-119 GN=AHML_20765 PE=3 SV=1;>sp|A0KQ08|Y3920_AERHH UPF0042 nucleotide-binding protein AHA_3920 OS=Aeromonas hydrophila subsp. hydrophila (strain ATCC 7966 /	3	5	5	5	4	3	2	4	3	2	4	3	2	22.6	22.6	22.6	32.521	288	288;288;288	4	4	2	4.44e-18	1.1912	0.9802	20.9	8	0.94491	0.88558	24.644	8	0.77813	0.89933	21.781	8	1.1912	0.9802	17.091	4	0.95433	0.89033	6.3809	4	0.73308
R4W277;K1JGF5;A0KQ20	R4W277;K1JGF5;A0KQ20	5;5;5	5;5;5	5;5;5	>tr|R4W277|R4W277_AERHY Toluene tolerance protein Ttg2D OS=Aeromonas hydrophila ML09-119 GN=AHML_20825 PE=4 SV=1;>tr|K1JGF5|K1JGF5_AERHY Uncharacterized protein OS=Aeromonas hydrophila SSU GN=HMPREF1171_03162 PE=4 SV=1;>tr|A0KQ20|A0KQ20_AERHH Toluene toler	3	5	5	5	5	4	4	5	4	4	5	4	4	27.6	27.6	27.6	23.21	210	210;210;210	11	13	13	4.32e-46	1.0578	0.8621	28.873	27	1.0198	0.991	35.451	27	0.99745	1.1263	15.189	27	1.0244	0.8621	15.668	9	0.96224	0.94553	10.257	9	0.96099
R4VL66;A0KQ38;K1J8X0	R4VL66;A0KQ38;K1J8X0	5;5;4	5;5;4	5;5;4	>tr|R4VL66|R4VL66_AERHY UvrABC system protein A OS=Aeromonas hydrophila ML09-119 GN=uvrA PE=3 SV=1;>tr|A0KQ38|A0KQ38_AERHH UvrABC system protein A OS=Aeromonas hydrophila subsp. hydrophila (strain ATCC 7966 / NCIB 9240) GN=uvrA PE=3 SV=1;>tr|K1J8X0|K1J8X0_	3	5	5	5	3	4	4	3	4	4	3	4	4	6.6	6.6	6.6	104.04	942	942;942;942	3	6	5	4.5e-27	0.98908	0.86025	23.916	13	0.58887	0.52172	49.264	13	0.82768	0.89236	59.1	13	1.2218	0.98649	10.447	3	0.46245	0.43692	93.529	3	0.39186
K1JJU3;R4VZR4;A0KQ40;K4NA16	K1JJU3;R4VZR4;A0KQ40	5;5;5;1	5;5;5;1	5;5;5;1	>tr|K1JJU3|K1JJU3_AERHY Single-stranded DNA-binding protein OS=Aeromonas hydrophila SSU GN=HMPREF1171_03182 PE=4 SV=1;>tr|R4VZR4|R4VZR4_AERHY Single-stranded DNA-binding protein OS=Aeromonas hydrophila ML09-119 GN=AHML_20930 PE=4 SV=1;>tr|A0KQ40|A0KQ40_AER	4	5	5	5	5	5	5	5	5	5	5	5	5	33.5	33.5	33.5	21.162	191	191;192;192;179	13	23	17	1.28e-43	0.85264	0.70253	23.317	38	0.77786	0.72471	27.12	38	0.88673	0.97801	12.864	38	0.85581	0.69857	24.443	9	0.81776	0.81541	40.926	9	0.84291
K1J4W6;A0KQE8;R4VIV0	K1J4W6;A0KQE8;R4VIV0	5;5;4	5;5;4	5;5;4	>tr|K1J4W6|K1J4W6_AERHY Outer membrane protein assembly factor BamD OS=Aeromonas hydrophila SSU GN=bamD PE=3 SV=1;>tr|A0KQE8|A0KQE8_AERHH Outer membrane protein assembly factor BamD OS=Aeromonas hydrophila subsp. hydrophila (strain ATCC 7966 / NCIB 9240) G	3	5	5	5	5	3	3	5	3	3	5	3	3	22.3	22.3	22.3	28.566	251	251;305;254	6	3	4	2.02e-34	0.92029	0.75773	25.997	13	0.98487	0.92142	36.368	13	1.2228	1.4058	26.495	13	0.88756	0.73211	22.218	6	0.79186	0.76314	42.51	6	1.1479
K1JJD1;R4W0B2;A0KQL3	K1JJD1;R4W0B2;A0KQL3	5;5;5	5;5;5	5;5;5	>tr|K1JJD1|K1JJD1_AERHY RNA polymerase-binding protein DksA OS=Aeromonas hydrophila SSU GN=HMPREF1171_03363 PE=4 SV=1;>tr|R4W0B2|R4W0B2_AERHY RNA polymerase-binding protein DksA OS=Aeromonas hydrophila ML09-119 GN=AHML_21805 PE=4 SV=1;>tr|A0KQL3|A0KQL3_AER	3	5	5	5	2	4	3	2	4	3	2	4	3	46	46	46	14.449	124	124;128;128	3	4	3	1.1e-14	1.0227	0.89291	14.996	8	0.68954	0.67897	39.146	8	0.69055	0.77459	37.711	8	1.0282	0.91538	8.547	3	0.59674	0.6218	29.463	3	0.59938
R4W0J1;A0KQY6;K1JIW8;Q6VPQ5	R4W0J1;A0KQY6;K1JIW8	5;5;4;1	5;5;4;1	5;5;4;1	>tr|R4W0J1|R4W0J1_AERHY Chromosome partitioning protein ParB OS=Aeromonas hydrophila ML09-119 GN=AHML_22230 PE=4 SV=1;>tr|A0KQY6|A0KQY6_AERHH Chromosome partitioning protein ParB OS=Aeromonas hydrophila subsp. hydrophila (strain ATCC 7966 / NCIB 9240) GN=A	4	5	5	5	2	3	5	2	3	5	2	3	5	22.5	22.5	22.5	33.473	302	302;302;302;151	2	4	7	6.73e-16	1.558	1.262	22.887	9	1.5522	1.4842	40.994	9	1.1505	1.2429	28.241	9	1.8041	1.5147	NaN	1	2.1544	2.2397	NaN	1	1.0211
R4VI15;K1JIR2;A0KR21	R4VI15;K1JIR2;A0KR21	5;5;5	5;5;5	5;5;5	>tr|R4VI15|R4VI15_AERHY Cof family hydrolase OS=Aeromonas hydrophila ML09-119 GN=AHML_00155 PE=4 SV=1;>tr|K1JIR2|K1JIR2_AERHY Cof-like hydrolase OS=Aeromonas hydrophila SSU GN=HMPREF1171_03512 PE=4 SV=1;>tr|A0KR21|A0KR21_AERHH Hydrolase, Cof family OS=Aero	3	5	5	5	4	3	4	4	3	4	4	3	4	21.1	21.1	21.1	30.276	270	270;270;270	4	3	4	6.67e-24	0.73573	0.603	30.157	11	0.75271	0.76493	33.29	11	0.91888	1.0393	22.29	11	0.89853	0.68713	30.075	4	0.89345	0.92849	41.149	4	0.91532
K1J8E8;A0KMA9;R4VRA7	K1J8E8;A0KMA9	5;4;1	5;4;1	5;4;1	>tr|K1J8E8|K1J8E8_AERHY Glucose-1-phosphate thymidylyltransferase OS=Aeromonas hydrophila SSU GN=HMPREF1171_02046 PE=3 SV=1;>tr|A0KMA9|A0KMA9_AERHH Glucose-1-phosphate thymidylyltransferase OS=Aeromonas hydrophila subsp. hydrophila (strain ATCC 7966 / NCIB	3	5	5	5	4	2	5	4	2	5	4	2	5	22.9	22.9	22.9	32.285	292	292;294;299	6	2	5	1.16e-36	1.4331	1.173	33.452	13	1.1048	1.0464	28.064	13	0.81092	0.89003	16.39	13	1.3859	1.1391	34.353	6	1.0858	0.99605	32.533	6	0.76537
K1JC32	K1JC32	5	5	1	>tr|K1JC32|K1JC32_AERHY dTDP-4-dehydrorhamnose reductase OS=Aeromonas hydrophila SSU GN=HMPREF1171_02047 PE=4 SV=1	1	5	5	1	4	3	4	4	3	4	1	1	1	22.7	22.7	5.4	32.089	295	295	5	4	6	3.71e-36	1.0958	0.95196	19.219	13	0.79848	0.7675	20.914	13	0.74448	0.81255	20.714	13	1.0715	0.86503	18.377	4	0.78236	0.74272	29.829	4	0.69805
R4VDP2;K1JF08	R4VDP2;K1JF08	5;5	5;5	1;1	>tr|R4VDP2|R4VDP2_AERHY ATP-dependent RNA helicase HrpA OS=Aeromonas hydrophila ML09-119 GN=AHML_11845 PE=4 SV=1;>tr|K1JF08|K1JF08_AERHY ATP-dependent helicase HrpA OS=Aeromonas hydrophila SSU GN=HMPREF1171_01303 PE=4 SV=1	2	5	5	1	1	3	5	1	3	5	0	1	1	4.5	4.5	1.2	146.18	1284	1284;1304	1	4	7	3.38e-19	1.3082	1.1395	39.749	12	0.99466	0.9785	31.309	12	0.70346	0.80478	24.406	12	1.2684	1.0039	NaN	1	1.116	0.98293	NaN	1	0.89914
R4W282;K1JGF9;A0KQ25	R4W282;K1JGF9;A0KQ25	5;5;4	5;5;4	5;5;4	>tr|R4W282|R4W282_AERHY Uncharacterized protein OS=Aeromonas hydrophila ML09-119 GN=AHML_20850 PE=4 SV=1;>tr|K1JGF9|K1JGF9_AERHY UPF0307 protein HMPREF1171_03167 OS=Aeromonas hydrophila SSU GN=HMPREF1171_03167 PE=3 SV=1;>sp|A0KQ25|Y3937_AERHH UPF0307 prote	3	5	5	5	2	4	3	2	4	3	2	4	3	31.6	31.6	31.6	20.719	174	174;174;181	2	7	3	7.99e-28	1.3632	1.1078	7.9714	6	1.9955	1.801	30.325	6	1.512	1.6381	29.82	6	1.403	1.0888	NaN	1	2.4246	2.343	NaN	1	1.5814
R4VI32;K1JIP6;A0KEC0	R4VI32;K1JIP6;A0KEC0	5;5;4	5;5;4	5;5;4	>tr|R4VI32|R4VI32_AERHY Uncharacterized protein OS=Aeromonas hydrophila ML09-119 GN=AHML_00255 PE=4 SV=1;>tr|K1JIP6|K1JIP6_AERHY HI0933 family flavoprotein OS=Aeromonas hydrophila SSU GN=HMPREF1171_03492 PE=4 SV=1;>tr|A0KEC0|A0KEC0_AERHH Putative uncharact	3	5	5	5	3	3	3	3	3	3	3	3	3	12.4	12.4	12.4	42.903	394	394;395;395	3	4	6	3.86e-12	1.3368	1.1516	50.275	13	1.2635	1.2416	50.723	13	0.87611	0.97332	13.371	13	2.0717	1.6069	41.421	3	1.0513	1.0828	28.661	3	0.85566
R4VXN9;K1JPH9;A0KN04	R4VXN9;K1JPH9;A0KN04	5;5;4	5;5;4	5;5;4	>tr|R4VXN9|R4VXN9_AERHY Peptidyl-tRNA hydrolase OS=Aeromonas hydrophila ML09-119 GN=AHML_16970 PE=3 SV=1;>tr|K1JPH9|K1JPH9_AERHY Peptidyl-tRNA hydrolase OS=Aeromonas hydrophila SSU GN=pth PE=3 SV=1;>sp|A0KN04|PTH_AERHH Peptidyl-tRNA hydrolase OS=Aeromonas	3	5	5	5	3	4	3	3	4	3	3	4	3	30.8	30.8	30.8	21.84	198	198;198;198	3	5	4	1.13e-28	2.6494	2.2087	53.577	12	2.4171	2.2496	71.705	12	0.94128	1.0622	42.495	12	2.4822	2.1369	80.792	3	2.7568	2.8114	108.05	3	0.99337
R4V7S2;Q44069;K1K3E8	R4V7S2;Q44069;K1K3E8	5;5;4	5;5;4	5;5;4	>tr|R4V7S2|R4V7S2_AERHY LexA repressor OS=Aeromonas hydrophila ML09-119 GN=lexA PE=3 SV=1;>sp|Q44069|LEXA_AERHH LexA repressor OS=Aeromonas hydrophila subsp. hydrophila (strain ATCC 7966 / NCIB 9240) GN=lexA PE=3 SV=2;>tr|K1K3E8|K1K3E8_AERHY LexA repressor	3	5	5	5	3	2	3	3	2	3	3	2	3	39.6	39.6	39.6	22.908	207	207;207;207	3	4	3	1.06e-19	0.96775	0.82309	23.286	8	0.68128	0.71184	30.302	8	0.67319	0.77506	15.911	8	1.1494	0.92383	38.674	2	0.69	0.70264	32.956	2	0.63177
R4VAL1;K1K3F9;A0KER2	R4VAL1;K1K3F9;A0KER2	5;4;4	5;4;4	5;4;4	>tr|R4VAL1|R4VAL1_AERHY Cell division protein ZapB OS=Aeromonas hydrophila ML09-119 GN=zapB PE=3 SV=1;>tr|K1K3F9|K1K3F9_AERHY Cell division protein ZapB OS=Aeromonas hydrophila SSU GN=zapB PE=3 SV=1;>sp|A0KER2|ZAPB_AERHH Cell division protein ZapB OS=Aerom	3	5	5	5	5	5	5	5	5	5	5	5	5	76.8	76.8	76.8	8.0751	69	69;69;71	7	9	12	1.22e-31	0.84437	0.68559	43.453	26	1.2747	1.1965	39.291	25	1.6163	1.8191	33.798	26	0.86251	0.74179	40.842	7	1.5969	1.5977	45.925	7	1.617
R4VFZ3;A0KMJ1;K1K861	R4VFZ3;A0KMJ1	5;4;2	5;4;2	5;4;2	>tr|R4VFZ3|R4VFZ3_AERHY Uncharacterized protein OS=Aeromonas hydrophila ML09-119 GN=AHML_16130 PE=4 SV=1;>tr|A0KMJ1|A0KMJ1_AERHH Putative uncharacterized protein OS=Aeromonas hydrophila subsp. hydrophila (strain ATCC 7966 / NCIB 9240) GN=AHA_2988 PE=4 SV=1	3	5	5	5	3	2	3	3	2	3	3	2	3	52.7	52.7	52.7	16.326	146	146;146;146	5	2	4	1.19e-15	0.97613	0.82218	22.51	11	0.88096	0.83923	16.286	11	0.93393	1.0584	38.624	11	0.96427	0.8116	33.021	5	0.89359	0.83923	20.111	5	0.93418
R4VIE5;A0KPX6;K1J924	R4VIE5;A0KPX6;K1J924	5;4;3	5;4;3	5;4;3	>tr|R4VIE5|R4VIE5_AERHY UDP-N-acetylmuramoyl-tripeptide--D-alanyl-D-alanine ligase OS=Aeromonas hydrophila ML09-119 GN=AHML_20600 PE=3 SV=1;>tr|A0KPX6|A0KPX6_AERHH UDP-N-acetylmuramoyl-tripeptide--D-alanyl-D-alanine ligase OS=Aeromonas hydrophila subsp. hy	3	5	5	5	4	3	4	4	3	4	4	3	4	13.3	13.3	13.3	47.941	451	451;451;451	4	4	4	1.33e-25	0.98818	0.81631	92.495	10	0.93653	0.89567	97.158	10	0.83954	0.95501	14.106	10	1.0709	0.87252	101.46	3	1.1443	1.1436	118.68	3	1.0685
R4VL10;K1JGA1;A0KPX7	R4VL10;K1JGA1;A0KPX7	5;4;4	5;4;4	5;4;4	>tr|R4VL10|R4VL10_AERHY UDP-N-acetylmuramoyl-L-alanyl-D-glutamate--2,6-diaminopimelate ligase OS=Aeromonas hydrophila ML09-119 GN=murE PE=3 SV=1;>tr|K1JGA1|K1JGA1_AERHY UDP-N-acetylmuramoyl-L-alanyl-D-glutamate--2,6-diaminopimelate ligase OS=Aeromonas hydr	3	5	5	5	4	3	4	4	3	4	4	3	4	12.6	12.6	12.6	52.639	494	494;494;494	4	4	5	3.71e-30	1.3179	1.1244	9.5313	12	1.1628	1.1178	29.526	12	0.97853	1.0675	25.738	12	1.2028	0.97529	3.9412	4	1.06	1.0036	6.8701	4	0.95475
R4VNL6;A0KEW9;K1J764	R4VNL6;A0KEW9	5;4;2	5;4;2	5;4;2	>tr|R4VNL6|R4VNL6_AERHY Methionyl-tRNA formyltransferase OS=Aeromonas hydrophila ML09-119 GN=fmt PE=3 SV=1;>sp|A0KEW9|FMT_AERHH Methionyl-tRNA formyltransferase OS=Aeromonas hydrophila subsp. hydrophila (strain ATCC 7966 / NCIB 9240) GN=fmt PE=3 SV=1	3	5	5	5	3	3	4	3	3	4	3	3	4	19.1	19.1	19.1	33.638	314	314;314;314	7	5	5	8.25e-39	2.0672	1.655	15.88	11	1.9836	1.9934	16.143	11	0.93903	1.0808	17.37	11	2.1169	1.6456	6.4505	3	2.0593	2.0385	14.214	3	0.93903
R4VNR2;K1J7B7;A0KF08	R4VNR2;K1J7B7;A0KF08	5;4;4	5;4;4	5;4;4	>tr|R4VNR2|R4VNR2_AERHY Glycerol-3-phosphate dehydrogenase [NAD(P)+] OS=Aeromonas hydrophila ML09-119 GN=gpsA PE=3 SV=1;>tr|K1J7B7|K1J7B7_AERHY Glycerol-3-phosphate dehydrogenase [NAD(P)+] OS=Aeromonas hydrophila SSU GN=gpsA PE=3 SV=1;>sp|A0KF08|GPDA_AERHH	3	5	5	5	5	5	3	5	5	3	5	5	3	18.9	18.9	18.9	35.412	334	334;334;334	8	6	5	1.05e-43	0.79016	0.67181	38.276	16	0.61764	0.59145	33.208	16	0.7796	0.87022	36.9	16	0.9767	0.79692	35.944	7	0.67411	0.69871	33.6	7	0.76478
R4VP33;K1JET3;A0KKK5	R4VP33;K1JET3;A0KKK5	5;4;4	5;4;4	5;4;4	>tr|R4VP33|R4VP33_AERHY ABC transporter ATP-binding protein OS=Aeromonas hydrophila ML09-119 GN=AHML_11520 PE=4 SV=1;>tr|K1JET3|K1JET3_AERHY Uncharacterized protein OS=Aeromonas hydrophila SSU GN=HMPREF1171_01243 PE=3 SV=1;>tr|A0KKK5|A0KKK5_AERHH ABC trans	3	5	5	5	3	2	4	3	2	4	3	2	4	8.3	8.3	8.3	71.667	640	640;640;640	3	2	4	4.88e-27	1.1935	0.94453	50.471	9	1.0918	1.1298	51.304	9	0.85364	0.97106	14.391	9	1.9222	1.536	67.427	3	1.6744	1.5948	75.843	3	0.92705
R4VQI6;A0KLN7;K1KA89	R4VQI6;A0KLN7;K1KA89	5;4;3	5;4;3	5;4;3	>tr|R4VQI6|R4VQI6_AERHY tRNA pseudouridine synthase A OS=Aeromonas hydrophila ML09-119 GN=truA PE=3 SV=1;>sp|A0KLN7|TRUA_AERHH tRNA pseudouridine synthase A OS=Aeromonas hydrophila subsp. hydrophila (strain ATCC 7966 / NCIB 9240) GN=truA PE=3 SV=1;>tr|K1KA	3	5	5	5	1	4	4	1	4	4	1	4	4	23.4	23.4	23.4	29.72	269	269;269;289	3	5	4	3.21e-32	2.0735	1.6477	77.34	11	1.6484	1.5625	90.219	11	0.88748	0.9912	48.279	11	8.442	7.1331	95.127	3	7.4921	7.4712	116.44	3	0.88748
R4VSZ5;K1JCV9;A0KIN0	R4VSZ5;K1JCV9;A0KIN0	5;4;3	5;4;3	5;4;3	>tr|R4VSZ5|R4VSZ5_AERHY Molybdate ABC transporter periplasmic molybdate-binding protein OS=Aeromonas hydrophila ML09-119 GN=AHML_08800 PE=4 SV=1;>tr|K1JCV9|K1JCV9_AERHY Molybdate ABC transporter, periplasmic molybdate-binding protein OS=Aeromonas hydrophil	3	5	5	5	2	1	3	2	1	3	2	1	3	17.4	17.4	17.4	25.454	242	242;242;242	2	1	3	2.05e-12	0.66694	0.57891	54.857	4	0.5703	0.58344	161.71	4	1.2984	1.4947	114.69	4	0.52204	0.39616	NaN	1	0.48267	0.48896	NaN	1	0.84826
R4VYE0;A0KNV2;K1KE25	R4VYE0;A0KNV2;K1KE25	5;4;3	5;4;3	5;4;3	>tr|R4VYE0|R4VYE0_AERHY Sulfurtransferase OS=Aeromonas hydrophila ML09-119 GN=AHML_18460 PE=4 SV=1;>tr|A0KNV2|A0KNV2_AERHH Sulfurtransferase OS=Aeromonas hydrophila subsp. hydrophila (strain ATCC 7966 / NCIB 9240) GN=AHA_3479 PE=4 SV=1;>tr|K1KE25|K1KE25_AE	3	5	5	5	2	3	5	2	3	5	2	3	5	14.8	14.8	14.8	47.654	426	426;430;430	3	4	7	8.65e-13	0.95631	0.79591	34.705	10	0.989	0.92842	33.737	10	0.95173	1.081	18.582	10	0.78581	0.59834	27.187	3	0.6972	0.71605	25.942	3	0.79902
R4VYV0;A0KP88;K1JA89	R4VYV0;A0KP88	5;3;2	5;3;2	5;3;2	>tr|R4VYV0|R4VYV0_AERHY Aldose 1-epimerase OS=Aeromonas hydrophila ML09-119 GN=AHML_19135 PE=4 SV=1;>tr|A0KP88|A0KP88_AERHH Aldose 1-epimerase family protein OS=Aeromonas hydrophila subsp. hydrophila (strain ATCC 7966 / NCIB 9240) GN=AHA_3619 PE=4 SV=1	3	5	5	5	4	2	3	4	2	3	4	2	3	28.5	28.5	28.5	31.117	288	288;288;288	5	3	3	7.94e-22	0.41507	0.34643	43.888	9	0.38771	0.37085	31.941	9	0.88849	0.97225	38.792	9	0.37342	0.31423	10.654	4	0.31407	0.31885	47.264	4	0.87928
R4VZI6;A0KPU6;K1J636	R4VZI6;A0KPU6;K1J636	5;4;3	4;3;3	4;3;3	>tr|R4VZI6|R4VZI6_AERHY Methyl-accepting chemotaxis protein OS=Aeromonas hydrophila ML09-119 GN=AHML_20440 PE=4 SV=1;>tr|A0KPU6|A0KPU6_AERHH Methyl-accepting chemotaxis protein OS=Aeromonas hydrophila subsp. hydrophila (strain ATCC 7966 / NCIB 9240) GN=AHA	3	5	4	4	1	3	4	0	2	3	0	2	3	8.5	6.9	6.9	68.233	635	635;648;493		2	3	8.95e-25	0.6735	0.5756	80.945	4	0.44214	0.41988	0.89787	2	1.4735	1.5853	108.49	2	NaN	NaN	NaN	0	NaN	NaN	NaN	0	NaN
R4VAA5;K1J4F1;A0KEE4	R4VAA5;K1J4F1;A0KEE4	4;4;4	4;4;4	4;4;4	>tr|R4VAA5|R4VAA5_AERHY Uncharacterized protein OS=Aeromonas hydrophila ML09-119 GN=AHML_00400 PE=4 SV=1;>tr|K1J4F1|K1J4F1_AERHY Uncharacterized protein OS=Aeromonas hydrophila SSU GN=HMPREF1171_03484 PE=4 SV=1;>tr|A0KEE4|A0KEE4_AERHH Putative uncharacteri	3	4	4	4	2	3	4	2	3	4	2	3	4	43	43	43	11.492	100	100;100;100	2	3	4	3.49e-83	1.3377	1.1134	33.995	9	1.0895	0.9744	11.346	9	0.90383	0.98046	35.632	9	1.2257	1.0207	8.243	2	0.98941	0.93797	1.3202	2	0.90807
R4VAB6;A0KEG2;K1JF01	R4VAB6;A0KEG2;K1JF01	4;4;3	4;4;3	3;3;2	>tr|R4VAB6|R4VAB6_AERHY Deoxyribonuclease TatD OS=Aeromonas hydrophila ML09-119 GN=AHML_00475 PE=4 SV=1;>tr|A0KEG2|A0KEG2_AERHH Deoxyribonuclease TatD OS=Aeromonas hydrophila subsp. hydrophila (strain ATCC 7966 / NCIB 9240) GN=AHA_0090 PE=4 SV=1;>tr|K1JF01	3	4	4	3	2	0	4	2	0	4	2	0	3	19.5	19.5	17.2	28.42	261	261;261;261	2		4	1.02e-11	1.0493	0.86505	19.152	5	0.96191	0.90229	14.405	5	0.84926	0.96511	17.572	5	1.0317	0.86746	2.484	2	0.89442	0.85987	15.756	2	0.81715
R4VN81;A0KEG8;K1J4A1	R4VN81;A0KEG8;K1J4A1	4;4;3	4;4;3	4;4;3	>tr|R4VN81|R4VN81_AERHY Guanosine-3,5-bis(Diphosphate) 3-pyrophosphohydrolase OS=Aeromonas hydrophila ML09-119 GN=AHML_00510 PE=4 SV=1;>sp|A0KEG8|GPPA_AERHH Guanosine-5-triphosphate,3-diphosphate pyrophosphatase OS=Aeromonas hydrophila subsp. hydrophi	3	4	4	4	0	3	2	0	3	2	0	3	2	7.7	7.7	7.7	55.19	496	496;496;496		3	2	9.31e-06	2.8673	2.2607	22.532	2	2.2785	2.0364	54.798	2	0.80157	0.88134	63.562	2	NaN	NaN	NaN	0	NaN	NaN	NaN	0	NaN
R4VR10;A0KEH4;K1J7K8	R4VR10;A0KEH4;K1J7K8	4;4;3	4;4;3	4;4;3	>tr|R4VR10|R4VR10_AERHY FMN reductase OS=Aeromonas hydrophila ML09-119 GN=fre PE=4 SV=1;>tr|A0KEH4|A0KEH4_AERHH NAD(P)H-flavin reductase (FMN reductase) OS=Aeromonas hydrophila subsp. hydrophila (strain ATCC 7966 / NCIB 9240) GN=AHA_0102 PE=4 SV=1;>tr|K1J7	3	4	4	4	2	2	3	2	2	3	2	2	3	21.1	21.1	21.1	26.607	232	232;232;232	2	2	3	5.49e-33	1.224	0.99339	27.65	7	1.4391	1.3085	46.834	7	0.99541	1.0727	16.046	7	1.5281	1.247	19.039	2	1.9019	1.7749	33.076	2	1.1731
R4VAG5;A0KEL3;K1J7P5	R4VAG5;A0KEL3;K1J7P5	4;4;3	4;4;3	4;4;3	>tr|R4VAG5|R4VAG5_AERHY Xaa-Pro dipeptidase OS=Aeromonas hydrophila ML09-119 GN=pepQ PE=3 SV=1;>sp|A0KEL3|PEPQ_AERHH Xaa-Pro dipeptidase OS=Aeromonas hydrophila subsp. hydrophila (strain ATCC 7966 / NCIB 9240) GN=pepQ PE=3 SV=1;>tr|K1J7P5|K1J7P5_AERHY Xaa-	3	4	4	4	2	3	2	2	3	2	2	3	2	13.9	13.9	13.9	50.048	440	440;440;440	2	3	2	5.12e-16	0.45262	0.38219	13.781	5	0.49781	0.45364	16.636	5	1.0289	1.1131	11.484	5	0.4357	0.33408	NaN	1	0.39754	0.38152	NaN	1	0.90804
R4VRA9;K1J6Z9;A0KES5	R4VRA9;K1J6Z9;A0KES5	4;4;4	4;4;4	4;4;4	>tr|R4VRA9|R4VRA9_AERHY Esterase YeiG OS=Aeromonas hydrophila ML09-119 GN=AHML_01065 PE=4 SV=1;>tr|K1J6Z9|K1J6Z9_AERHY S-formylglutathione hydrolase OS=Aeromonas hydrophila SSU GN=HMPREF1171_03710 PE=4 SV=1;>tr|A0KES5|A0KES5_AERHH Esterase YeiG OS=Aeromona	3	4	4	4	2	3	3	2	3	3	2	3	3	18.7	18.7	18.7	31.045	278	278;278;278	2	3	4	1.08e-18	0.62087	0.5095	27.843	9	0.51445	0.49932	26.603	9	0.76433	0.84772	35.215	9	0.64571	0.51177	12.871	2	0.39215	0.35448	9.6373	2	0.62044
R4V7Y6;K1JIB5;I6MBV5;A0KEY1	R4V7Y6;K1JIB5;I6MBV5;A0KEY1	4;4;4;4	4;4;4;4	4;4;4;4	>tr|R4V7Y6|R4V7Y6_AERHY Cytochrome c4 OS=Aeromonas hydrophila ML09-119 GN=AHML_01320 PE=4 SV=1;>tr|K1JIB5|K1JIB5_AERHY Uncharacterized protein OS=Aeromonas hydrophila SSU GN=HMPREF1171_03767 PE=3 SV=1;>tr|I6MBV5|I6MBV5_AERHY Cytochrome C4 OS=Aeromonas hydr	4	4	4	4	3	2	3	3	2	3	3	2	3	18.5	18.5	18.5	21.29	205	205;205;218;218	4	2	3	3.7e-12	1.3417	1.098	38.216	9	0.8617	0.74763	53.845	9	0.64302	0.75161	22.433	9	1.6878	1.3495	57.01	4	0.87926	0.81057	79.02	4	0.59861
K1K375;A0KEY2;R4VIQ5	K1K375;A0KEY2;R4VIQ5	4;4;2	4;4;2	4;4;2	>tr|K1K375|K1K375_AERHY Der GTPase-activating protein YihI OS=Aeromonas hydrophila SSU GN=yihI PE=3 SV=1;>sp|A0KEY2|YIHI_AERHH Der GTPase-activating protein YihI OS=Aeromonas hydrophila subsp. hydrophila (strain ATCC 7966 / NCIB 9240) GN=yihI PE=3 SV=2;>tr	3	4	4	4	3	4	3	3	4	3	3	4	3	34.9	34.9	34.9	21.727	192	192;192;192	3	4	4	1.28e-21	0.93668	0.80207	44.295	10	0.667	0.65309	51.891	10	0.77965	0.90864	6.3426	10	0.91204	0.78082	13.905	3	0.64392	0.63997	31.124	3	0.7793
R4VIS9;A0KF07;K1J437	R4VIS9;A0KF07;K1J437	4;4;3	4;4;3	4;4;3	>tr|R4VIS9|R4VIS9_AERHY Protein-export protein SecB OS=Aeromonas hydrophila ML09-119 GN=secB PE=3 SV=1;>sp|A0KF07|SECB_AERHH Protein-export protein SecB OS=Aeromonas hydrophila subsp. hydrophila (strain ATCC 7966 / NCIB 9240) GN=secB PE=3 SV=1;>tr|K1J437|K	3	4	4	4	4	3	3	4	3	3	4	3	3	30.8	30.8	30.8	17.398	156	156;156;156	24	20	11	1.08e-68	0.52189	0.44442	20.653	36	0.46469	0.45964	25.932	36	0.88417	0.99961	19.953	36	0.51287	0.43193	21.005	15	0.45155	0.45484	25.148	15	0.87112
R4VRN0;K1JEV2;A0KF29	R4VRN0;K1JEV2;A0KF29	4;4;4	4;4;4	4;4;4	>tr|R4VRN0|R4VRN0_AERHY 50S ribosomal protein L29 OS=Aeromonas hydrophila ML09-119 GN=AHML_01565 PE=4 SV=1;>tr|K1JEV2|K1JEV2_AERHY 50S ribosomal protein L29 OS=Aeromonas hydrophila SSU GN=rpmC PE=3 SV=1;>tr|A0KF29|A0KF29_AERHH 50S ribosomal protein L29 OS=	3	4	4	4	3	2	3	3	2	3	3	2	3	58.7	58.7	58.7	7.2083	63	63;63;64	12	7	7	7.33e-284	1.1605	0.91482	42.29	22	1.7745	1.5319	46.336	22	1.4955	1.7224	26.899	22	1.238	0.98923	31.062	9	1.8377	1.883	33.172	9	1.4579
R4VNZ2;K1JHC2;A0KF79;Q9AGF3	R4VNZ2;K1JHC2;A0KF79;Q9AGF3	4;4;4;3	4;4;4;3	4;4;4;3	>tr|R4VNZ2|R4VNZ2_AERHY Cell division ATP-binding protein FtsE OS=Aeromonas hydrophila ML09-119 GN=AHML_01835 PE=4 SV=1;>tr|K1JHC2|K1JHC2_AERHY Type II (General) Secretory Pathway (IISP) Family protein OS=Aeromonas hydrophila SSU GN=HMPREF1171_03867 PE=3 S	4	4	4	4	1	3	3	1	3	3	1	3	3	20.3	20.3	20.3	24.932	222	222;222;222;222	1	3	3	5.55e-11	1.0981	0.90637	40.576	7	0.90499	0.94015	39.365	7	0.81085	0.9476	21.458	7	0.61805	0.48796	NaN	1	0.68525	0.70137	NaN	1	0.66019
R4VB40;K1J6H4;A0KF82	R4VB40;K1J6H4;A0KF82	4;4;4	4;4;4	4;4;4	>tr|R4VB40|R4VB40_AERHY Carbonic anhydrase OS=Aeromonas hydrophila ML09-119 GN=AHML_01850 PE=3 SV=1;>tr|K1J6H4|K1J6H4_AERHY Carbonic anhydrase OS=Aeromonas hydrophila SSU GN=HMPREF1171_03870 PE=3 SV=1;>tr|A0KF82|A0KF82_AERHH Carbonic anhydrase OS=Aeromonas	3	4	4	4	4	3	4	4	3	4	4	3	4	26.5	26.5	26.5	25.244	219	219;219;219	7	6	6	8.09e-129	0.60616	0.52478	19.428	17	0.8347	0.76485	22.175	17	1.2513	1.3819	23.298	17	0.57574	0.46121	18.685	6	0.80057	0.75769	18.917	6	1.2767
R4VRY2;K1J361;A0KFA8	R4VRY2;K1J361;A0KFA8	4;4;4	4;4;4	4;4;4	>tr|R4VRY2|R4VRY2_AERHY Cell shape-determining protein MreC OS=Aeromonas hydrophila ML09-119 GN=AHML_01990 PE=3 SV=1;>tr|K1J361|K1J361_AERHY Cell shape-determining protein MreC OS=Aeromonas hydrophila SSU GN=HMPREF1171_03899 PE=3 SV=1;>tr|A0KFA8|A0KFA8_AER	3	4	4	4	1	3	2	1	3	2	1	3	2	18.8	18.8	18.8	31.299	287	287;297;301	1	4	5	7.68e-10	1.4348	1.1848	40.774	7	1.0214	1.0827	45.722	7	0.89355	1.0344	29.048	7	2.7996	2.2747	NaN	1	3.0815	2.8185	NaN	1	1.1007
R4VPD8;A0KFI0;K1J3E5	R4VPD8;A0KFI0;K1J3E5	4;4;3	4;4;3	4;4;3	>tr|R4VPD8|R4VPD8_AERHY Diaminopimelate decarboxylase OS=Aeromonas hydrophila ML09-119 GN=lysA PE=3 SV=1;>tr|A0KFI0|A0KFI0_AERHH Diaminopimelate decarboxylase OS=Aeromonas hydrophila subsp. hydrophila (strain ATCC 7966 / NCIB 9240) GN=lysA PE=3 SV=1;>tr|K1	3	4	4	4	3	2	3	3	2	3	3	2	3	11.1	11.1	11.1	45.12	416	416;416;416	3	2	3	5.84e-11	0.6925	0.58295	26.018	8	0.67861	0.63654	20.675	8	0.86026	0.94529	17.6	8	0.68098	0.56628	16.188	3	0.57605	0.57188	23.107	3	0.75758
R4VBK9;A0KFM8;K1J5T5	R4VBK9;A0KFM8;K1J5T5	4;4;3	4;4;3	4;4;3	>tr|R4VBK9|R4VBK9_AERHY Outer membrane usher protein OS=Aeromonas hydrophila ML09-119 GN=AHML_02675 PE=4 SV=1;>tr|A0KFM8|A0KFM8_AERHH Outer membrane usher protein OS=Aeromonas hydrophila subsp. hydrophila (strain ATCC 7966 / NCIB 9240) GN=AHA_0521 PE=4 SV=	3	4	4	4	3	2	3	3	2	3	3	2	3	6.6	6.6	6.6	90.878	828	828;844;844	4	4	4	5.63e-58	2.457	1.9021	76.12	11	2.707	2.5926	36.196	11	0.90882	0.98395	56.969	11	2.2686	1.8181	3.5273	3	2.7914	2.6691	13.014	3	1.209
A0KG07;R4VPS7;K1JH06	A0KG07;R4VPS7;K1JH06	4;3;3	4;3;3	4;3;3	>tr|A0KG07|A0KG07_AERHH Iron binding protein FbpA OS=Aeromonas hydrophila subsp. hydrophila (strain ATCC 7966 / NCIB 9240) GN=AHA_0650 PE=4 SV=1;>tr|R4VPS7|R4VPS7_AERHY Iron binding protein FbpA OS=Aeromonas hydrophila ML09-119 GN=AHML_03340 PE=4 SV=1;>tr|	3	4	4	4	3	2	3	3	2	3	3	2	3	12.5	12.5	12.5	37.185	335	335;333;335	3	3	3	2.43e-28	0.75238	0.6164	36.734	7	0.64635	0.67986	22.135	7	0.90356	1.0125	32.248	7	0.70244	0.55523	14.782	2	0.58268	0.57191	40.047	2	0.87053
R4VSP0;K1K1W9;A0KG18	R4VSP0;K1K1W9;A0KG18	4;4;4	4;4;4	4;4;4	>tr|R4VSP0|R4VSP0_AERHY Flavohemoprotein OS=Aeromonas hydrophila ML09-119 GN=hmp PE=3 SV=1;>tr|K1K1W9|K1K1W9_AERHY Flavohemoprotein OS=Aeromonas hydrophila SSU GN=hmp PE=3 SV=1;>tr|A0KG18|A0KG18_AERHH Flavohemoprotein OS=Aeromonas hydrophila subsp. hydroph	3	4	4	4	2	1	3	2	1	3	2	1	3	11.1	11.1	11.1	43.836	397	397;397;397	4	1	3	5.1e-16	0.72618	0.62839	25.827	6	0.52731	0.54945	69.23	6	0.85615	0.96831	81.59	6	0.63591	0.56136	28.96	4	0.52731	0.54945	19.442	4	0.85615
R4VBY6;K1J667;A0KG25	R4VBY6;K1J667;A0KG25	4;4;4	4;4;4	4;4;4	>tr|R4VBY6|R4VBY6_AERHY tRNA (guanine-N(1)-)-methyltransferase OS=Aeromonas hydrophila ML09-119 GN=trmD PE=3 SV=1;>tr|K1J667|K1J667_AERHY tRNA (guanine-N(1)-)-methyltransferase OS=Aeromonas hydrophila SSU GN=trmD PE=3 SV=1;>sp|A0KG25|TRMD_AERHH tRNA (guani	3	4	4	4	4	1	4	4	1	4	4	1	4	16.5	16.5	16.5	27.689	249	249;249;249	4	1	4	7.83e-26	2.3027	1.9855	20.354	9	2.4398	2.4406	24.972	9	1.2133	1.3141	10.115	9	2.1248	1.8445	15.784	4	2.4054	2.3108	19.892	4	1.1758
R4VSR6;A0KG42;K1K238	R4VSR6;A0KG42;K1K238	4;4;3	4;4;3	4;4;3	>tr|R4VSR6|R4VSR6_AERHY 4-hydroxy-3-methylbut-2-enyl diphosphate reductase OS=Aeromonas hydrophila ML09-119 GN=ispH PE=3 SV=1;>sp|A0KG42|ISPH_AERHH 4-hydroxy-3-methylbut-2-enyl diphosphate reductase OS=Aeromonas hydrophila subsp. hydrophila (strain ATCC 79	3	4	4	4	4	2	3	4	2	3	4	2	3	13.2	13.2	13.2	33.915	311	311;311;311	4	2	3	2.25e-10	1.1117	0.9219	35.459	8	0.94685	0.91632	54.202	8	0.93346	1.0259	25.608	8	1.0487	0.907	32.963	3	0.85316	0.79583	43.193	3	0.92632
R4VJY2;K1JDN0;A0KG55;R4VJT1;K1JDF4;A0KG06	R4VJY2;K1JDN0;A0KG55	4;4;4;1;1;1	4;4;4;1;1;1	4;4;4;1;1;1	>tr|R4VJY2|R4VJY2_AERHY Regulatory protein (P-II) for nitrogen assimilation by glutamine synthetase OS=Aeromonas hydrophila ML09-119 GN=AHML_03585 PE=3 SV=1;>tr|K1JDN0|K1JDN0_AERHY Nitrogen regulatory protein P-II OS=Aeromonas hydrophila SSU GN=HMPREF1171_	6	4	4	4	1	3	2	1	3	2	1	3	2	31.2	31.2	31.2	12.553	112	112;112;112;112;112;112	1	3	2	1.91e-16	0.69475	0.6027	64.159	5	0.67576	0.60601	22.95	5	0.91944	1.0755	52.188	5	2.56	2.1164	NaN	1	0.75832	0.7368	NaN	1	0.29622
R4VK58;K1JGG8;A0KGC8	R4VK58;K1JGG8;A0KGC8	4;4;4	4;4;4	4;4;4	>tr|R4VK58|R4VK58_AERHY Bifunctional proline dehydrogenase/pyrroline-5-carboxylate dehydrogenase OS=Aeromonas hydrophila ML09-119 GN=AHML_03960 PE=4 SV=1;>tr|K1JGG8|K1JGG8_AERHY Delta-1-pyrroline-5-carboxylate dehydrogenase OS=Aeromonas hydrophila SSU GN=H	3	4	4	4	1	2	3	1	2	3	1	2	3	5.9	5.9	5.9	114.53	1054	1054;1054;1054	1	2	3	1.79e-11	0.70473	0.59857	NaN	1	0.66014	0.64228	NaN	1	1.2018	1.3393	NaN	1	NaN	NaN	NaN	0	NaN	NaN	NaN	0	NaN
R4VC99;K1K1G4;A0KGE2	R4VC99;K1K1G4;A0KGE2	4;4;4	4;4;4	4;4;4	>tr|R4VC99|R4VC99_AERHY Chain A, Ygfz protein OS=Aeromonas hydrophila ML09-119 GN=AHML_04030 PE=3 SV=1;>tr|K1K1G4|K1K1G4_AERHY Folate-binding protein YgfZ OS=Aeromonas hydrophila SSU GN=HMPREF1171_04353 PE=3 SV=1;>tr|A0KGE2|A0KGE2_AERHH Chain A, Ygfz Prote	3	4	4	4	2	4	4	2	4	4	2	4	4	16.6	16.6	16.6	32.785	301	301;301;301	3	4	6	2.07e-12	0.74961	0.58896	16.957	13	0.92239	0.88623	69.511	13	1.2167	1.339	81.046	13	0.77774	0.64395	4.2648	3	0.94672	0.94756	3.2703	3	1.2305
R4VK84;K1J215;A0KGF3	R4VK84;K1J215;A0KGF3	4;4;4	4;4;4	4;4;4	>tr|R4VK84|R4VK84_AERHY GTPase Era OS=Aeromonas hydrophila ML09-119 GN=era PE=3 SV=1;>tr|K1J215|K1J215_AERHY GTPase Era OS=Aeromonas hydrophila SSU GN=era PE=3 SV=1;>tr|A0KGF3|A0KGF3_AERHH GTPase Era OS=Aeromonas hydrophila subsp. hydrophila (strain ATCC 7	3	4	4	4	3	2	4	3	2	4	3	2	4	22.4	22.4	22.4	34.244	299	299;299;299	3	2	4	6.23e-20	1.544	1.2804	35.41	6	1.4638	1.3994	27.125	6	0.96793	1.0528	5.9209	6	1.2084	0.98556	64.023	2	1.1707	1.1413	52.889	2	0.97547
R4VCC8;A0KGG7;K1K176	R4VCC8;A0KGG7;K1K176	4;4;3	4;4;3	4;4;3	>tr|R4VCC8|R4VCC8_AERHY Uncharacterized protein OS=Aeromonas hydrophila ML09-119 GN=AHML_04155 PE=4 SV=1;>tr|A0KGG7|A0KGG7_AERHH Putative uncharacterized protein OS=Aeromonas hydrophila subsp. hydrophila (strain ATCC 7966 / NCIB 9240) GN=AHA_0815 PE=4 SV=1	3	4	4	4	2	2	3	2	2	3	2	2	3	22	22	22	18.089	159	159;159;159	2	4	3	9.01e-10	1.3307	1.0595	73.93	7	0.97976	0.94389	90.547	7	0.60301	0.66431	34.186	7	1.2367	0.98932	9.6932	2	0.91357	0.92022	32.052	2	0.7423
R4V9G2;A0KGI1;K1JG96	R4V9G2;A0KGI1;K1JG96	4;4;2	4;4;2	4;4;2	>tr|R4V9G2|R4V9G2_AERHY Lipoprotein NlpD OS=Aeromonas hydrophila ML09-119 GN=AHML_04225 PE=4 SV=1;>tr|A0KGI1|A0KGI1_AERHH Lipoprotein NlpD OS=Aeromonas hydrophila subsp. hydrophila (strain ATCC 7966 / NCIB 9240) GN=nlpD PE=4 SV=1;>tr|K1JG96|K1JG96_AERHY Un	3	4	4	4	3	3	3	3	3	3	3	3	3	16.2	16.2	16.2	35.313	334	334;370;351	5	5	4	6.24e-27	1.2918	1.138	30.969	10	1.1472	1.0655	43.174	10	0.91765	1.0044	17.831	10	1.3673	1.0911	49.856	4	1.0189	0.88654	64.547	4	0.84619
R4VQC7;K1J5F4;A0KGI4	R4VQC7;K1J5F4;A0KGI4	4;4;4	4;4;4	4;4;4	>tr|R4VQC7|R4VQC7_AERHY 30S ribosomal protein S21 OS=Aeromonas hydrophila ML09-119 GN=rpsU PE=3 SV=1;>tr|K1J5F4|K1J5F4_AERHY 30S ribosomal protein S21 OS=Aeromonas hydrophila SSU GN=rpsU PE=3 SV=1;>sp|A0KGI4|RS21_AERHH 30S ribosomal protein S21 OS=Aeromona	3	4	4	4	4	4	4	4	4	4	4	4	4	42.3	42.3	42.3	8.4729	71	71;71;71	5	7	6	4.79e-29	0.8439	0.64758	33.983	18	0.9794	0.84337	29.077	18	1.1666	1.2486	15.438	18	1.0468	0.8698	28.285	5	1.2223	1.1826	29.791	5	1.2003
R4VKC7;A0KGJ7;K1K1A5	R4VKC7;A0KGJ7;K1K1A5	4;4;2	4;4;2	4;4;2	>tr|R4VKC7|R4VKC7_AERHY Non-canonical purine NTP pyrophosphatase OS=Aeromonas hydrophila ML09-119 GN=AHML_04310 PE=3 SV=1;>tr|A0KGJ7|A0KGJ7_AERHH Non-canonical purine NTP pyrophosphatase OS=Aeromonas hydrophila subsp. hydrophila (strain ATCC 7966 / NCIB 92	3	4	4	4	2	2	4	2	2	4	2	2	4	22.2	22.2	22.2	21.473	198	198;198;198	2	3	4	4.19e-26	0.88641	0.71022	14.506	9	1.0799	0.97813	34.267	9	0.88259	0.9865	19.115	9	1.0022	0.81704	20.543	2	0.91017	0.85469	32.906	2	0.91571
R4VCH9;K1JGD6;A0KGL0	R4VCH9;K1JGD6;A0KGL0	4;4;4	4;4;4	4;4;4	>tr|R4VCH9|R4VCH9_AERHY 10 kDa chaperonin OS=Aeromonas hydrophila ML09-119 GN=groES PE=3 SV=1;>tr|K1JGD6|K1JGD6_AERHY 10 kDa chaperonin OS=Aeromonas hydrophila SSU GN=groS PE=3 SV=1;>sp|A0KGL0|CH10_AERHH 10 kDa chaperonin OS=Aeromonas hydrophila subsp. hyd	3	4	4	4	4	4	4	4	4	4	4	4	4	46.4	46.4	46.4	10.327	97	97;97;97	10	9	10	7.84e-70	0.61638	0.49712	23.207	24	0.38926	0.35682	30.906	24	0.67298	0.75276	14.659	24	0.60364	0.47316	26.73	7	0.42923	0.36807	43.586	7	0.71517
R4VQJ6;K1JHU6;A0KGP3	R4VQJ6;K1JHU6;A0KGP3	4;4;4	4;4;4	4;4;4	>tr|R4VQJ6|R4VQJ6_AERHY 4-hydroxy-tetrahydrodipicolinate synthase OS=Aeromonas hydrophila ML09-119 GN=dapA PE=3 SV=1;>tr|K1JHU6|K1JHU6_AERHY 4-hydroxy-tetrahydrodipicolinate synthase OS=Aeromonas hydrophila SSU GN=dapA PE=3 SV=1;>tr|A0KGP3|A0KGP3_AERHH 4-h	3	4	4	4	4	1	1	4	1	1	4	1	1	19.7	19.7	19.7	30.7	295	295;295;295	4	1	1	2.19e-17	1.4148	1.1817	27.123	6	0.99248	1.0111	22.975	6	0.70872	0.81871	28.051	6	1.5327	1.2886	25.454	4	0.99248	1.0111	25.986	4	0.66794
R4V9U1;K1JLG0;A0KGS6	R4V9U1;K1JLG0;A0KGS6	4;4;4	4;4;4	4;4;4	>tr|R4V9U1|R4V9U1_AERHY Octaprenyl-diphosphate synthase OS=Aeromonas hydrophila ML09-119 GN=AHML_04700 PE=3 SV=1;>tr|K1JLG0|K1JLG0_AERHY Uncharacterized protein OS=Aeromonas hydrophila SSU GN=HMPREF1171_02617 PE=3 SV=1;>tr|A0KGS6|A0KGS6_AERHH Octaprenyl-di	3	4	4	4	4	1	1	4	1	1	4	1	1	20.1	20.1	20.1	35.703	323	323;323;323	4	2	2	6.85e-23	1.6894	1.4987	47.142	6	1.2109	1.2048	49.762	6	0.78338	0.84746	21.842	6	2.8452	2.396	50.406	3	1.9496	1.8229	43.303	3	0.98978
R4VR08;O07046;K1J757;A0KGZ6	R4VR08;O07046;K1J757;A0KGZ6	4;4;4;4	4;4;4;4	4;4;4;4	>tr|R4VR08|R4VR08_AERHY Peptidyl-prolyl cis-trans isomerase OS=Aeromonas hydrophila ML09-119 GN=AHML_05340 PE=4 SV=1;>sp|O07046|SLYD_AERHY FKBP-type peptidyl-prolyl cis-trans isomerase SlyD OS=Aeromonas hydrophila GN=slyD PE=3 SV=1;>tr|K1J757|K1J757_AERHY	4	4	4	4	4	4	4	4	4	4	4	4	4	30.8	30.8	30.8	22.168	211	211;212;212;212	15	10	11	6.34e-73	0.79231	0.65284	17.715	31	0.74506	0.72502	20.364	32	0.92553	1.0313	35.361	30	0.87012	0.69696	16.666	15	0.68005	0.65146	19.642	15	0.88488
R4VU81;A0KHC3;K1J918	R4VU81;A0KHC3;K1J918	4;4;3	4;4;3	4;4;3	>tr|R4VU81|R4VU81_AERHY Uncharacterized protein OS=Aeromonas hydrophila ML09-119 GN=AHML_06045 PE=4 SV=1;>tr|A0KHC3|A0KHC3_AERHH Putative uncharacterized protein OS=Aeromonas hydrophila subsp. hydrophila (strain ATCC 7966 / NCIB 9240) GN=AHA_1133 PE=4 SV=1	3	4	4	4	2	4	2	2	4	2	2	4	2	22.6	22.6	22.6	20.545	190	190;190;191	2	4	2	3.32e-26	1.1334	0.96379	34.724	8	0.9771	0.99606	64.587	8	0.95402	1.1009	54.882	8	1.036	0.87905	6.66	2	0.9771	0.98143	8.3007	2	0.95402
K1K8P5;A0KHH3;R4VAL0	K1K8P5;A0KHH3;R4VAL0	4;4;3	4;4;3	4;4;3	>tr|K1K8P5|K1K8P5_AERHY UDP-3-O-acylglucosamine N-acyltransferase OS=Aeromonas hydrophila SSU GN=lpxD PE=3 SV=1;>sp|A0KHH3|LPXD_AERHH UDP-3-O-acylglucosamine N-acyltransferase OS=Aeromonas hydrophila subsp. hydrophila (strain ATCC 7966 / NCIB 9240) GN=lpxD	3	4	4	4	1	2	2	1	2	2	1	2	2	15.9	15.9	15.9	36.325	339	339;339;340	1	2	2	1.49e-78	1.4062	1.1525	60.804	4	1.1824	1.0667	50.668	4	0.85803	0.99108	27.545	4	2.8515	2.2504	NaN	1	1.4727	1.465	NaN	1	0.51647
R4VDM9;A0KHL8;K1K8K2	R4VDM9;A0KHL8;K1K8K2	4;4;3	4;4;3	4;4;3	>tr|R4VDM9|R4VDM9_AERHY Cell division protein ZipA homolog OS=Aeromonas hydrophila ML09-119 GN=zipA PE=3 SV=1;>tr|A0KHL8|A0KHL8_AERHH Cell division protein ZipA homolog OS=Aeromonas hydrophila subsp. hydrophila (strain ATCC 7966 / NCIB 9240) GN=zipA PE=3 S	3	4	4	4	4	3	3	4	3	3	4	3	3	9.7	9.7	9.7	41.245	370	370;370;374	4	4	4	1.07e-16	0.8816	0.72072	24.656	12	0.65947	0.61037	29.607	12	0.80106	0.88439	12.715	12	0.83999	0.66802	39.872	4	0.69586	0.65547	52.947	4	0.80106
R4VLX6;A0KHX0	R4VLX6;A0KHX0	4;4	4;4	4;4	>tr|R4VLX6|R4VLX6_AERHY Iron-containing alcohol dehydrogenase OS=Aeromonas hydrophila ML09-119 GN=AHML_07235 PE=4 SV=1;>tr|A0KHX0|A0KHX0_AERHH Alcohol dehydrogenase, iron-containing OS=Aeromonas hydrophila subsp. hydrophila (strain ATCC 7966 / NCIB 9240) G	2	4	4	4	0	4	3	0	4	3	0	4	3	7.6	7.6	7.6	41.259	384	384;384		4	3	8.26e-08	0.13607	0.12246	28.977	5	0.14753	0.13762	41.793	4	0.69191	0.75321	42.041	4	NaN	NaN	NaN	0	NaN	NaN	NaN	0	NaN
R4VE67;A0KHX4;R4VLY0;A0KHX5	R4VE67;A0KHX4;R4VLY0;A0KHX5	4;4;3;3	2;2;2;2	2;2;2;2	>tr|R4VE67|R4VE67_AERHY Microcompartments family protein OS=Aeromonas hydrophila ML09-119 GN=AHML_07255 PE=4 SV=1;>tr|A0KHX4|A0KHX4_AERHH Bacterial microcompartments family protein OS=Aeromonas hydrophila subsp. hydrophila (strain ATCC 7966 / NCIB 9240) GN	4	4	2	2	3	2	3	1	0	1	1	0	1	61.7	23.4	23.4	9.595	94	94;94;92;92	1		1	5.74e-41	NaN	NaN	NaN	0	NaN	NaN	NaN	0	NaN	NaN	NaN	0	NaN	NaN	NaN	0	NaN	NaN	NaN	0	NaN
R4VE78;K1JCC5;A0KHY9	R4VE78;K1JCC5;A0KHY9	4;4;4	4;4;4	4;4;4	>tr|R4VE78|R4VE78_AERHY Glucokinase OS=Aeromonas hydrophila ML09-119 GN=glk PE=3 SV=1;>tr|K1JCC5|K1JCC5_AERHY Glucokinase OS=Aeromonas hydrophila SSU GN=glk PE=3 SV=1;>tr|A0KHY9|A0KHY9_AERHH Glucokinase OS=Aeromonas hydrophila subsp. hydrophila (strain ATC	3	4	4	4	2	3	4	2	3	4	2	3	4	16.1	16.1	16.1	34.128	322	322;322;322	2	5	6	8.86e-22	0.4123	0.35533	22.782	11	0.27074	0.25778	37.676	11	0.66259	0.70797	36.725	11	0.58357	0.46954	39.416	2	0.34796	0.33807	52.443	2	0.60001
R4VEA9;Q2N2L1;K1JN97;A0KI29	R4VEA9;Q2N2L1;K1JN97;A0KI29	4;4;4;4	4;4;4;4	4;4;4;4	>tr|R4VEA9|R4VEA9_AERHY CheW-like protein OS=Aeromonas hydrophila ML09-119 GN=AHML_07530 PE=4 SV=1;>tr|Q2N2L1|Q2N2L1_AERHY CheW OS=Aeromonas hydrophila GN=cheW PE=4 SV=1;>tr|K1JN97|K1JN97_AERHY Uncharacterized protein OS=Aeromonas hydrophila SSU GN=HMPREF1	4	4	4	4	2	3	3	2	3	3	2	3	3	26.5	26.5	26.5	17.919	162	162;162;162;162	2	3	5	4.78e-15	0.97535	0.83591	14.704	5	0.82435	0.72489	26.233	5	0.70487	0.78829	24.804	5	1.1955	0.98018	NaN	1	0.84267	0.80527	NaN	1	0.70487
R4VEE4;K1JNC6;A0KI72	R4VEE4;K1JNC6;A0KI72	4;4;4	4;4;4	4;4;4	>tr|R4VEE4|R4VEE4_AERHY Mannose-6-phosphate isomerase OS=Aeromonas hydrophila ML09-119 GN=AHML_07755 PE=3 SV=1;>tr|K1JNC6|K1JNC6_AERHY Mannose-6-phosphate isomerase OS=Aeromonas hydrophila SSU GN=HMPREF1171_00529 PE=3 SV=1;>tr|A0KI72|A0KI72_AERHH Mannose-6	3	4	4	4	1	3	3	1	3	3	1	3	3	9.8	9.8	9.8	42.692	399	399;399;399	1	4	3	5.07e-19	0.48667	0.38973	12.137	5	0.5037	0.44031	10.149	5	0.94614	1.0883	27.995	5	0.48667	0.38973	NaN	1	0.44655	0.44031	NaN	1	0.93342
A0KIC0;R4VEM0;K1JGM0;REV__R4VHL7;REV__K1JKV4;REV__A0KP90	A0KIC0;R4VEM0;K1JGM0	4;3;2;1;1;1	4;3;2;1;1;1	4;3;2;1;1;1	>tr|A0KIC0|A0KIC0_AERHH Carboxypeptidase G2 OS=Aeromonas hydrophila subsp. hydrophila (strain ATCC 7966 / NCIB 9240) GN=AHA_1483 PE=4 SV=1;>tr|R4VEM0|R4VEM0_AERHY Carboxypeptidase G2 OS=Aeromonas hydrophila ML09-119 GN=AHML_08240 PE=4 SV=1;>tr|K1JGM0|K1JGM	6	4	4	4	1	4	3	1	4	3	1	4	3	12.1	12.1	12.1	40.336	379	379;379;379;701;701;701	1	5	3	1.78e-20	0.76695	0.67465	79.762	6	1.1658	1.0366	48.316	6	1.1381	1.2503	67.461	6	1.1161	0.96156	NaN	1	1.354	1.2466	NaN	1	1.2131
R4VST1;A0KIH3;K1JNI9	R4VST1;A0KIH3;K1JNI9	4;4;3	4;4;3	4;4;3	>tr|R4VST1|R4VST1_AERHY Negative modulator of initiation of replication OS=Aeromonas hydrophila ML09-119 GN=seqA PE=3 SV=1;>sp|A0KIH3|SEQA_AERHH Negative modulator of initiation of replication OS=Aeromonas hydrophila subsp. hydrophila (strain ATCC 7966 / N	3	4	4	4	4	2	4	4	2	4	4	2	4	32.5	32.5	32.5	18.735	169	169;169;169	4	3	5	1.9e-23	1.0107	0.83993	15.954	9	0.7169	0.66188	34.792	9	0.77365	0.84161	35.965	9	0.94987	0.76513	13.275	3	0.99026	0.85391	33.999	3	0.78306
K1JCS8;A0KIJ6;R4VVP7	K1JCS8;A0KIJ6;R4VVP7	4;4;3	4;4;3	4;4;3	>tr|K1JCS8|K1JCS8_AERHY Uncharacterized protein OS=Aeromonas hydrophila SSU GN=HMPREF1171_00642 PE=4 SV=1;>tr|A0KIJ6|A0KIJ6_AERHH HTH-type transcriptional regulator GalR OS=Aeromonas hydrophila subsp. hydrophila (strain ATCC 7966 / NCIB 9240) GN=AHA_1561 P	3	4	4	4	3	3	2	3	3	2	3	3	2	14.8	14.8	14.8	36.253	332	332;332;296	4	4	3	3.44e-13	0.83173	0.69567	61.495	11	0.74291	0.70792	52.051	11	0.82816	0.94255	34.385	11	0.89496	0.76853	93.696	4	0.74924	0.73031	64.157	4	0.88178
R4VCI2;A0KJ30;K1JHH3	R4VCI2;A0KJ30;K1JHH3	4;4;3	4;4;3	4;4;3	>tr|R4VCI2|R4VCI2_AERHY RNA methyltransferase OS=Aeromonas hydrophila ML09-119 GN=AHML_09635 PE=4 SV=1;>tr|A0KJ30|A0KJ30_AERHH RNA methyltransferase, TrmH family, group 1 OS=Aeromonas hydrophila subsp. hydrophila (strain ATCC 7966 / NCIB 9240) GN=AHA_1745	3	4	4	4	2	1	3	2	1	3	2	1	3	20.3	20.3	20.3	26.625	241	241;241;242	2	1	4	2.86e-16	1.3174	1.0837	42.436	7	1.1454	1.1185	46.277	7	0.81261	0.88922	42.49	7	1.8529	1.4696	77.29	2	2.2638	2.0852	27.525	2	0.90327
R4VWE1;A0KJ34;K1JDD5	R4VWE1;A0KJ34;K1JDD5	4;4;3	4;4;3	4;4;3	>tr|R4VWE1|R4VWE1_AERHY Iron-sulfur cluster assembly protein IscA OS=Aeromonas hydrophila ML09-119 GN=AHML_09655 PE=3 SV=1;>tr|A0KJ34|A0KJ34_AERHH Iron-sulfur cluster assembly protein IscA OS=Aeromonas hydrophila subsp. hydrophila (strain ATCC 7966 / NCIB	3	4	4	4	4	3	3	4	3	3	4	3	3	43	43	43	11.393	107	107;107;107	5	3	3	2.08e-92	1.4908	1.1947	35.187	11	1.1917	1.1043	33.556	11	0.88377	0.94308	13.221	11	1.3516	1.088	44.554	5	1.0805	1.0468	36.695	5	0.88923
R4VN64;K1JSN2;A0KJ37	R4VN64;K1JSN2;A0KJ37	4;4;4	4;4;4	4;4;4	>tr|R4VN64|R4VN64_AERHY Ferredoxin, 2Fe-2S type, ISC system OS=Aeromonas hydrophila ML09-119 GN=AHML_09670 PE=4 SV=1;>tr|K1JSN2|K1JSN2_AERHY 2Fe-2S ferredoxin OS=Aeromonas hydrophila SSU GN=HMPREF1171_00850 PE=4 SV=1;>tr|A0KJ37|A0KJ37_AERHH Ferredoxin, 2Fe	3	4	4	4	4	3	3	4	3	3	4	3	3	46.4	46.4	46.4	12.317	112	112;112;112	5	3	4	7.44e-45	1.3197	1.0666	18.403	11	1.0185	0.93685	24.58	11	0.72523	0.7995	18.988	11	1.1363	0.94434	17.721	4	0.7831	0.78766	38.206	4	0.68061
R4VFL3;A0KJ97	R4VFL3;A0KJ97	4;4	4;4	4;4	>tr|R4VFL3|R4VFL3_AERHY Orotidine 5-phosphate decarboxylase OS=Aeromonas hydrophila ML09-119 GN=pyrF PE=3 SV=1;>tr|A0KJ97|A0KJ97_AERHH Orotidine 5-phosphate decarboxylase OS=Aeromonas hydrophila subsp. hydrophila (strain ATCC 7966 / NCIB 9240) GN=pyrF PE	2	4	4	4	2	3	2	2	3	2	2	3	2	21	21	21	24.721	233	233;233	2	3	3	2.97e-18	0.57694	0.48491	14.937	6	0.58538	0.52538	24.938	6	1.0069	1.0836	21.226	6	0.72496	0.59799	17.948	2	0.69505	0.59995	13.96	2	1.0286
R4VFM8;K1JFP4;A0KJD8	R4VFM8;K1JFP4;A0KJD8	4;4;4	4;4;4	4;4;4	>tr|R4VFM8|R4VFM8_AERHY Translation initiation factor IF-1 OS=Aeromonas hydrophila ML09-119 GN=infA PE=3 SV=1;>tr|K1JFP4|K1JFP4_AERHY Translation initiation factor IF-1 OS=Aeromonas hydrophila SSU GN=infA PE=3 SV=1;>sp|A0KJD8|IF1_AERHH Translation initiati	3	4	4	4	2	3	3	2	3	3	2	3	3	55.6	55.6	55.6	8.1905	72	72;72;72	7	3	8	1.31e-67	1.5826	1.2984	17.365	13	1.3335	1.3209	18.398	13	0.84774	0.97746	8.2504	13	1.5721	1.2984	11.782	5	1.3335	1.2104	18.649	5	0.848
R4VTT1;A0KJE5;K1JQW6	R4VTT1;A0KJE5;K1JQW6	4;4;4	4;4;4	4;4;4	>tr|R4VTT1|R4VTT1_AERHY FtsK/SpoIIIE family protein OS=Aeromonas hydrophila ML09-119 GN=AHML_10100 PE=4 SV=1;>tr|A0KJE5|A0KJE5_AERHH FtsK/SpoIIIE family protein OS=Aeromonas hydrophila subsp. hydrophila (strain ATCC 7966 / NCIB 9240) GN=AHA_1865 PE=4 SV=1;	3	4	4	4	0	3	4	0	3	4	0	3	4	4.9	4.9	4.9	89.231	820	820;840;842		5	6	3.48e-10	1.7695	1.4528	38.547	11	1.6497	1.6325	20.236	11	0.83024	0.97262	28.117	11	NaN	NaN	NaN	0	NaN	NaN	NaN	0	NaN
A0KJE6;R4VWK2;K1KBH2	A0KJE6;R4VWK2	4;3;1	4;3;1	4;3;1	>sp|A0KJE6|LOLA_AERHH Outer-membrane lipoprotein carrier protein OS=Aeromonas hydrophila subsp. hydrophila (strain ATCC 7966 / NCIB 9240) GN=lolA PE=3 SV=1;>tr|R4VWK2|R4VWK2_AERHY Outer membrane lipoprotein carrier protein LolA OS=Aeromonas hydrophila ML09	3	4	4	4	3	2	2	3	2	2	3	2	2	26.2	26.2	26.2	22.799	202	202;206;206	6	3	4	5.69e-38	1.3264	1.077	28.132	10	1.2986	1.1868	29.823	10	1.0609	1.168	27.966	10	1.3502	1.077	20.721	4	1.1216	1.0321	40.909	4	0.81027
R4VPU3;K1JK47;A0KJT2	R4VPU3;K1JK47;A0KJT2	4;4;4	4;4;4	4;4;4	>tr|R4VPU3|R4VPU3_AERHY Fructose-1,6-bisphosphatase class 1 OS=Aeromonas hydrophila ML09-119 GN=fbp PE=3 SV=1;>tr|K1JK47|K1JK47_AERHY Fructose-1,6-bisphosphatase class 1 OS=Aeromonas hydrophila SSU GN=fbp PE=3 SV=1;>sp|A0KJT2|F16PA_AERHH Fructose-1,6-bisph	3	4	4	4	1	2	3	1	2	3	1	2	3	16.4	16.4	16.4	37.627	341	341;342;344	1	2	3	1.45e-13	0.25066	0.20358	49.561	6	0.30704	0.30063	107.93	6	1.0105	1.1489	84.632	6	0.18448	0.15801	NaN	1	0.39459	0.36703	NaN	1	1.3391
K1JDR2;R4VH38;A0KJT3	K1JDR2;R4VH38;A0KJT3	4;4;4	4;4;4	4;4;4	>tr|K1JDR2|K1JDR2_AERHY Transcription-repair coupling factor OS=Aeromonas hydrophila SSU GN=HMPREF1171_01490 PE=4 SV=1;>tr|R4VH38|R4VH38_AERHY Transcription-repair coupling factor OS=Aeromonas hydrophila ML09-119 GN=AHML_12890 PE=4 SV=1;>tr|A0KJT3|A0KJT3_A	3	4	4	4	1	4	3	1	4	3	1	4	3	5	5	5	128.84	1151	1151;1154;1154	1	5	4	2.58e-12	1.2347	1.065	19.301	10	1.2557	1.1395	23.951	10	0.95643	1.0379	22.332	10	1.587	1.3571	NaN	1	1.3134	1.2795	NaN	1	0.82765
A0KJU1;R4VVB0;K1JNR2	A0KJU1;R4VVB0;K1JNR2	4;4;4	4;4;4	4;4;4	>tr|A0KJU1|A0KJU1_AERHH ATP-dependent Clp protease proteolytic subunit OS=Aeromonas hydrophila subsp. hydrophila (strain ATCC 7966 / NCIB 9240) GN=clpP PE=3 SV=1;>tr|R4VVB0|R4VVB0_AERHY ATP-dependent Clp protease proteolytic subunit OS=Aeromonas hydrophila	3	4	4	4	4	4	4	4	4	4	4	4	4	27	27	27	21.958	200	200;207;207	5	8	8	2.23e-55	0.80984	0.67756	20.858	18	0.70218	0.65641	14.606	18	0.92702	1.0015	22.928	18	0.7916	0.64557	27.187	5	0.72635	0.6307	13.356	5	0.95296
A0KKB9;R4VDU0;K1JF22	A0KKB9;R4VDU0;K1JF22	4;3;3	4;3;3	4;3;3	>sp|A0KKB9|HIS1_AERHH ATP phosphoribosyltransferase OS=Aeromonas hydrophila subsp. hydrophila (strain ATCC 7966 / NCIB 9240) GN=hisG PE=3 SV=1;>tr|R4VDU0|R4VDU0_AERHY ATP phosphoribosyltransferase OS=Aeromonas hydrophila ML09-119 GN=hisG PE=4 SV=1;>tr|K1JF	3	4	4	4	4	2	4	4	2	4	4	2	4	18.8	18.8	18.8	32.605	298	298;298;298	6	2	6	1.36e-25	1.0688	0.87903	19.648	13	0.9995	1.012	29.974	13	1.049	1.177	21.68	13	1.0244	0.794	14.966	6	0.90913	0.93147	34.766	6	0.86638
R4VUV8;A0KKC8;K1KAX9;R4VT44;K1JL57;A0KP27;REV__R4VAP1;REV__A0KHL7	R4VUV8;A0KKC8;K1KAX9	4;4;3;1;1;1;1;1	4;4;3;1;1;1;1;1	4;4;3;1;1;1;1;1	>tr|R4VUV8|R4VUV8_AERHY Ribonuclease D OS=Aeromonas hydrophila ML09-119 GN=rnd PE=3 SV=1;>tr|A0KKC8|A0KKC8_AERHH Ribonuclease D OS=Aeromonas hydrophila subsp. hydrophila (strain ATCC 7966 / NCIB 9240) GN=rnd PE=3 SV=1;>tr|K1KAX9|K1KAX9_AERHY Ribonuclease D	8	4	4	4	2	2	2	2	2	2	2	2	2	12.7	12.7	12.7	43.455	379	379;379;370;415;415;415;1124;1124	2	3	2	7.63e-10	1.6934	1.3453	94.477	5	3.49	3.3242	85.85	5	1.6015	1.8527	21.842	5	4.5893	3.7904	69.886	2	6.4603	6.5768	48.614	2	1.4077
R4VUR9;K1KAW8;A0KKE7	R4VUR9;K1KAW8;A0KKE7	4;4;4	4;4;4	4;4;4	>tr|R4VUR9|R4VUR9_AERHY Selenide, water dikinase OS=Aeromonas hydrophila ML09-119 GN=selD PE=3 SV=1;>tr|K1KAW8|K1KAW8_AERHY Selenide, water dikinase OS=Aeromonas hydrophila SSU GN=selD PE=3 SV=1;>sp|A0KKE7|SELD_AERHH Selenide, water dikinase OS=Aeromonas h	3	4	4	4	4	2	2	4	2	2	4	2	2	18.6	18.6	18.6	36.157	345	345;345;345	5	2	2	5.33e-13	0.80695	0.64947	24.958	8	0.75175	0.76993	87.842	8	0.8842	1.0263	76.123	8	0.73427	0.58077	20.35	5	0.55358	0.56719	105.09	5	0.87002
R4VGE6;K1KAT7;D9I4D0;A0KKH2	R4VGE6;K1KAT7;D9I4D0;A0KKH2	4;4;4;4	4;4;4;4	4;4;4;4	>tr|R4VGE6|R4VGE6_AERHY 3-oxoacyl-[acyl-carrier-protein] synthase 3 OS=Aeromonas hydrophila ML09-119 GN=fabH PE=3 SV=1;>tr|K1KAT7|K1KAT7_AERHY 3-oxoacyl-[acyl-carrier-protein] synthase 3 OS=Aeromonas hydrophila SSU GN=fabH PE=3 SV=1;>tr|D9I4D0|D9I4D0_AERHY	4	4	4	4	2	4	3	2	4	3	2	4	3	12.5	12.5	12.5	33.465	319	319;319;319;319	3	5	4	1.96e-10	1.7716	1.4717	41.942	11	1.5415	1.4213	42.568	11	0.87424	0.95787	23.258	11	1.58	1.2833	48.399	3	1.4703	1.4213	40.186	3	0.98107
R4VP59;A0KKI1;K1JAZ6	R4VP59;A0KKI1;K1JAZ6	4;4;3	4;4;3	4;4;3	>tr|R4VP59|R4VP59_AERHY Deoxyribonuclease YcfH OS=Aeromonas hydrophila ML09-119 GN=AHML_11645 PE=4 SV=1;>tr|A0KKI1|A0KKI1_AERHH Putative deoxyribonuclease YcfH OS=Aeromonas hydrophila subsp. hydrophila (strain ATCC 7966 / NCIB 9240) GN=AHA_2258 PE=4 SV=1;>	3	4	4	4	1	3	3	1	3	3	1	3	3	16.6	16.6	16.6	28.573	259	259;259;259	1	4	4	9.34e-27	1.8359	1.5431	109.65	9	1.9272	1.8185	72.91	9	0.90434	1.0043	54.321	9	2.1311	1.6565	NaN	1	1.9272	1.8626	NaN	1	0.90434
A0KKJ6;R4VGC1;K1KAQ6	A0KKJ6;R4VGC1;K1KAQ6	4;4;3	4;4;3	4;4;3	>tr|A0KKJ6|A0KKJ6_AERHH PhaF OS=Aeromonas hydrophila subsp. hydrophila (strain ATCC 7966 / NCIB 9240) GN=AHA_2274 PE=4 SV=1;>tr|R4VGC1|R4VGC1_AERHY Protein PhaF OS=Aeromonas hydrophila ML09-119 GN=AHML_11565 PE=4 SV=1;>tr|K1KAQ6|K1KAQ6_AERHY Poly(Hydroxyal	3	4	4	4	4	4	4	4	4	4	4	4	4	26	26	26	20.669	192	192;193;192	8	6	7	1.55e-119	0.37701	0.32149	47.553	14	0.45583	0.4048	37.231	14	1.1598	1.2963	23.303	14	0.4519	0.36979	55.534	5	0.59109	0.52306	30.58	5	1.3211
K1JLG4;A0KKK9;R4VUK3	K1JLG4;A0KKK9;R4VUK3	4;4;3	4;4;3	4;4;3	>tr|K1JLG4|K1JLG4_AERHY Dihydroorotate dehydrogenase (quinone) OS=Aeromonas hydrophila SSU GN=pyrD PE=3 SV=1;>sp|A0KKK9|PYRD_AERHH Dihydroorotate dehydrogenase (quinone) OS=Aeromonas hydrophila subsp. hydrophila (strain ATCC 7966 / NCIB 9240) GN=pyrD PE=3	3	4	4	4	2	4	3	2	4	3	2	4	3	13.4	13.4	13.4	36.368	336	336;336;336	2	4	3	9.27e-13	0.46732	0.37441	32.036	8	0.48474	0.48433	32.441	8	0.91873	1.0477	17.543	8	0.41827	0.34979	1.3297	2	0.48132	0.4715	27.397	2	1.1493
R4VP18;K1JER4;A0KKM0	R4VP18;K1JER4;A0KKM0	4;4;4	4;4;4	4;4;4	>tr|R4VP18|R4VP18_AERHY Cbb3-type cytochrome c oxidase subunit OS=Aeromonas hydrophila ML09-119 GN=AHML_11445 PE=3 SV=1;>tr|K1JER4|K1JER4_AERHY Cbb3-type cytochrome c oxidase subunit OS=Aeromonas hydrophila SSU GN=HMPREF1171_01228 PE=3 SV=1;>tr|A0KKM0|A0KK	3	4	4	4	4	3	4	4	3	4	4	3	4	17	17	17	36.068	329	329;329;329	6	4	4	1.05e-45	0.74216	0.62827	21.378	13	0.7004	0.65741	73.092	12	0.96032	1.0588	78.557	12	0.72881	0.63323	23.467	6	0.55815	0.55249	33.823	5	0.95569
R4VUH4;A0KKN4;K1JLC8	R4VUH4;A0KKN4;K1JLC8	4;4;4	4;4;4	4;4;4	>tr|R4VUH4|R4VUH4_AERHY D-ribose transporter subunit RbsB OS=Aeromonas hydrophila ML09-119 GN=AHML_11375 PE=4 SV=1;>tr|A0KKN4|A0KKN4_AERHH Ribose ABC transporter, periplasmic ribose-binding protein OS=Aeromonas hydrophila subsp. hydrophila (strain ATCC 796	3	4	4	4	2	2	2	2	2	2	2	2	2	19.6	19.6	19.6	29.992	291	291;291;292	4	3	4	2.45e-14	0.36142	0.29759	44.948	7	0.51364	0.54486	92.053	6	1.5695	1.835	88.144	6	0.25764	0.20982	NaN	1	NaN	NaN	NaN	0	NaN
R4VFX0;K1JQQ9;A0KL24	R4VFX0;K1JQQ9;A0KL24	4;4;4	4;4;4	4;4;4	>tr|R4VFX0|R4VFX0_AERHY Anaerobic glycerol-3-phosphate dehydrogenase subunit B OS=Aeromonas hydrophila ML09-119 GN=AHML_10665 PE=3 SV=1;>tr|K1JQQ9|K1JQQ9_AERHY Glycerol-3-phosphate dehydrogenase, anaerobic, B subunit OS=Aeromonas hydrophila SSU GN=HMPREF11	3	4	4	4	2	1	4	2	1	4	2	1	4	10.6	10.6	10.6	46.185	426	426;426;426	2	1	6	1.04e-09	0.52047	0.42108	68.461	8	0.1861	0.16607	87.952	8	0.37623	0.40973	38.627	8	0.47089	0.38086	82.134	2	0.1861	0.16264	71.201	2	0.39522
R4VYC0;A0KL48;K1J9T1	R4VYC0;A0KL48;K1J9T1	4;4;3	4;4;3	4;4;3	>tr|R4VYC0|R4VYC0_AERHY Uncharacterized protein OS=Aeromonas hydrophila ML09-119 GN=AHML_13190 PE=4 SV=1;>tr|A0KL48|A0KL48_AERHH Putative uncharacterized protein OS=Aeromonas hydrophila subsp. hydrophila (strain ATCC 7966 / NCIB 9240) GN=AHA_2485 PE=4 SV=1	3	4	4	4	3	4	3	3	4	3	3	4	3	37.5	37.5	37.5	13.817	120	120;120;120	3	4	3	6.37e-53	1.1527	0.95364	39.583	9	0.93983	0.80227	17.758	9	0.80411	0.87578	16.472	9	1.2167	0.95364	22.238	3	0.93983	0.81816	11.23	3	0.75269
R4VVT5;K1JA07;A0KLE4	R4VVT5;K1JA07;A0KLE4	4;4;4	4;4;4	4;4;4	>tr|R4VVT5|R4VVT5_AERHY Uncharacterized protein OS=Aeromonas hydrophila ML09-119 GN=AHML_13735 PE=4 SV=1;>tr|K1JA07|K1JA07_AERHY UPF0227 protein HMPREF1171_01699 OS=Aeromonas hydrophila SSU GN=HMPREF1171_01699 PE=3 SV=1;>tr|A0KLE4|A0KLE4_AERHH Putative unc	3	4	4	4	3	4	4	3	4	4	3	4	4	22.3	22.3	22.3	20.805	179	179;179;211	3	5	5	1.6e-18	0.30245	0.24628	74.387	11	0.27571	0.27715	88.14	10	0.92922	1.083	20.048	11	0.24066	0.20646	45.674	3	0.11383	0.10943	46.613	2	0.71122
R4VVX8;A0KLI3;K1JA37	R4VVX8;A0KLI3;K1JA37	4;4;3	4;4;3	4;4;3	>tr|R4VVX8|R4VVX8_AERHY Glutaredoxin OS=Aeromonas hydrophila ML09-119 GN=AHML_13935 PE=4 SV=1;>tr|A0KLI3|A0KLI3_AERHH Glutaredoxin OS=Aeromonas hydrophila subsp. hydrophila (strain ATCC 7966 / NCIB 9240) GN=grxA PE=4 SV=1;>tr|K1JA37|K1JA37_AERHY Glutaredox	3	4	4	4	4	4	4	4	4	4	4	4	4	67.8	67.8	67.8	9.8401	87	87;87;87	5	5	8	1.39e-49	1.121	0.94704	61.871	13	1.167	1.0591	73.373	13	1.023	1.1053	27.509	13	1.0603	0.84378	8.9844	3	1.0509	0.91958	23.081	3	1.023
R4VER7;K1JKP7;A0KLI5	R4VER7;K1JKP7;A0KLI5	4;4;4	4;4;4	4;4;4	>tr|R4VER7|R4VER7_AERHY Aminotransferase AlaT OS=Aeromonas hydrophila ML09-119 GN=AHML_13945 PE=4 SV=1;>tr|K1JKP7|K1JKP7_AERHY Uncharacterized protein OS=Aeromonas hydrophila SSU GN=HMPREF1171_01741 PE=4 SV=1;>tr|A0KLI5|A0KLI5_AERHH Aminotransferase, class	3	4	4	4	1	3	3	1	3	3	1	3	3	9.4	9.4	9.4	45.685	404	404;404;404	1	5	3	1.53e-24	0.9498	0.79626	17.601	9	0.83302	0.83234	28.641	9	0.78626	0.94128	16.052	9	0.97296	0.77867	NaN	1	0.7147	0.72202	NaN	1	0.77662
R4VYY7;K1JEG6;A0KLN4	R4VYY7;K1JEG6;A0KLN4	4;4;4	4;4;4	4;4;4	>tr|R4VYY7|R4VYY7_AERHY Protein DedD OS=Aeromonas hydrophila ML09-119 GN=AHML_14190 PE=4 SV=1;>tr|K1JEG6|K1JEG6_AERHY Uncharacterized protein OS=Aeromonas hydrophila SSU GN=HMPREF1171_01825 PE=4 SV=1;>tr|A0KLN4|A0KLN4_AERHH Protein DedD OS=Aeromonas hydrop	3	4	4	4	1	3	2	1	3	2	1	3	2	15	15	15	28.164	266	266;266;266	1	3	2	8.24e-16	1.4441	1.149	8.3181	5	1.1328	1.0486	21.998	5	0.76365	0.87588	11.096	5	NaN	NaN	NaN	0	NaN	NaN	NaN	0	NaN
R4VW65;K1JJJ4;A0KLQ6	R4VW65;K1JJJ4;A0KLQ6	4;4;4	4;4;4	4;4;4	>tr|R4VW65|R4VW65_AERHY Agglutination protein OS=Aeromonas hydrophila ML09-119 GN=AHML_14335 PE=4 SV=1;>tr|K1JJJ4|K1JJJ4_AERHY TolC family type I secretion outer membrane protein OS=Aeromonas hydrophila SSU GN=HMPREF1171_01852 PE=4 SV=1;>tr|A0KLQ6|A0KLQ6_A	3	4	4	4	2	4	2	2	4	2	2	4	2	11.1	11.1	11.1	49.159	442	442;442;442	2	6	2	1.23e-16	0.8749	0.67959	26.125	5	0.78353	0.70867	12.834	5	0.86787	1.0233	21.508	5	0.8749	0.67959	NaN	1	0.73331	0.70867	NaN	1	0.83816
R4VQL3;A0KLR0;K1JD43	R4VQL3;A0KLR0;K1JD43	4;4;3	4;4;3	4;4;3	>tr|R4VQL3|R4VQL3_AERHY Glutamate synthase subunit alpha OS=Aeromonas hydrophila ML09-119 GN=gltB PE=4 SV=1;>tr|A0KLR0|A0KLR0_AERHH Glutamate synthase [NADPH] large chain OS=Aeromonas hydrophila subsp. hydrophila (strain ATCC 7966 / NCIB 9240) GN=AHA_2703	3	4	4	4	2	2	4	2	2	4	2	2	4	3.4	3.4	3.4	162.62	1485	1485;1485;1485	2	2	4	2.25e-15	0.39334	0.34	57.48	4	0.37536	0.36796	14.395	4	0.9016	1.0377	29.769	4	0.85153	0.73905	NaN	1	0.47207	0.46297	NaN	1	0.55437
R4VF53;K1K7F2;A0KLX0	R4VF53;K1K7F2;A0KLX0	4;4;4	4;4;4	4;4;4	>tr|R4VF53|R4VF53_AERHY Cytochrome c553 OS=Aeromonas hydrophila ML09-119 GN=AHML_14645 PE=4 SV=1;>tr|K1K7F2|K1K7F2_AERHY Uncharacterized protein OS=Aeromonas hydrophila SSU GN=HMPREF1171_01915 PE=3 SV=1;>tr|A0KLX0|A0KLX0_AERHH Cytochrome c553 OS=Aeromonas	3	4	4	4	1	4	3	1	4	3	1	4	3	27.7	27.7	27.7	15.308	141	141;203;203	1	4	3	8.79e-09	0.85154	0.71258	19.15	8	0.91639	0.88327	23.512	8	1.2617	1.4764	19.804	7	0.70892	0.58185	NaN	1	0.55916	0.56489	NaN	1	1.2592
R4VWN4;Q0ZKB2;K1K7J2;A0KM13	R4VWN4;Q0ZKB2;K1K7J2;A0KM13	4;4;4;4	4;4;4;4	4;4;4;4	>tr|R4VWN4|R4VWN4_AERHY Transporter OS=Aeromonas hydrophila ML09-119 GN=AHML_15145 PE=4 SV=1;>tr|Q0ZKB2|Q0ZKB2_AERHY Hemolysin OS=Aeromonas hydrophila PE=4 SV=1;>tr|K1K7J2|K1K7J2_AERHY Uncharacterized protein OS=Aeromonas hydrophila SSU GN=HMPREF1171_01955	4	4	4	4	1	2	2	1	2	2	1	2	2	11.8	11.8	11.8	49.062	439	439;439;439;439	1	2	2	1.24e-19	3.956	3.6441	57.306	3	3.2393	3.2395	63.161	3	0.78525	0.92514	26.51	3	4.6403	3.8734	NaN	1	3.2393	3.2395	NaN	1	0.69808
R4VFH1;A0KM20;K1JIF0	R4VFH1;A0KM20	4;4;1	4;4;1	4;4;1	>tr|R4VFH1|R4VFH1_AERHY Isocitrate lyase OS=Aeromonas hydrophila ML09-119 GN=AHML_15180 PE=4 SV=1;>tr|A0KM20|A0KM20_AERHH Isocitrate lyase OS=Aeromonas hydrophila subsp. hydrophila (strain ATCC 7966 / NCIB 9240) GN=aceA PE=4 SV=1	3	4	4	4	3	2	4	3	2	4	3	2	4	10.3	10.3	10.3	47.936	437	437;437;437	4	2	5	6.48e-17	2.0484	1.6298	31.482	10	4.0802	3.9751	37.796	10	1.6977	1.8765	17.376	10	1.6474	1.2739	29.495	4	2.9937	3.0207	38.584	4	1.7243
R4VWR7;K1J868;A0KM63	R4VWR7;K1J868;A0KM63	4;4;4	4;4;4	4;4;4	>tr|R4VWR7|R4VWR7_AERHY Uncharacterized protein OS=Aeromonas hydrophila ML09-119 GN=AHML_15395 PE=4 SV=1;>tr|K1J868|K1J868_AERHY Uncharacterized protein OS=Aeromonas hydrophila SSU GN=HMPREF1171_02006 PE=4 SV=1;>tr|A0KM63|A0KM63_AERHH Putative uncharacteri	3	4	4	4	3	2	3	3	2	3	3	2	3	34.6	34.6	34.6	14.894	130	130;130;130	4	3	5	4.79e-19	1.3701	1.0971	41.792	9	0.92747	0.88112	30.309	9	0.75581	0.85007	20.781	9	1.3701	1.0971	19.581	3	0.92747	0.88112	11.829	3	0.75897
A0KMB2;Q8KXF8;Q8KNN3;B2BP22;K1JM92	A0KMB2;Q8KXF8;Q8KNN3;B2BP22;K1JM92	4;4;4;4;3	4;4;4;4;3	4;4;4;4;3	>tr|A0KMB2|A0KMB2_AERHH Outer membrane protein OprM OS=Aeromonas hydrophila subsp. hydrophila (strain ATCC 7966 / NCIB 9240) GN=AHA_2909 PE=4 SV=1;>tr|Q8KXF8|Q8KXF8_AERHY Putative uncharacterized protein OS=Aeromonas hydrophila PE=4 SV=1;>tr|Q8KNN3|Q8KNN3_	5	4	4	4	2	3	3	2	3	3	2	3	3	8.7	8.7	8.7	50.492	471	471;475;475;477;469	2	3	3	2.87e-08	1.3954	1.1446	18.289	8	1.2355	1.1084	31.891	8	0.89632	1.0149	21.953	8	1.5197	1.2161	9.0076	2	1.9156	1.8205	0.87662	2	1.2605
R4VIN2;K1J8H1;A0KME8	R4VIN2;K1J8H1;A0KME8	4;4;4	4;4;4	4;4;4	>tr|R4VIN2|R4VIN2_AERHY Ubiquinol oxidase subunit I OS=Aeromonas hydrophila ML09-119 GN=AHML_15910 PE=3 SV=1;>tr|K1J8H1|K1J8H1_AERHY Ubiquinol oxidase subunit 1 OS=Aeromonas hydrophila SSU GN=HMPREF1171_02086 PE=3 SV=1;>tr|A0KME8|A0KME8_AERHH Ubiquinol oxi	3	4	4	4	2	4	4	2	4	4	2	4	4	7.1	7.1	7.1	73.54	658	658;658;658	4	4	7	3.17e-21	1.067	0.88585	20.934	11	0.95171	0.93333	54.213	11	0.98237	1.1519	48.304	11	1.2539	0.98956	30.336	3	2.3228	2.4733	63.623	3	1.6124
R4VX98;K1K887;A0KMM3	R4VX98;K1K887;A0KMM3	4;4;4	4;4;4	4;4;4	>tr|R4VX98|R4VX98_AERHY RNA methyltransferase OS=Aeromonas hydrophila ML09-119 GN=AHML_16295 PE=4 SV=1;>tr|K1K887|K1K887_AERHY RNA methyltransferase, TrmH family, group 1 OS=Aeromonas hydrophila SSU GN=HMPREF1171_02165 PE=4 SV=1;>tr|A0KMM3|A0KMM3_AERHH RNA	3	4	4	4	1	2	3	1	2	3	1	2	3	15.7	15.7	15.7	25.559	230	230;230;230	1	2	3	1.96e-12	1.3778	1.1555	18.677	6	1.5435	1.4435	50.632	6	1.0724	1.1863	8.8391	6	1.6828	1.4492	NaN	1	1.699	1.6944	NaN	1	1.0653
A0KMM5	A0KMM5	4	4	1	>tr|A0KMM5|A0KMM5_AERHH Putative uncharacterized protein OS=Aeromonas hydrophila subsp. hydrophila (strain ATCC 7966 / NCIB 9240) GN=AHA_3022 PE=4 SV=1	1	4	4	1	4	4	4	4	4	4	1	1	1	45.2	45.2	19.1	12.039	115	115	7	8	5	1.51e-82	0.86641	0.68789	72.536	17	0.71246	0.65501	72.657	17	0.79118	0.86373	68.715	17	0.81426	0.64321	32.233	6	0.56967	0.53591	35.089	6	0.77912
R4VG41;K1JJ18;A0KMP0	R4VG41;K1JJ18;A0KMP0	4;4;4	4;4;4	4;4;4	>tr|R4VG41|R4VG41_AERHY Phosphocarrier protein HPr OS=Aeromonas hydrophila ML09-119 GN=AHML_16380 PE=4 SV=1;>tr|K1JJ18|K1JJ18_AERHY Phosphocarrier protein HPr OS=Aeromonas hydrophila SSU GN=HMPREF1171_02183 PE=4 SV=1;>tr|A0KMP0|A0KMP0_AERHH Phosphocarrier	3	4	4	4	3	4	4	3	4	4	3	4	4	52.9	52.9	52.9	9.0943	85	85;85;85	19	25	26	4.24e-106	0.73615	0.56814	27.246	44	0.71977	0.67253	49.605	44	1.0173	1.1786	37.128	44	0.68676	0.55113	25.543	13	0.65975	0.67126	27.284	13	1.013
R4VRT8;A0KMR4;K1J8N2	R4VRT8;A0KMR4;K1J8N2	4;4;2	4;4;2	4;4;2	>tr|R4VRT8|R4VRT8_AERHY Formate dehydrogenase subunit alpha OS=Aeromonas hydrophila ML09-119 GN=AHML_16515 PE=3 SV=1;>tr|A0KMR4|A0KMR4_AERHH Formate dehydrogenase OS=Aeromonas hydrophila subsp. hydrophila (strain ATCC 7966 / NCIB 9240) GN=AHA_3063 PE=3 SV=	3	4	4	4	3	4	3	3	4	3	3	4	3	4.5	4.5	4.5	107	958	958;966;958	4	4	4	1.17e-20	0.44548	0.38092	14.654	11	0.38317	0.38799	29.928	11	0.8886	1.0047	22.54	11	0.46295	0.40941	8.4524	4	0.44222	0.45938	39.152	4	0.92931
A0KMV0;K1JJ64;R4VXH9	A0KMV0;K1JJ64	4;3;1	3;2;1	3;2;1	>tr|A0KMV0|A0KMV0_AERHH Aerotaxis receptor Aer OS=Aeromonas hydrophila subsp. hydrophila (strain ATCC 7966 / NCIB 9240) GN=AHA_3101 PE=4 SV=1;>tr|K1JJ64|K1JJ64_AERHY PAS domain S-box protein OS=Aeromonas hydrophila SSU GN=HMPREF1171_02248 PE=4 SV=1	3	4	3	3	3	2	3	2	1	2	2	1	2	9.3	7.4	7.4	57.403	517	517;517;557	3	1	2	1.69e-33	2.4767	2.0953	54.159	2	2.6712	2.8022	NaN	1	0.7888	0.90399	7.5462	2	1.7027	1.4286	NaN	1	NaN	NaN	NaN	0	0.83913
R4VJ78;K1JIH1;A0KN27	R4VJ78;K1JIH1;A0KN27	4;4;4	4;4;4	4;4;4	>tr|R4VJ78|R4VJ78_AERHY DamX-like protein OS=Aeromonas hydrophila ML09-119 GN=AHML_17085 PE=4 SV=1;>tr|K1JIH1|K1JIH1_AERHY Uncharacterized protein OS=Aeromonas hydrophila SSU GN=HMPREF1171_00277 PE=4 SV=1;>tr|A0KN27|A0KN27_AERHH DamX-related protein OS=Aer	3	4	4	4	1	1	2	1	1	2	1	1	2	8	8	8	57.384	535	535;535;535	1	1	2	3e-09	1.2483	1.0496	62.327	2	1.0173	1.0353	104.19	2	0.73894	0.85035	27.269	2	2.0054	1.6309	NaN	1	2.1668	2.1629	NaN	1	0.88826
R4VS36;A0KN28;K1JEE2	R4VS36;A0KN28;K1JEE2	4;4;3	4;4;3	4;4;3	>tr|R4VS36|R4VS36_AERHY 3-dehydroquinate synthase OS=Aeromonas hydrophila ML09-119 GN=aroB PE=3 SV=1;>sp|A0KN28|AROB_AERHH 3-dehydroquinate synthase OS=Aeromonas hydrophila subsp. hydrophila (strain ATCC 7966 / NCIB 9240) GN=aroB PE=3 SV=1;>tr|K1JEE2|K1JEE	3	4	4	4	3	1	2	3	1	2	3	1	2	17.8	17.8	17.8	39.206	360	360;360;360	3	1	2	1.06e-23	1.4124	1.1921	28.673	6	1.1615	1.124	31.924	6	0.84006	0.94526	22.287	6	1.5075	1.3109	34.75	3	1.3112	1.3096	37.814	3	1.1404
R4VSB2;A0KN73;K1JE90	R4VSB2;A0KN73	4;4;1	4;4;1	4;4;1	>tr|R4VSB2|R4VSB2_AERHY Nitroreductase family protein OS=Aeromonas hydrophila ML09-119 GN=AHML_17315 PE=4 SV=1;>tr|A0KN73|A0KN73_AERHH Nitroreductase family protein OS=Aeromonas hydrophila subsp. hydrophila (strain ATCC 7966 / NCIB 9240) GN=AHA_3233 PE=4 S	3	4	4	4	3	3	4	3	3	4	3	3	4	17	17	17	22.588	200	200;200;200	6	3	4	2.3e-16	0.64519	0.5404	45.231	11	0.73957	0.73965	51.436	11	1.4945	1.7506	77.396	11	0.57337	0.48954	36.731	5	0.72172	0.72605	25.133	5	1.4682
A0KNI2;R4VJN0;K1JDZ3	A0KNI2;R4VJN0;K1JDZ3	4;3;3	4;3;3	4;3;3	>sp|A0KNI2|ACSA_AERHH Acetyl-coenzyme A synthetase OS=Aeromonas hydrophila subsp. hydrophila (strain ATCC 7966 / NCIB 9240) GN=acsA PE=3 SV=1;>tr|R4VJN0|R4VJN0_AERHY Acetyl-coenzyme A synthetase OS=Aeromonas hydrophila ML09-119 GN=acsA PE=3 SV=1;>tr|K1JDZ3	3	4	4	4	4	2	1	4	2	1	4	2	1	9.1	9.1	9.1	71.341	648	648;648;648	4	2	1	5.26e-28	3.3446	2.6882	28.287	2	6.7451	6.5824	30.861	2	1.8653	2.1033	7.6041	2	3.3446	2.6882	28.287	2	6.7451	6.5824	30.861	2	1.8653
A0KNJ9;R4W0Y8;K1JT64	A0KNJ9;R4W0Y8;K1JT64	4;4;4	4;4;4	4;4;4	>tr|A0KNJ9|A0KNJ9_AERHH Glyceraldehyde-3-phosphate dehydrogenase, type I OS=Aeromonas hydrophila subsp. hydrophila (strain ATCC 7966 / NCIB 9240) GN=gap-1 PE=3 SV=1;>tr|R4W0Y8|R4W0Y8_AERHY Glyceraldehyde-3-phosphate dehydrogenase OS=Aeromonas hydrophila ML	3	4	4	4	3	4	2	3	4	2	3	4	2	8.5	8.5	8.5	49.707	457	457;476;476	3	4	2	5.43e-20	0.88948	0.76911	27.851	9	1.1314	1.119	51.251	9	1.1998	1.3906	26.051	9	0.85354	0.68336	21.325	3	1.0933	0.94293	43.453	3	1.2599
A0KNL2;R4VH07;K1JPY5	A0KNL2;R4VH07;K1JPY5	4;3;2	4;3;2	4;3;2	>tr|A0KNL2|A0KNL2_AERHH Glycine betaine/L-proline ABC transporter, periplasmic glycine betaine-binding protein OS=Aeromonas hydrophila subsp. hydrophila (strain ATCC 7966 / NCIB 9240) GN=AHA_3374 PE=4 SV=1;>tr|R4VH07|R4VH07_AERHY Glycine betaine transporte	3	4	4	4	3	3	2	3	3	2	3	3	2	18	18	18	36.161	333	333;333;333	4	5	2	1.36e-19	0.74667	0.63646	29.166	7	0.8897	0.84021	21.173	7	1.0511	1.2127	22.83	7	0.68043	0.56933	0.36283	2	0.73391	0.70481	10.11	2	1.0333
R4VSV0;A0KNT3;K1JTL5	R4VSV0;A0KNT3;K1JTL5	4;4;3	4;4;3	4;4;3	>tr|R4VSV0|R4VSV0_AERHY Uncharacterized protein OS=Aeromonas hydrophila ML09-119 GN=AHML_18375 PE=3 SV=1;>tr|A0KNT3|A0KNT3_AERHH Conserved domain protein OS=Aeromonas hydrophila subsp. hydrophila (strain ATCC 7966 / NCIB 9240) GN=AHA_3450 PE=3 SV=1;>tr|K1J	3	4	4	4	2	4	3	2	4	3	2	4	3	75.4	75.4	75.4	7.6075	69	69;69;69	4	4	3	5.63e-43	0.4861	0.36949	35.992	11	0.9048	0.93425	103.23	11	1.1495	1.2959	101.32	11	0.43685	0.33185	30.642	4	0.35588	0.32096	59.111	4	0.81466
R4VH74;K1JQJ6;A0KNT6	R4VH74;K1JQJ6;A0KNT6	4;4;4	4;4;4	4;4;4	>tr|R4VH74|R4VH74_AERHY Phosphatidylserine decarboxylase proenzyme OS=Aeromonas hydrophila ML09-119 GN=psd PE=3 SV=1;>tr|K1JQJ6|K1JQJ6_AERHY Phosphatidylserine decarboxylase proenzyme OS=Aeromonas hydrophila SSU GN=psd PE=3 SV=1;>tr|A0KNT6|A0KNT6_AERHH Pho	3	4	4	4	3	2	4	3	2	4	3	2	4	12.8	12.8	12.8	31.622	290	290;290;331	4	2	5	1.58e-12	1.0935	0.88349	25.572	11	1.3065	1.2799	110.46	11	0.87281	0.97978	118.4	11	1.0475	0.83692	13.092	4	3.0536	3.0091	111.68	4	2.8242
R4VK18;K1K651;A0KNY6	R4VK18;K1K651;A0KNY6	4;4;4	4;4;4	4;4;4	>tr|R4VK18|R4VK18_AERHY Iron-sulfur cluster insertion protein ErpA OS=Aeromonas hydrophila ML09-119 GN=erpA PE=3 SV=1;>tr|K1K651|K1K651_AERHY Iron-sulfur cluster insertion protein ErpA OS=Aeromonas hydrophila SSU GN=erpA PE=3 SV=1;>sp|A0KNY6|ERPA_AERHH Iro	3	4	4	4	4	2	3	4	2	3	4	2	3	52.6	52.6	52.6	12.301	116	116;116;116	6	4	5	2.67e-25	1.1898	0.96848	29.302	13	0.87749	0.89322	40.056	13	0.85786	0.95302	40.535	13	1.3109	1.0945	28.805	4	0.88519	0.90742	18.658	4	0.80464
R4VHE5;A0KP14;K1JAK2	R4VHE5;A0KP14;K1JAK2	4;4;3	4;4;3	4;4;3	>tr|R4VHE5|R4VHE5_AERHY ABC transporter ATP-binding protein OS=Aeromonas hydrophila ML09-119 GN=AHML_18770 PE=4 SV=1;>tr|A0KP14|A0KP14_AERHH ABC transporter, ATP-binding protein OS=Aeromonas hydrophila subsp. hydrophila (strain ATCC 7966 / NCIB 9240) GN=AH	3	4	4	4	1	0	4	1	0	4	1	0	4	14.8	14.8	14.8	34.152	305	305;305;305	1		4	8.18e-12	1.2884	1.0265	39.339	4	1.5537	1.5353	63.899	4	0.99911	1.1418	68.601	4	NaN	NaN	NaN	0	NaN	NaN	NaN	0	NaN
R4VZ01;Q9LA96;K1K600;Q5VIZ3;A0KPD3;Q49KA6	R4VZ01;Q9LA96;K1K600;Q5VIZ3;A0KPD3;Q49KA6	4;4;4;4;4;3	4;4;4;4;4;3	4;4;4;4;4;3	>tr|R4VZ01|R4VZ01_AERHY DNA-binding protein HU alpha OS=Aeromonas hydrophila ML09-119 GN=AHML_19360 PE=3 SV=1;>sp|Q9LA96|DBHA_AERHY DNA-binding protein HU-alpha OS=Aeromonas hydrophila GN=hupA PE=3 SV=2;>tr|K1K600|K1K600_AERHY DNA-binding protein HU-alpha	6	4	4	4	3	4	4	3	4	4	3	4	4	52.2	52.2	52.2	9.3987	90	90;90;90;98;98;98	9	15	8	3.67e-116	0.63248	0.51536	35.295	27	0.52108	0.4831	33.521	27	0.75598	0.86562	16.906	27	0.74629	0.57425	34.648	8	0.56552	0.5653	26.522	8	0.72389
R4VHX4;K1JGR3;A0KPF9	R4VHX4;K1JGR3;A0KPF9	4;4;4	4;4;4	4;4;4	>tr|R4VHX4|R4VHX4_AERHY Carbon storage regulator homolog OS=Aeromonas hydrophila ML09-119 GN=csrA PE=3 SV=1;>tr|K1JGR3|K1JGR3_AERHY Carbon storage regulator homolog OS=Aeromonas hydrophila SSU GN=csrA PE=3 SV=1;>sp|A0KPF9|CSRA_AERHH Carbon storage regulato	3	4	4	4	3	4	3	3	4	3	3	4	3	40.3	40.3	40.3	6.8479	62	62;62;62	4	4	3	2.49e-18	1.0671	0.8013	17.371	11	0.93396	0.84029	21.383	11	0.83618	0.93606	12.712	11	1.0442	0.83387	17.038	4	0.91578	0.84467	11.666	4	0.85213
R4VKK6;K1JKJ2;A0KPG0	R4VKK6;K1JKJ2;A0KPG0	4;4;4	4;4;4	4;4;4	>tr|R4VKK6|R4VKK6_AERHY Aspartokinase OS=Aeromonas hydrophila ML09-119 GN=AHML_19725 PE=3 SV=1;>tr|K1JKJ2|K1JKJ2_AERHY Aspartokinase OS=Aeromonas hydrophila SSU GN=HMPREF1171_02905 PE=3 SV=1;>tr|A0KPG0|A0KPG0_AERHH Aspartokinase OS=Aeromonas hydrophila sub	3	4	4	4	2	3	3	2	3	3	2	3	3	14	14	14	44.607	415	415;415;415	2	3	3	1.03e-19	1.4156	1.2037	15.214	7	1.2516	1.1932	51.935	7	0.89725	0.96578	61.88	7	1.4686	1.191	35.138	2	2.5897	2.45	86.625	2	1.6737
R4VI33;K1JKD9;A0KPK3	R4VI33;K1JKD9;A0KPK3	4;4;4	4;4;4	4;4;4	>tr|R4VI33|R4VI33_AERHY DNA topoisomerase IV subunit B OS=Aeromonas hydrophila ML09-119 GN=AHML_19955 PE=3 SV=1;>tr|K1JKD9|K1JKD9_AERHY DNA topoisomerase 4 subunit B OS=Aeromonas hydrophila SSU GN=HMPREF1171_02951 PE=3 SV=1;>tr|A0KPK3|A0KPK3_AERHH DNA topo	3	4	4	4	3	3	4	3	3	4	3	3	4	8.7	8.7	8.7	70.062	631	631;631;631	3	5	4	2.73e-16	0.8621	0.70223	31.07	10	0.72889	0.70765	41.801	10	0.83489	0.95059	17.005	10	0.8531	0.67199	3.0999	2	0.6328	0.63544	14.235	2	0.73815
K1JGQ7;A0KPP2;R4VI66	K1JGQ7;A0KPP2;R4VI66	4;4;3	4;4;3	4;4;3	>tr|K1JGQ7|K1JGQ7_AERHY Uncharacterized protein OS=Aeromonas hydrophila SSU GN=HMPREF1171_02990 PE=4 SV=1;>tr|A0KPP2|A0KPP2_AERHH Paraquat-inducible protein B OS=Aeromonas hydrophila subsp. hydrophila (strain ATCC 7966 / NCIB 9240) GN=AHA_3795 PE=4 SV=1;>t	3	4	4	4	1	2	2	1	2	2	1	2	2	8.4	8.4	8.4	60.75	548	548;548;548	1	2	2	1.78e-07	0.59209	0.48592	110.47	5	0.48448	0.45044	102.69	5	1.1516	1.2424	19.453	5	0.59632	0.50985	NaN	1	0.42639	0.43077	NaN	1	0.71504
R4VKU2;K1JKI7;A0KPP8	R4VKU2;K1JKI7;A0KPP8	4;4;4	4;4;4	4;4;4	>tr|R4VKU2|R4VKU2_AERHY 4-hydroxy-tetrahydrodipicolinate synthase OS=Aeromonas hydrophila ML09-119 GN=dapA PE=3 SV=1;>tr|K1JKI7|K1JKI7_AERHY 4-hydroxy-tetrahydrodipicolinate synthase OS=Aeromonas hydrophila SSU GN=dapA PE=3 SV=1;>tr|A0KPP8|A0KPP8_AERHH 4-h	3	4	4	4	0	2	3	0	2	3	0	2	3	19.7	19.7	19.7	31.365	290	290;290;290		2	3	2.11e-17	0.64486	0.52382	78.63	4	0.68245	0.6498	40.723	4	1.0583	1.1586	62.793	4	NaN	NaN	NaN	0	NaN	NaN	NaN	0	NaN
K1JK75;A0KPR4;R4VTZ7	K1JK75;A0KPR4	4;4;1	4;4;1	4;4;1	>tr|K1JK75|K1JK75_AERHY Uncharacterized protein OS=Aeromonas hydrophila SSU GN=HMPREF1171_03013 PE=4 SV=1;>tr|A0KPR4|A0KPR4_AERHH Maltose O-acetyltransferase OS=Aeromonas hydrophila subsp. hydrophila (strain ATCC 7966 / NCIB 9240) GN=AHA_3822 PE=4 SV=1	3	4	4	4	4	4	2	4	4	2	4	4	2	17.9	17.9	17.9	21.344	201	201;201;201	5	5	3	2.25e-33	0.35637	0.30233	47.609	13	0.39106	0.40786	85.803	13	0.57561	0.63321	71.131	13	0.48381	0.36581	58.988	5	0.16043	0.16058	106.3	5	0.54381
A0KPU0;K1K5H3	A0KPU0;K1K5H3	4;3	4;3	4;3	>tr|A0KPU0|A0KPU0_AERHH FAD binding domain protein OS=Aeromonas hydrophila subsp. hydrophila (strain ATCC 7966 / NCIB 9240) GN=AHA_3852 PE=4 SV=1;>tr|K1K5H3|K1K5H3_AERHY Uncharacterized protein OS=Aeromonas hydrophila SSU GN=HMPREF1171_03039 PE=4 SV=1	2	4	4	4	1	3	2	1	3	2	1	3	2	10.3	10.3	10.3	51.886	464	464;464	2	3	2	1.82e-08	1.075	0.91756	40.156	6	0.92204	0.93381	52.348	6	0.97145	1.0415	49.528	5	1.0114	0.81543	47.062	2	2.0084	1.8373	59.702	2	1.8509
R4VL01;A0KPW7;K1JG95	R4VL01;A0KPW7;K1JG95	4;4;3	4;4;3	4;4;3	>tr|R4VL01|R4VL01_AERHY UDP-3-O-[3-hydroxymyristoyl] N-acetylglucosamine deacetylase OS=Aeromonas hydrophila ML09-119 GN=lpxC PE=3 SV=1;>sp|A0KPW7|LPXC_AERHH UDP-3-O-[3-hydroxymyristoyl] N-acetylglucosamine deacetylase OS=Aeromonas hydrophila subsp. hydrop	3	4	4	4	3	3	2	3	3	2	3	3	2	19.9	19.9	19.9	34.513	307	307;307;282	5	5	3	3.01e-37	4.0763	3.3723	86.191	7	1.43	1.3615	76.408	7	0.42647	0.47385	27.623	7	3.0717	2.4848	52.716	2	1.5358	1.4615	23.2	2	0.49997
R4VU55;A0KPY3;K1J5U2	R4VU55;A0KPY3;K1J5U2	4;4;3	4;4;3	4;4;3	>tr|R4VU55|R4VU55_AERHY LppC superfamily protein OS=Aeromonas hydrophila ML09-119 GN=AHML_20635 PE=4 SV=1;>tr|A0KPY3|A0KPY3_AERHH LppC superfamily OS=Aeromonas hydrophila subsp. hydrophila (strain ATCC 7966 / NCIB 9240) GN=AHA_3895 PE=4 SV=1;>tr|K1J5U2|K1J	3	4	4	4	3	1	2	3	1	2	3	1	2	10.4	10.4	10.4	64.535	595	595;670;644	4	1	4	2.3e-32	0.90862	0.68542	82.409	7	0.73564	0.71719	115.99	7	0.86725	0.99603	32.707	7	0.76168	0.5846	99.206	4	0.72599	0.71634	142.77	4	0.83794
R4VL30;A0KPZ7;K1K594	R4VL30;A0KPZ7;K1K594	4;4;3	3;3;2	3;3;2	>tr|R4VL30|R4VL30_AERHY Periplasmic serine peptidase DegS OS=Aeromonas hydrophila ML09-119 GN=AHML_20710 PE=4 SV=1;>tr|A0KPZ7|A0KPZ7_AERHH Periplasmic serine peptidase DegS OS=Aeromonas hydrophila subsp. hydrophila (strain ATCC 7966 / NCIB 9240) GN=degS PE	3	4	3	3	1	3	1	1	2	1	1	2	1	15.1	13.5	13.5	38.538	364	364;373;373	1	2	1	3.73e-12	1.6756	1.452	7.9767	3	1.3099	1.2261	76.655	3	0.84185	0.905	67.762	3	NaN	NaN	NaN	0	NaN	NaN	NaN	0	NaN
R4VZN5;K1J9C0;A0KQ09	R4VZN5;K1J9C0;A0KQ09	4;4;4	4;4;4	4;4;4	>tr|R4VZN5|R4VZN5_AERHY Uncharacterized protein OS=Aeromonas hydrophila ML09-119 GN=AHML_20770 PE=4 SV=1;>tr|K1J9C0|K1J9C0_AERHY PTS IIA-like nitrogen-regulatory protein PtsN OS=Aeromonas hydrophila SSU GN=HMPREF1171_03151 PE=4 SV=1;>tr|A0KQ09|A0KQ09_AERHH	3	4	4	4	3	3	4	3	3	4	3	3	4	31.8	31.8	31.8	16.215	148	148;148;148	6	5	6	1.07e-35	1.8417	1.4722	18.418	11	1.7985	1.5659	34.198	11	0.97454	1.043	9.6242	11	2.1053	1.6726	21.902	4	1.8996	1.7451	56.893	4	0.94201
R4VL43;K1K5B2;A0KQ12	R4VL43;K1K5B2;A0KQ12	4;4;4	4;4;4	4;4;4	>tr|R4VL43|R4VL43_AERHY ABC transporter ATP-binding protein OS=Aeromonas hydrophila ML09-119 GN=AHML_20785 PE=4 SV=1;>tr|K1K5B2|K1K5B2_AERHY Lipopolysaccharide export system ATP-binding protein LptB OS=Aeromonas hydrophila SSU GN=HMPREF1171_03154 PE=3 SV=1	3	4	4	4	2	2	3	2	2	3	2	2	3	15.4	15.4	15.4	26.609	241	241;241;241	2	5	6	3.18e-27	1.1293	0.93389	18.853	12	1.0312	1.0742	29.989	12	0.98147	1.111	32.168	12	1.4631	1.251	NaN	1	1.3555	1.2533	NaN	1	0.95644
R4VZP4;A0KQ19;K1J9D3	R4VZP4;A0KQ19;K1J9D3	4;4;3	4;4;3	4;4;3	>tr|R4VZP4|R4VZP4_AERHY Mce family protein OS=Aeromonas hydrophila ML09-119 GN=AHML_20820 PE=4 SV=1;>tr|A0KQ19|A0KQ19_AERHH Mce family protein OS=Aeromonas hydrophila subsp. hydrophila (strain ATCC 7966 / NCIB 9240) GN=AHA_3931 PE=4 SV=1;>tr|K1J9D3|K1J9D3_	3	4	4	4	3	4	4	3	4	4	3	4	4	26.4	26.4	26.4	17.347	163	163;163;163	4	6	6	7.91e-31	1.1415	0.8768	22.089	15	1.0755	1.1009	60.749	15	0.88206	0.99432	48.168	15	1.1759	0.91206	14.73	4	1.1789	1.2186	36.514	4	0.89251
R4VL53;K1K5C3;A0KQ22	R4VL53;K1K5C3;A0KQ22	4;4;4	4;4;4	4;4;4	>tr|R4VL53|R4VL53_AERHY BolA-like protein OS=Aeromonas hydrophila ML09-119 GN=AHML_20835 PE=3 SV=1;>tr|K1K5C3|K1K5C3_AERHY Uncharacterized protein OS=Aeromonas hydrophila SSU GN=HMPREF1171_03164 PE=3 SV=1;>tr|A0KQ22|A0KQ22_AERHH BolA/YrbA family protein OS	3	4	4	4	3	4	2	3	4	2	3	4	2	60	60	60	9.4839	85	85;85;85	4	6	2	1.36e-12	1.2581	1.0024	36.585	12	0.84479	0.84765	55.562	12	0.68137	0.77059	27.092	12	1.0449	0.83624	61.941	4	0.67033	0.70175	82.647	4	0.70377
R4VLC0;K1J4R7;A0KQA3	R4VLC0;K1J4R7;A0KQA3	4;4;4	4;4;4	4;4;4	>tr|R4VLC0|R4VLC0_AERHY MukF protein OS=Aeromonas hydrophila ML09-119 GN=AHML_21245 PE=4 SV=1;>tr|K1J4R7|K1J4R7_AERHY Uncharacterized protein OS=Aeromonas hydrophila SSU GN=HMPREF1171_03250 PE=4 SV=1;>tr|A0KQA3|A0KQA3_AERHH MukF protein OS=Aeromonas hydrop	3	4	4	4	4	2	3	4	2	3	4	2	3	20.2	20.2	20.2	26.958	238	238;238;238	5	3	5	6.69e-18	0.74348	0.60845	23.008	7	0.6433	0.63239	30.876	7	0.90352	1.0397	21.487	7	0.8183	0.70155	26.237	4	0.617	0.60257	34.116	4	0.84066
A0KQB3;R4VUJ4;K1J4S7	A0KQB3;R4VUJ4;K1J4S7	4;3;3	4;3;3	4;3;3	>tr|A0KQB3|A0KQB3_AERHH Pantothenate kinase OS=Aeromonas hydrophila subsp. hydrophila (strain ATCC 7966 / NCIB 9240) GN=coaA PE=3 SV=1;>tr|R4VUJ4|R4VUJ4_AERHY Pantothenate kinase OS=Aeromonas hydrophila ML09-119 GN=coaA PE=3 SV=1;>tr|K1J4S7|K1J4S7_AERHY Pa	3	4	4	4	2	1	1	2	1	1	2	1	1	14.1	14.1	14.1	36.265	312	312;288;312	3	1	1	4.62e-11	1.1832	0.97012	54.041	5	0.90684	0.92507	57.856	5	0.7664	0.87148	16.548	5	1.1832	0.97012	56.256	3	0.90684	0.92507	75.059	3	0.7664
R4W2S6;A0KQV2;B2KYM8;Q6T359;K1JG42	R4W2S6;A0KQV2;B2KYM8;Q6T359;K1JG42	4;4;3;3;3	4;4;3;3;3	4;4;3;3;3	>tr|R4W2S6|R4W2S6_AERHY Protein WavL OS=Aeromonas hydrophila ML09-119 GN=AHML_22060 PE=4 SV=1;>tr|A0KQV2|A0KQV2_AERHH WavL OS=Aeromonas hydrophila subsp. hydrophila (strain ATCC 7966 / NCIB 9240) GN=AHA_4231 PE=4 SV=1;>tr|B2KYM8|B2KYM8_AERHY WahA OS=Aeromo	5	4	4	4	1	4	1	1	4	1	1	4	1	6	6	6	65.644	587	587;616;586;587;587	1	5	2	8.44e-10	0.98508	0.81259	22.678	6	0.98478	0.92398	23.411	6	0.99921	1.0932	34.183	6	0.93802	0.74141	NaN	1	1.1171	0.98982	NaN	1	1.0468
K1JGF2;R4W273;A0KQ15	K1JGF2;R4W273;A0KQ15	4;3;3	4;3;3	4;3;3	>tr|K1JGF2|K1JGF2_AERHY YrbI family 3-deoxy-D-manno-octulosonate 8-phosphate phosphatase OS=Aeromonas hydrophila SSU GN=HMPREF1171_03157 PE=4 SV=1;>tr|R4W273|R4W273_AERHY 3-deoxy-D-manno-octulosonate 8-phosphate phosphatase OS=Aeromonas hydrophila ML09-119	3	4	4	4	3	2	3	3	2	3	3	2	3	25	25	25	19.445	184	184;184;184	4	4	5	3.13e-13	1.0146	0.83011	20.799	9	0.87076	0.85131	21.504	9	0.73771	0.85605	15.085	9	0.88037	0.67584	11.811	4	0.76154	0.75481	18.745	4	0.85334
R4VPU7;K1JH24;A0KG32	R4VPU7;K1JH24;A0KG32	4;4;3	4;4;3	4;4;3	>tr|R4VPU7|R4VPU7_AERHY Thymidylate synthase OS=Aeromonas hydrophila ML09-119 GN=thyA PE=3 SV=1;>tr|K1JH24|K1JH24_AERHY Thymidylate synthase OS=Aeromonas hydrophila SSU GN=thyA PE=3 SV=1;>sp|A0KG32|TYSY_AERHH Thymidylate synthase OS=Aeromonas hydrophila su	3	4	4	4	2	1	4	2	1	4	2	1	4	16.3	16.3	16.3	29.923	264	264;264;264	2	1	5	1.33e-11	1.1425	0.91505	62.963	7	0.55042	0.52586	49.575	7	0.73032	0.84657	32.701	7	0.42292	0.35939	NaN	1	0.31475	0.30513	NaN	1	0.74423
R4VJ40;K1JJ82;A0KMX6	R4VJ40;K1JJ82;A0KMX6	4;4;3	4;4;3	4;4;3	>tr|R4VJ40|R4VJ40_AERHY Ribosomal RNA small subunit methyltransferase E OS=Aeromonas hydrophila ML09-119 GN=AHML_16835 PE=3 SV=1;>tr|K1JJ82|K1JJ82_AERHY Ribosomal RNA small subunit methyltransferase E OS=Aeromonas hydrophila SSU GN=HMPREF1171_02273 PE=3 SV	3	4	4	4	2	3	4	2	3	4	2	3	4	23.9	23.9	23.9	26.909	243	243;243;243	2	3	7	1.51e-29	1.481	1.2652	27.572	10	0.91319	0.86183	20.194	10	0.63285	0.68719	16.447	10	1.1972	1.0267	33.086	2	0.76337	0.75339	24.362	2	0.67492
R4VYQ3;K1JKM3;A0KLF5	R4VYQ3;K1JKM3;A0KLF5	4;4;3	4;4;3	4;4;3	>tr|R4VYQ3|R4VYQ3_AERHY Uncharacterized protein OS=Aeromonas hydrophila ML09-119 GN=AHML_13790 PE=4 SV=1;>tr|K1JKM3|K1JKM3_AERHY Uncharacterized protein OS=Aeromonas hydrophila SSU GN=HMPREF1171_01711 PE=4 SV=1;>tr|A0KLF5|A0KLF5_AERHH Putative uncharacteri	3	4	4	4	3	4	3	3	4	3	3	4	3	28.1	28.1	28.1	21.522	196	196;198;198	3	8	4	6.42e-62	0.81816	0.64749	28.638	10	0.5244	0.56013	28.429	10	0.72845	0.83689	24.64	10	0.80574	0.6598	38.993	2	0.71506	0.72671	45.068	2	0.83769
R4W169;K1JTN5;A0KNU8	R4W169;K1JTN5;A0KNU8	4;4;3	4;4;3	4;4;3	>tr|R4W169|R4W169_AERHY Proline iminopeptidase OS=Aeromonas hydrophila ML09-119 GN=AHML_18440 PE=4 SV=1;>tr|K1JTN5|K1JTN5_AERHY Proline iminopeptidase OS=Aeromonas hydrophila SSU GN=HMPREF1171_00017 PE=4 SV=1;>tr|A0KNU8|A0KNU8_AERHH Proline iminopeptidase	3	4	4	4	1	4	4	1	4	4	1	4	4	9.6	9.6	9.6	48.308	425	425;425;425	1	4	4	1.25e-16	0.54157	0.48047	21.965	9	0.57357	0.57603	18.368	9	1.0334	1.1186	19.362	9	0.54157	0.48047	NaN	1	0.57357	0.57603	NaN	1	0.99939
R4VY63;K1K9E9;A0KJT5	R4VY63;K1K9E9;A0KJT5	4;4;3	4;4;3	4;4;3	>tr|R4VY63|R4VY63_AERHY Lipoprotein-releasing system transmembrane protein LolC OS=Aeromonas hydrophila ML09-119 GN=AHML_12880 PE=4 SV=1;>tr|K1K9E9|K1K9E9_AERHY LolC/E family lipoprotein releasing system, transmembrane protein OS=Aeromonas hydrophila SSU G	3	4	4	4	3	2	4	3	2	4	3	2	4	10.5	10.5	10.5	43.616	411	411;411;411	4	2	4	1.47e-13	2.1538	1.721	42.609	9	1.6619	1.6421	50.243	9	0.89633	0.96398	17.205	9	1.3276	1.1219	50.436	4	1.1253	1.0568	62.889	4	0.90675
R4VAG2;A0KHC4;K1K8U4	R4VAG2;A0KHC4;K1K8U4	4;3;2	4;3;2	4;3;2	>tr|R4VAG2|R4VAG2_AERHY Ribosomal RNA small subunit methyltransferase D OS=Aeromonas hydrophila ML09-119 GN=AHML_06050 PE=3 SV=1;>sp|A0KHC4|RLMG_AERHH Ribosomal RNA large subunit methyltransferase G OS=Aeromonas hydrophila subsp. hydrophila (strain ATCC 79	3	4	4	4	3	2	3	3	2	3	3	2	3	13.7	13.7	13.7	41.74	380	380;380;380	4	2	3	4.62e-23	1.6584	1.4091	23.174	8	1.329	1.2487	29.445	8	0.87526	0.95645	18.232	8	1.725	1.4588	13.382	4	1.44	1.2692	16.403	4	0.84029
R4VAY5;A0KHV8;K1KBZ6	R4VAY5;A0KHV8;K1KBZ6	4;3;2	4;3;2	4;3;2	>tr|R4VAY5|R4VAY5_AERHY LysM domain-containing protein OS=Aeromonas hydrophila ML09-119 GN=AHML_06925 PE=4 SV=1;>tr|A0KHV8|A0KHV8_AERHH LysM domain protein OS=Aeromonas hydrophila subsp. hydrophila (strain ATCC 7966 / NCIB 9240) GN=AHA_1318 PE=4 SV=1;>tr|K	3	4	4	4	3	3	2	3	3	2	3	3	2	14.1	14.1	14.1	32.3	297	297;305;305	4	4	3	2.87e-17	0.9596	0.75304	50.154	9	0.87316	0.85865	45.491	9	0.94033	1.0497	16.468	9	1.2434	1.0136	74.403	4	1.2481	1.1801	64.307	4	1.0217
[truncated: 607 more rows]
[truncated: 58 more columns]

## Sheet: dimethyl raw data
Protein IDs	Majority protein IDs	Peptide counts (all)	Peptide counts (razor+unique)	Peptide counts (unique)	Fasta headers	Number of proteins	Peptides	Razor + unique peptides	Unique peptides	Peptides 1_1	Peptides 1_2	Peptides 1_3	Razor + unique peptides 1_1	Razor + unique peptides 1_2	Razor + unique peptides 1_3	Unique peptides 1_1	Unique peptides 1_2	Unique peptides 1_3	Sequence coverage [%]	Unique + razor sequence coverage [%]	Unique sequence coverage [%]	Mol. weight [kDa]	Sequence length	Sequence lengths	Experiment 1_1	Experiment 1_2	Experiment 1_3	PEP	Ratio M/L	Ratio M/L normalized	Ratio M/L variability [%]	Ratio M/L count	Ratio H/L	Ratio H/L normalized	Ratio H/L variability [%]	Ratio H/L count	Ratio H/M	Ratio H/M normalized	Ratio H/M variability [%]	Ratio H/M count	Ratio M/L 1_1	Ratio M/L normalized 1_1	Ratio M/L variability [%] 1_1	Ratio M/L count 1_1	Ratio H/L 1_1	Ratio H/L normalized 1_1	Ratio H/L variability [%] 1_1	Ratio H/L count 1_1	Ratio H/M 1_1
[truncated: 1,349 more rows]
[truncated: 58 more columns]

[truncated: 2 more sheets: common proteins, selected proteins]
